# Supplementary material for: Host Plant Compatibility Shapes the Proteogenome of Frankia coriariae
Source: Front Microbiol. 2017 May 2;8:720. doi: 10.3389/fmicb.2017.00720 (PMC5411423; doi:10.3389/fmicb.2017.00720)
Supplement: Supplementary file 1 [file Table1.XLSX]

## Sheet: Table S3
Table S1_List of proteins from Frankia BMG5.1 whole cells and their spectral count comparison (BMG5.1 database).
	Database :	Frankia_BMG5.1_20160628.fasta 7835 seq						PatternLab's TFold module
	Enzyme :	Trypsin - Max missed cleavages: 2						Blue class: Identifications satisfied both, the fold (<1.3) and statistical criteria (p value <0.05).
	Fixed modifications :	Carbamidomethyl (C)						Orange class: These identifications did not meet the fold criterion but they deserve a second look because they have low p-values.
	Variable modifications :	Deamidated (NQ), Oxidation (M)						Green class: These identifications satisfied the fold criteria but, most likely, this happened by chance (should be disconsidered).
	MS/ MS² mass tol. :	± 5 ppm / ± 0.02 Da						Red class: These identifications did not meet the fold and p-value criteria (should be disconsidered).
	Instrument type :	ESI Qexactive
				All Total peptides	All Total SC	All Total NSAF
				8752	204717	8375.6
														Spectral count
								Best hit						BMG5.1 + BD-N 2	BMG5.1 + BD-N 3	BMG5.1 + BD-N 4	BMG5.1 + RE Alnus 1	BMG5.1 + RE Alnus 2	BMG5.1 + RE Alnus 3	BMG5.1 + RE Coriaria 1	BMG5.1 + RE Coriaria 2	BMG5.1 + RE Coriaria 3	BMG5.1 + RE Melo 1	BMG5.1 + RE Melo 2	BMG5.1 + RE Melo 3	Tfold comparison Alnus vs BD-N (PatternLab, standard normalization)				Tfold comparison Coriaria vs BD-N (PatternLab, standard normalization)				Tfold comparison Melo vs BD-N (PatternLab, standard normalization)
Accession code	Functional description	pI	Molecular weight (Da)	Total peptides	Total SC	NSAF	% NSAF	File ".Dat"	Sample	MASCOT score	#peptides	Spectral count	Sequence coverage	Q20472_S_2.mgf	Q20473_S_3.mgf	Q20470_S_A.mgf	Q20475_S_4.mgf	Q20476_S_5.mgf	Q20477_S_6.mgf	Q20479_S_7.mgf	Q20480_S_8.mgf	Q20481_S_9.mgf	Q20483_S_10.mgf	Q20484_S_11.mgf	Q20485_S_12.mgf	Tfold	Ln(Tfold)*sign	p value	PatternLab Class	Tfold	Ln(Tfold)*sign	p value	PatternLab Class	Tfold	Ln(Tfold)*sign	p value	PatternLab Class
gb|KLL10804.1|	nitrogen regulatory protein P-II 1 [Frankia sp. BMG5.1]	5.69542	12282.7	9	41	3.33804	0.000398544	F202480.dat	Q20471_S_1.mgf	244.35	5	8	51.7857	0	2	0	7	5	3	0	0	5	0	0	1	3.6	1.28093	0.0156879	Blue	1.6	0.470004	0.303584	Green	-1.25	-0.223144	0.366442	Red
gb|KLL12235.1|	pyridoxamine 5'-phosphate oxidase [Frankia sp. BMG5.1]	7.96522	14863.8	3	10	0.672774	8.03255e-05	F202486.dat	Q20477_S_6.mgf	91.28	3	3	37.4046	0	0	0	3	1	3	0	2	0	1	0	0	3.33333	1.20397	0.0286176	Blue	1.66667	0.510826	0.245884	Green	1.33333	0.287682	0.361659	Red
gb|KLL09598.1|	integration host factor [Frankia sp. BMG5.1]	10.6269	11436.4	10	848	74.1492	0.00885301	F202484.dat	Q20475_S_4.mgf	443.49	9	127	61.9048	49	59	4	127	126	96	44	55	72	45	34	49	3.06087	1.1187	0.00804761	Blue	1.51304	0.414123	0.176979	Green	1.13913	0.130265	0.387868	Red
gb|KLL11051.1|	ferredoxin [Frankia sp. BMG5.1]	5.30279	12993.4	7	201	15.4694	0.00184696	F202480.dat	Q20471_S_1.mgf	235.25	5	13	41.1765	8	12	11	46	38	17	0	14	21	0	11	0	3.05882	1.11803	0.0278272	Blue	1.11765	0.111226	0.421236	Red	-2.42857	-0.887303	0.0795516	Green
gb|KLL10795.1|	hypothetical protein FrCorBMG51_15325 [Frankia sp. BMG5.1]	6.56967	10672.5	4	25	2.34246	0.000279677	F202480.dat	Q20471_S_1.mgf	139.49	2	9	25.5102	0	0	0	3	2	1	1	0	0	0	4	0	3	1.09861	0.035242	Blue	1.33333	0.287682	0.352	Red	2.33333	0.847298	0.207933	Green
gb|KLL12875.1|	30S ribosomal protein S15 [Frankia sp. BMG5.1]	10.8342	10461.8	12	708	67.6751	0.00808003	F202488.dat	Q20479_S_7.mgf	517.675	10	56	67.4157	23	49	14	110	97	53	56	41	56	36	25	32	2.95506	1.08352	0.0226659	Blue	1.75281	0.56122	0.0635364	Green	1.07865	0.0757118	0.421013	Red
gb|KLL12384.1|	hypothetical protein FrCorBMG51_05090 [Frankia sp. BMG5.1]	9.87561	15161	5	37	2.44047	0.000291379	F202482.dat	Q20473_S_3.mgf	169.55	2	2	22.1429	0	2	0	3	2	3	2	2	4	2	2	2	2.2	0.788457	0.0429688	Blue	2.2	0.788457	0.0505958	Green	1.8	0.587787	0.108507	Green
gb|KLL12816.1|	acetolactate synthase [Frankia sp. BMG5.1]	9.2116	19133.5	9	65	3.39718	0.000405604	F202480.dat	Q20471_S_1.mgf	351.48	7	14	37.3563	2	1	0	4	2	3	6	2	11	7	5	2	2	0.693147	0.035242	Blue	3.66667	1.29928	0.0580583	Green	2.83333	1.04145	0.0405303	Blue
gb|KLL12028.1|	XRE family transcriptional regulator [Frankia sp. BMG5.1]	8.06484	18490.7	12	404	21.8489	0.00260863	F202480.dat	Q20471_S_1.mgf	426.71	8	36	52.439	26	10	12	34	36	22	25	26	25	40	25	26	1.86275	0.622051	0.0463263	Blue	1.54902	0.437622	0.0696161	Green	1.84314	0.611469	0.0547035	Green
gb|KLL11691.1|	S-adenosyl methyltransferase [Frankia sp. BMG5.1]	4.64098	28816.5	5	57	1.97803	0.000236166	F202483.dat	Q20474_S_B.mgf	299.89	5	14	31.9549	1	3	2	3	4	6	2	2	3	1	4	5	1.77778	0.575364	0.0456301	Blue	1.11111	0.105361	0.352	Red	1.44444	0.367725	0.190019	Red
gb|KLL12359.1|	bacterioferritin [Frankia sp. BMG5.1]	5.01142	17969.1	10	600	33.3906	0.00398665	F202485.dat	Q20476_S_5.mgf	580.3	9	66	53.8462	30	43	32	45	66	58	38	42	61	12	10	70	1.59259	0.465363	0.021859	Blue	1.33333	0.287682	0.107792	Red	-1.13684	-0.128254	0.419873	Red
gb|KLL10877.1|	transcriptional regulator [Frankia sp. BMG5.1]	6.24247	27042.2	11	150	5.54688	0.000662266	F202492.dat	Q20483_S_10.mgf	391.62	7	13	37.3444	7	4	6	4	3	3	10	6	11	13	24	5	-1.53846	-0.430783	0.0456301	Blue	1.5	0.405465	0.0658888	Green	2.25	0.81093	0.104736	Green
gb|KLL12955.1|	electron transfer flavoprotein subunit beta [Frankia sp. BMG5.1]	5.23434	27202.5	19	789	29.0047	0.00346299	F202483.dat	Q20474_S_B.mgf	1117.2	15	85	77.3946	51	44	36	27	28	29	52	43	106	50	75	20	-1.54023	-0.431932	0.0115455	Blue	1.52239	0.42028	0.155588	Green	1.10448	0.0993725	0.395542	Red
gb|KLL10985.1|	inositol-3-phosphate synthase [Frankia sp. BMG5.1]	5.0996	38558.7	11	151	3.91611	0.000467562	F202483.dat	Q20474_S_B.mgf	354.86	7	14	21.6292	8	6	8	6	3	4	12	8	11	17	10	8	-1.5625	-0.446287	0.0266691	Blue	1.36	0.307485	0.0472232	Orange	1.52	0.41871	0.098872	Green
gb|KLL09831.1|	galactose oxidase [Frankia sp. BMG5.1]	4.72818	55794.8	11	121	2.16866	0.000258926	F202479.dat	Q20470_S_A.mgf	473.88	7	9	22.4371	10	7	9	4	6	4	7	8	7	7	13	8	-1.70588	-0.534082	0.0111971	Blue	-1.16	-0.14842	0.137288	Red	1.06897	0.0666914	0.38093	Red
gb|KLL12668.1|	DNA-directed RNA polymerase subunit alpha [Frankia sp. BMG5.1]	4.60254	37878.5	27	680	17.9521	0.00214339	F202483.dat	Q20474_S_B.mgf	1069.38	20	76	46.2857	41	33	52	27	21	23	40	24	29	40	65	23	-1.74324	-0.555747	0.0169265	Blue	-1.34375	-0.295464	0.102084	Red	1.0155	0.0153849	0.48133	Red
gb|KLL09969.1|	acyl-ACP desaturase [Frankia sp. BMG5.1]	5.4519	34988.5	15	313	8.94579	0.00106808	F202483.dat	Q20474_S_B.mgf	526.22	12	18	45.7792	19	25	25	16	5	17	24	28	15	14	13	27	-1.7561	-0.563094	0.0378044	Blue	-1.02857	-0.0281709	0.44259	Red	-1.26316	-0.233615	0.18405	Red
gb|KLL09990.1|	hypothetical protein FrCorBMG51_21030 [Frankia sp. BMG5.1]	5.21594	38921.3	12	384	9.86607	0.00117795	F202480.dat	Q20471_S_1.mgf	608.83	11	48	35.5615	35	15	32	15	14	13	16	17	17	23	48	18	-1.88889	-0.635989	0.049991	Blue	-1.60377	-0.472359	0.0816395	Green	1.08235	0.0791373	0.422406	Red
gb|KLL09648.1|	glycerol-3-phosphate acyltransferase [Frankia sp. BMG5.1]	7.03141	35880.5	12	681	18.9797	0.00226607	F202480.dat	Q20471_S_1.mgf	601.24	10	63	34.3109	60	35	54	36	23	18	41	47	74	48	65	34	-1.9	-0.641854	0.0301921	Blue	1.08553	0.082065	0.374497	Red	-1.01333	-0.0132452	0.478664	Red
gb|KLL12876.1|	polynucleotide phosphorylase [Frankia sp. BMG5.1]	4.97334	78211.8	42	1187	15.1767	0.00181202	F202483.dat	Q20474_S_B.mgf	1742.32	32	138	45.839	47	68	80	29	16	53	63	49	35	56	105	62	-1.9604	-0.673147	0.0448625	Blue	-1.32	-0.277632	0.136219	Red	1.14141	0.132268	0.317517	Red
gb|KLL11949.1|	glycyl-tRNA ligase [Frankia sp. BMG5.1]	6.25776	53305.6	18	661	12.4002	0.00148051	F202493.dat	Q20484_S_11.mgf	635.69	13	34	28.4501	59	42	50	28	21	25	61	66	41	72	34	36	-2	-0.693147	0.00422631	Blue	1.11039	0.104711	0.283199	Red	-1.06207	-0.0602189	0.416221	Red
gb|KLL12248.1|	translation initiation factor IF-2 [Frankia sp. BMG5.1]	5.05273	29237.2	7	230	7.8667	0.00093924	F202487.dat	Q20478_S_C.mgf	270.82	4	16	18.8889	26	25	23	7	23	4	19	19	21	10	10	7	-2.08108	-0.732888	0.0445047	Blue	-1.24194	-0.216671	0.00531831	Orange	-2.56667	-0.942608	0.000150067	Blue
gb|KLL12971.1|	recombinase RecA [Frankia sp. BMG5.1]	5.22238	36574.1	7	89	2.43342	0.000290537	F202481.dat	Q20472_S_2.mgf	169.38	3	6	12.7536	6	9	5	3	1	4	0	7	9	3	10	0	-2.09091	-0.737599	0.0275203	Blue	-1.21053	-0.191055	0.338934	Red	-1.4375	-0.362905	0.252976	Red
gb|KLL12382.1|	3-ketoacyl-ACP synthase [Frankia sp. BMG5.1]	5.57269	83714.9	14	348	4.15697	0.000496319	F202493.dat	Q20484_S_11.mgf	616.25	11	58	17.6331	15	9	11	4	6	5	17	20	39	29	58	11	-2.11111	-0.747214	0.0114594	Blue	2.07895	0.731862	0.0634814	Green	2.65789	0.977534	0.101419	Green
gb|KLL11644.1|	peroxiredoxin [Frankia sp. BMG5.1]	4.83277	17029.5	8	133	7.80997	0.000932467	F202483.dat	Q20474_S_B.mgf	367.3	7	15	38.8158	7	10	12	4	4	4	6	8	9	9	7	5	-2.13333	-0.757686	0.0111349	Blue	-1.23077	-0.207639	0.152279	Red	-1.33333	-0.287682	0.112061	Red
gb|KLL12819.1|	3-isopropylmalate dehydrogenase [Frankia sp. BMG5.1]	5.34895	37380.3	13	550	14.7136	0.00175672	F202493.dat	Q20484_S_11.mgf	496.09	9	29	27.7937	45	42	47	14	24	20	52	41	47	44	29	18	-2.2459	-0.809107	0.000729682	Blue	1.0438	0.0428637	0.298943	Red	-1.45745	-0.376686	0.0675873	Red
gb|KLL12374.1|	acid phosphatase [Frankia sp. BMG5.1]	5.95443	41142.2	10	163	3.96187	0.000473025	F202493.dat	Q20484_S_11.mgf	561.92	8	28	25	6	4	3	2	2	0	9	5	33	22	28	0	-2.28571	-0.826679	0.0266691	Blue	3.125	1.13943	0.133337	Green	3.3125	1.1977	0.11147	Green
gb|KLL12608.1|	NADH dehydrogenase [Frankia sp. BMG5.1]	4.90459	54161.1	16	83	1.53246	0.000182968	F202483.dat	Q20474_S_B.mgf	604.28	12	19	33.2665	5	4	2	2	1	0	3	0	5	7	13	3	-2.33333	-0.847298	0.0323384	Blue	-1.27273	-0.241162	0.293957	Red	1.85714	0.619039	0.129084	Green
gb|KLL12789.1|	Tellurium resistance [Frankia sp. BMG5.1]	8.75768	24803.7	11	386	15.5622	0.00185804	F202493.dat	Q20484_S_11.mgf	622.58	9	48	44.7699	33	22	33	9	16	11	20	31	22	25	48	10	-2.33333	-0.847298	0.0073603	Blue	-1.19737	-0.180126	0.186472	Red	-1.05814	-0.0565122	0.446547	Red
gb|KLL12080.1|	acetyl-COA carboxylase [Frankia sp. BMG5.1]	5.08084	61930.1	29	1571	25.3673	0.00302872	F202480.dat	Q20471_S_1.mgf	1421.62	23	125	53.5593	43	75	113	26	21	44	144	103	134	102	115	54	-2.48936	-0.912026	0.047355	Blue	1.64103	0.495321	0.0512598	Green	1.17094	0.157807	0.326276	Red
gb|KLL10652.1|	3-hydroxyacyl-CoA dehydrogenase [Frankia sp. BMG5.1]	5.79658	77051.6	17	110	1.42762	0.000170449	F202483.dat	Q20474_S_B.mgf	421.715	10	16	12.2053	3	2	2	1	0	0	10	3	8	7	13	0	-2.5	-0.916291	0.035242	Blue	2.4	0.875469	0.0484311	Blue	2.3	0.832909	0.159301	Green
gb|KLL10797.1|	hypothetical protein FrCorBMG51_15335 [Frankia sp. BMG5.1]	8.70948	58513.5	16	208	3.55473	0.000424416	F202493.dat	Q20484_S_11.mgf	642.42	12	29	26.0788	11	4	10	2	1	5	20	8	25	24	29	7	-2.54545	-0.934309	0.0427824	Blue	2	0.693147	0.0823945	Green	2.25	0.81093	0.0856439	Green
gb|KLL11727.1|	anti-sigma factor [Frankia sp. BMG5.1]	4.40916	19408.9	5	245	12.6231	0.00150712	F202480.dat	Q20471_S_1.mgf	272.82	4	9	26.8421	28	29	13	8	6	11	25	30	17	15	10	12	-2.60714	-0.958255	0.0246364	Blue	1.0274	0.0270287	0.461097	Red	-1.825	-0.60158	0.055059	Green
ref|WP_052914325.1|	hypothetical protein [Frankia sp. BMG5.1]	4.92994	58951	8	112	1.89988	0.000226836	F202493.dat	Q20484_S_11.mgf	451.25	7	16	17.7893	10	18	9	1	9	2	9	14	3	1	16	7	-2.66667	-0.980829	0.0467079	Blue	-1.37931	-0.321584	0.219396	Red	-1.48148	-0.393043	0.226037	Red
gb|KLL09508.1|	S-adenosylmethionine synthetase, partial [Frankia sp. BMG5.1]	5.51876	9327.87	3	61	6.53954	0.000780785	F202493.dat	Q20484_S_11.mgf	172.36	3	4	55.2941	5	5	3	1	1	1	6	3	2	6	4	4	-2.66667	-0.980829	0.00972088	Blue	-1.14286	-0.133531	0.326497	Red	1.0625	0.0606246	0.370761	Red
gb|KLL12078.1|	methylmalonyl-CoA carboxyltransferase [Frankia sp. BMG5.1]	5.24692	57467.3	20	825	14.356	0.00171402	F202480.dat	Q20471_S_1.mgf	1041.09	18	144	45.2336	20	48	50	14	15	13	54	47	45	54	80	20	-2.68889	-0.989128	0.0296666	Blue	1.2314	0.208156	0.203041	Red	1.29752	0.260455	0.289406	Red
gb|KLL10994.1|	DNA polymerase III subunit beta [Frankia sp. BMG5.1]	4.56701	39944.6	9	33	0.826145	9.86371e-05	F202483.dat	Q20474_S_B.mgf	217.71	5	9	15.3247	2	2	4	0	1	0	0	2	1	0	4	1	-2.75	-1.0116	0.0286176	Blue	-1.83333	-0.606136	0.0658888	Green	-1.375	-0.318454	0.253579	Red
gb|KLL11021.1|	FAD-dependent oxidoreductase [Frankia sp. BMG5.1]	5.48712	55709.1	5	62	1.11292	0.000132877	F202493.dat	Q20484_S_11.mgf	199.21	2	5	7.61523	5	3	3	2	0	0	7	4	5	4	5	2	-2.8	-1.02962	0.0167359	Blue	1.35714	0.305382	0.103076	Red	1	0	0.5	Red
gb|KLL12040.1|	S-adenosyl-L-homocysteine hydrolase [Frankia sp. BMG5.1]	5.22208	45748.2	15	422	9.22442	0.00110134	F202483.dat	Q20474_S_B.mgf	713.99	13	47	34.279	16	26	40	7	3	16	45	38	13	7	33	12	-2.93103	-1.07536	0.0393589	Blue	1.16471	0.152469	0.358019	Red	-1.54545	-0.435318	0.198998	Green
gb|KLL10860.1|	UDP-glucose 6-dehydrogenase [Frankia sp. BMG5.1]	5.65534	46502.2	13	73	1.56982	0.000187428	F202493.dat	Q20484_S_11.mgf	262.98	7	17	16.6292	4	2	6	1	0	1	4	3	3	4	17	1	-3	-1.09861	0.0305994	Blue	-1.15385	-0.143101	0.316406	Red	1.66667	0.510826	0.272424	Green
gb|KLL12684.1|	inosine-5-monophosphate dehydrogenase [Frankia sp. BMG5.1]	5.98147	54899.4	11	106	1.93081	0.000230527	F202480.dat	Q20471_S_1.mgf	380.175	7	15	16.6667	3	8	7	3	1	0	7	5	7	9	14	4	-3	-1.09861	0.0286176	Blue	1.04762	0.04652	0.425619	Red	1.42857	0.356675	0.205152	Red
gb|KLL12713.1|	L-threonine synthase [Frankia sp. BMG5.1]	6.46187	40353.8	10	125	3.09761	0.000369837	F202483.dat	Q20474_S_B.mgf	312.18	8	12	23.7975	5	9	4	1	2	1	8	10	7	18	10	1	-3	-1.09861	0.0230172	Blue	1.33333	0.287682	0.128217	Red	1.52381	0.421213	0.25761	Green
gb|KLL11825.1|	cytidylate kinase [Frankia sp. BMG5.1]	5.32339	25074.3	9	87	3.46969	0.000414261	F202483.dat	Q20474_S_B.mgf	524.7	9	12	47.8814	3	6	4	0	2	0	7	11	5	0	9	4	-3.2	-1.16315	0.0147357	Blue	1.625	0.485508	0.0831164	Green	1	0	0.5	Red
gb|KLL12606.1|	NADH-quinone oxidoreductase subunit B [Frankia sp. BMG5.1]	9.0764	28712.7	9	278	9.68214	0.00115599	F202493.dat	Q20484_S_11.mgf	442.645	9	31	30.7692	20	13	5	3	1	5	23	17	42	36	31	5	-3.41667	-1.22867	0.0486866	Blue	2.07317	0.729079	0.0834079	Green	1.82927	0.603916	0.171413	Green
gb|KLL12886.1|	damage-inducible protein CinA [Frankia sp. BMG5.1]	5.28168	43916.1	10	78	1.77611	0.000212058	F202483.dat	Q20474_S_B.mgf	353.45	6	20	18.8235	2	3	6	0	1	0	3	2	2	2	14	0	-3.5	-1.25276	0.0333833	Blue	-1.4	-0.336472	0.18695	Red	1.35714	0.305382	0.365895	Red
gb|KLL10449.1|	phosphate ABC transporter substrate-binding protein [Frankia sp. BMG5.1]	5.49617	36880.6	14	117	3.1724	0.000378767	F202480.dat	Q20471_S_1.mgf	607.61	11	32	33.515	12	5	9	0	5	0	1	3	6	4	11	0	-3.625	-1.28785	0.0279902	Blue	-2.23077	-0.802346	0.0496503	Blue	-1.61111	-0.476924	0.194648	Green
gb|KLL10862.1|	hypothetical protein FrCorBMG51_15070 [Frankia sp. BMG5.1]	7.56921	39950.7	4	42	1.0513	0.000125519	F202493.dat	Q20484_S_11.mgf	158.03	4	6	16.3683	1	4	3	0	0	0	6	9	0	0	6	0	-3.66667	-1.29928	0.0323384	Blue	1.63636	0.492476	0.224928	Green	-1.22222	-0.200671	0.38779	Red
gb|KLL10203.1|	zf-TFIIB domain containing protein [Frankia sp. BMG5.1]	7.82214	10843	2	256	23.6096	0.00281885	F202489.dat	Q20480_S_8.mgf	136.14	2	47	26.5306	31	30	16	6	0	12	34	47	17	22	8	3	-3.80952	-1.3375	0.0149196	Blue	1.2625	0.233094	0.26015	Red	-2.22222	-0.798508	0.060512	Green
gb|KLL09991.1|	hypothetical protein FrCorBMG51_21045 [Frankia sp. BMG5.1]	4.73733	70905.4	12	96	1.35392	0.00016165	F202493.dat	Q20484_S_11.mgf	341.97	7	17	15.7971	8	2	12	1	2	0	6	8	6	0	17	1	-4.16667	-1.42712	0.0496739	Blue	-1.08696	-0.0833816	0.41701	Red	-1.19048	-0.174353	0.420465	Red
gb|KLL09563.1|	oxidoreductase [Frankia sp. BMG5.1]	9.51002	35361.8	9	137	3.87424	0.000462563	F202480.dat	Q20471_S_1.mgf	370.6	7	16	22.8659	22	5	17	4	3	1	2	3	14	9	18	5	-4.27273	-1.45225	0.0395419	Blue	-2.13636	-0.759105	0.129572	Green	-1.34286	-0.2948	0.281236	Red
ref|WP_052914516.1|	hypothetical protein [Frankia sp. BMG5.1]	8.43503	32482.8	18	872	26.845	0.00320514	F202493.dat	Q20484_S_11.mgf	942.84	16	103	64.2857	70	78	67	15	11	21	58	42	71	78	103	21	-4.36	-1.47247	0.000108252	Blue	-1.25287	-0.22544	0.0893737	Red	-1.06341	-0.0614851	0.434065	Red
ref|WP_052914703.1|	hypothetical protein [Frankia sp. BMG5.1]	9.34537	80746.3	9	73	0.904066	0.00010794	F202493.dat	Q20484_S_11.mgf	611.93	9	27	15.3446	5	4	3	0	0	0	6	8	0	1	27	0	-5	-1.60944	0.00402495	Blue	1.13333	0.125163	0.400374	Red	2.06667	0.725937	0.289825	Green
gb|KLL11784.1|	acetyl-CoA acetyltransferase [Frankia sp. BMG5.1]	5.75507	45063	18	253	5.61437	0.000670324	F202483.dat	Q20474_S_B.mgf	718.21	14	42	36.5517	26	7	30	3	1	2	14	33	11	4	31	5	-7.33333	-1.99243	0.0279242	Blue	-1.08197	-0.0787809	0.437165	Red	-1.53488	-0.428455	0.26792	Green
gb|KLL12599.1|	sulfite reductase [Frankia sp. BMG5.1]	6.85577	66831.3	24	531	7.94538	0.000948635	F202483.dat	Q20474_S_B.mgf	1137.56	21	56	40.0636	47	27	28	2	0	9	59	64	30	22	42	17	-7.5	-2.0149	0.00632608	Blue	1.48571	0.395896	0.121714	Red	-1.25	-0.223144	0.261903	Red
gb|KLL10294.1|	hypothetical protein FrCorBMG51_19140 [Frankia sp. BMG5.1]	6.27795	15164.7	3	182	12.0016	0.00143292	F202482.dat	Q20473_S_3.mgf	106.87	2	36	22.2222	11	36	21	4	2	0	24	27	18	15	5	1	-7.88889	-2.06546	0.0241711	Blue	1.01408	0.0139862	0.483839	Red	-2.95833	-1.08463	0.0673345	Green
gb|KLL12045.1|	phosphomannomutase [Frankia sp. BMG5.1]	5.49918	48250.8	6	142	2.94295	0.000351372	F202483.dat	Q20474_S_B.mgf	280.42	6	15	13.1579	14	3	15	1	0	0	12	22	6	7	12	2	-8.75	-2.16905	0.0282473	Blue	1.22857	0.205852	0.340982	Red	-1.45833	-0.377294	0.244067	Red
gb|KLL13128.1|	acyl-CoA dehydrogenase [Frankia sp. BMG5.1]	5.44132	43961.2	16	237	5.39112	0.000643669	F202480.dat	Q20471_S_1.mgf	833.77	14	38	39.8496	18	13	27	0	0	0	14	5	9	21	28	0	-20.3333	-3.01226	0.0047458	Blue	-1.96774	-0.676887	0.0542012	Green	-1.17308	-0.15963	0.382278	Red
gb|KLL11529.1|	DSBA oxidoreductase [Frankia sp. BMG5.1]	5.14479	25067.5	2	188	7.49974	0.000895427	F202479.dat	Q20470_S_A.mgf	73.25	2	38	8.62069	31	10	38	0	0	0	32	36	0	2	2	7	-27.3333	-3.30811	0.0177162	Blue	-1.15493	-0.144039	0.40424	Red	-5.85714	-1.76766	0.0287032	Blue
gb|KLL11009.1|	thioredoxin [Frankia sp. BMG5.1]	5.06504	11811.2	5	727	61.5516	0.00734892	F202484.dat	Q20475_S_4.mgf	349.46	5	80	46.2963	67	47	48	80	82	72	51	62	37	31	13	73	1.43636	0.362115	0.0144324	Orange	-1.07843	-0.0755076	0.351031	Red	-1.375	-0.318454	0.236235	Red
gb|KLL10844.1|	hypothetical protein FrCorBMG51_15700 [Frankia sp. BMG5.1]	5.67482	37287.7	7	1309	35.1054	0.00419139	F202490.dat	Q20481_S_9.mgf	506.9	7	70	25.7971	101	90	97	165	107	139	72	92	70	69	23	116	1.42268	0.352543	0.0371494	Orange	-1.22785	-0.205263	0.0401141	Orange	-1.37915	-0.321465	0.189927	Red
gb|KLL10442.1|	ferritin [Frankia sp. BMG5.1]	5.07818	16184.5	7	498	30.7701	0.00367378	F202480.dat	Q20471_S_1.mgf	438.92	7	33	53.3784	43	29	49	63	61	49	25	28	27	7	15	45	1.41935	0.350202	0.0390896	Orange	-1.49398	-0.401441	0.0423325	Orange	-1.77143	-0.571786	0.119134	Green
gb|KLL11725.1|	malate dehydrogenase [Frankia sp. BMG5.1]	4.7244	43448.6	7	177	4.07378	0.000486387	F202489.dat	Q20480_S_8.mgf	323.26	4	16	12.5592	10	11	7	14	11	16	18	16	3	6	7	12	1.41935	0.350202	0.0415564	Orange	1.29032	0.254892	0.284976	Red	-1.10714	-0.101783	0.337259	Red
gb|KLL10262.1|	rubrerythrin [Frankia sp. BMG5.1]	4.88629	15548.6	6	585	37.6239	0.00449209	F202482.dat	Q20473_S_3.mgf	287.92	4	51	46.5278	46	51	32	59	68	55	36	48	19	33	10	60	1.40152	0.337554	0.0308617	Orange	-1.24528	-0.219363	0.220742	Red	-1.24528	-0.219363	0.303256	Red
gb|KLL11082.1|	signal peptide protein [Frankia sp. BMG5.1]	5.19314	19390.7	5	266	13.7179	0.00163784	F202485.dat	Q20476_S_5.mgf	322.04	4	19	24.0437	14	16	11	17	19	16	14	23	29	14	16	19	1.25	0.223144	0.0485926	Orange	1.56818	0.449917	0.0719642	Green	1.18182	0.167054	0.132073	Red
gb|KLL12650.1|	50S ribosomal protein L29 [Frankia sp. BMG5.1]	5.16309	11342.9	7	1114	98.2112	0.0117259	F202485.dat	Q20476_S_5.mgf	414.31	5	93	79.6117	71	86	72	98	93	83	75	83	87	75	34	96	1.19397	0.17728	0.0419082	Orange	1.06897	0.0666914	0.211816	Red	-1.11538	-0.109199	0.346464	Red
gb|KLL12309.1|	molecular chaperone GroEL [Frankia sp. BMG5.1]	4.91169	56659.3	56	6631	117.033	0.0139731	F202483.dat	Q20474_S_B.mgf	3936.34	54	595	75.5556	364	320	364	290	281	328	403	433	451	504	439	450	-1.16519	-0.152883	0.0365335	Orange	1.2274	0.2049	0.00855773	Orange	1.32826	0.283869	0.0049261	Orange
gb|KLL12767.1|	DNA-directed RNA polymerase subunit beta [Frankia sp. BMG5.1]	4.9876	126358	66	3883	30.73	0.003669	F202480.dat	Q20471_S_1.mgf	3050.55	53	265	52.6316	278	185	251	193	150	163	228	240	275	337	309	236	-1.40864	-0.342628	0.0424153	Orange	1.04045	0.0396498	0.385419	Red	1.23431	0.210512	0.121187	Red
gb|KLL11309.1|	long-chain fatty acid--CoA ligase [Frankia sp. BMG5.1]	5.18783	59012.3	20	1398	23.69	0.00282845	F202483.dat	Q20474_S_B.mgf	1101.96	19	102	44.4649	95	101	83	45	72	71	75	60	102	110	101	69	-1.47644	-0.389634	0.0210958	Orange	-1.175	-0.161268	0.177218	Red	1.00355	0.00353983	0.490755	Red
gb|KLL13048.1|	transcriptional regulator [Frankia sp. BMG5.1]	7.92637	33476.6	2	21	0.627303	7.48965e-05	F202480.dat	Q20471_S_1.mgf	45.805	1	2	2.18069	0	1	0	0	0	16	0	0	0	0	1	0	4.75	1.55814	0.202035	Green	-1.33333	-0.287682	0.352	Red	1	0	0.5	Red
ref|WP_052914682.1|	hypothetical protein [Frankia sp. BMG5.1]	9.80589	72214.8	2	12	0.166171	1.98399e-05	F202493.dat	Q20484_S_11.mgf	83.88	1	2	2.02312	0	0	0	0	10	0	0	0	0	0	2	0	4.33333	1.46634	0.190123	Green	1	0	0.5	Red	1.66667	0.510826	0.25236	Green
gb|KLL12390.1|	methylmalonyl-CoA carboxyltransferase [Frankia sp. BMG5.1]	5.16973	61846.6	12	70	1.13183	0.000135134	F202493.dat	Q20484_S_11.mgf	480.275	10	25	21.1909	0	0	0	5	0	1	1	1	7	4	25	1	3	1.09861	0.143932	Green	4	1.38629	0.111491	Green	11	2.3979	0.128641	Green
gb|KLL10001.1|	glutamine synthetase [Frankia sp. BMG5.1]	5.11238	38930.1	7	134	3.44206	0.000410963	F202483.dat	Q20474_S_B.mgf	260.05	5	41	12.1813	1	0	0	0	4	5	2	1	0	0	21	0	3	1.09861	0.0889039	Green	1.5	0.405465	0.230025	Green	6	1.79176	0.198255	Green
gb|KLL12189.1|	hypothetical protein FrCorBMG51_05460 [Frankia sp. BMG5.1]	5.22944	12691.5	5	19	1.49707	0.000178741	F202485.dat	Q20476_S_5.mgf	106.59	3	3	34.188	0	0	0	2	3	0	0	0	3	0	3	0	2.66667	0.980829	0.0945018	Green	2	0.693147	0.217665	Green	2	0.693147	0.221667	Green
gb|KLL10584.1|	hypothetical protein FrCorBMG51_17125 [Frankia sp. BMG5.1]	6.97068	9561.91	3	113	11.8177	0.00141097	F202485.dat	Q20476_S_5.mgf	209.7	3	18	40	4	2	3	3	18	7	7	20	1	1	7	29	2.58333	0.949081	0.116954	Green	2.58333	0.949081	0.162048	Green	3.33333	1.20397	0.167773	Green
gb|KLL12380.1|	hypothetical protein FrCorBMG51_05065 [Frankia sp. BMG5.1]	5.83712	15834.2	6	84	5.30497	0.000633384	F202490.dat	Q20481_S_9.mgf	174.23	4	15	24.3056	5	6	0	19	9	2	2	4	15	1	2	2	2.35714	0.85745	0.147886	Green	1.71429	0.538997	0.247606	Green	-1.75	-0.559616	0.182271	Green
gb|KLL10005.1|	peptidase [Frankia sp. BMG5.1]	5.30519	28608.5	10	16	0.559274	6.67742e-05	F202483.dat	Q20474_S_B.mgf	403.76	8	10	47.6364	0	0	0	1	2	1	0	0	0	0	0	0	2.33333	0.847298	0.0889039	Green	1	0	0.5	Red	1	0	0.5	Red
gb|KLL10160.1|	hypothetical protein FrCorBMG51_19895 [Frankia sp. BMG5.1]	5.60372	9933.25	2	5	0.50336	6.00984e-05	F202484.dat	Q20475_S_4.mgf	71.16	2	3	24.7191	0	0	0	3	1	0	0	1	0	0	0	0	2.33333	0.847298	0.137288	Green	1.33333	0.287682	0.352	Red	1	0	0.5	Red
gb|KLL10531.1|	CopG family transcriptional regulator [Frankia sp. BMG5.1]	5.13017	9132.6	2	22	2.40895	0.000287616	F202485.dat	Q20476_S_5.mgf	113.61	2	7	25.9259	0	2	1	2	7	2	3	2	0	0	1	2	2.33333	0.847298	0.102553	Green	1.33333	0.287682	0.280719	Red	1	0	0.5	Red
ref|WP_047223216.1|	ferredoxin [Frankia sp. BMG5.1]	4.56711	9997.55	2	4	0.400098	4.77695e-05	F202485.dat	Q20476_S_5.mgf	106.38	2	2	35.2273	0	0	0	0	2	2	0	0	0	0	0	0	2.33333	0.847298	0.102553	Green	1	0	0.5	Red	1	0	0.5	Red
gb|KLL10065.1|	nucleoside phosphorylase [Frankia sp. BMG5.1]	5.13124	31142	9	53	1.70188	0.000203195	F202483.dat	Q20474_S_B.mgf	303.96	7	12	25.7764	1	0	0	0	6	0	5	3	3	1	5	0	2.25	0.81093	0.234098	Green	3.5	1.25276	0.00972088	Blue	2.25	0.81093	0.184625	Green
gb|KLL11587.1|	hypothetical protein FrCorBMG51_11175 [Frankia sp. BMG5.1]	4.65171	44994.9	16	198	4.4005	0.000525395	F202480.dat	Q20471_S_1.mgf	750.35	15	92	45.122	2	0	0	1	7	0	81	11	1	0	3	0	2.2	0.788457	0.215438	Green	19.2	2.95491	0.147326	Green	1.2	0.182322	0.397628	Red
gb|KLL11967.1|	GntR family transcriptional regulator [Frankia sp. BMG5.1]	5.87014	29132.5	11	88	3.02069	0.000360653	F202493.dat	Q20484_S_11.mgf	357.09	7	21	26.4925	6	0	0	10	4	1	1	1	14	16	21	0	2	0.693147	0.208433	Green	2.11111	0.747214	0.261691	Green	4.44444	1.49165	0.0973633	Green
gb|KLL09747.1|	ATP-binding protein, partial [Frankia sp. BMG5.1]	7.40242	37563	10	29	0.772035	9.21767e-05	F202483.dat	Q20474_S_B.mgf	213.755	5	5	15.7609	0	0	0	2	0	1	0	0	0	0	8	0	2	0.693147	0.143932	Green	1	0	0.5	Red	3.66667	1.29928	0.192607	Green
gb|KLL09993.1|	LuxR family transcriptional regulator [Frankia sp. BMG5.1]	5.97672	23077.4	8	59	2.55662	0.000305246	F202483.dat	Q20474_S_B.mgf	277.6	5	12	25.1163	1	0	2	0	7	2	2	3	0	0	6	6	2	0.693147	0.20347	Green	1.33333	0.287682	0.280719	Red	2.5	0.916291	0.112617	Green
gb|KLL09896.1|	hypothetical protein FrCorBMG51_21700 [Frankia sp. BMG5.1]	6.40508	22481.4	3	18	0.800663	9.55947e-05	F202480.dat	Q20471_S_1.mgf	85.64	1	2	4.54545	0	0	0	2	1	0	0	0	7	4	2	0	2	0.693147	0.143932	Green	3.33333	1.20397	0.193327	Green	3	1.09861	0.100882	Green
gb|KLL09997.1|	hypothetical protein FrCorBMG51_20870 [Frankia sp. BMG5.1]	5.05227	7606.87	3	65	8.54491	0.00102021	F202480.dat	Q20471_S_1.mgf	110.6	2	5	21.3333	0	10	0	12	7	4	2	1	0	12	4	3	2	0.693147	0.173446	Green	-2.16667	-0.77319	0.264146	Green	1.69231	0.526093	0.265699	Green
gb|KLL09856.1|	antitoxin [Frankia sp. BMG5.1]	4.864	8250.2	2	9	1.09088	0.000130245	F202494.dat	Q20485_S_12.mgf	107.01	2	2	31.5068	1	0	0	1	2	2	1	0	0	0	0	2	2	0.693147	0.0889039	Green	1	0	0.5	Red	1.25	0.223144	0.366442	Red
gb|KLL10803.1|	ammonium transporter [Frankia sp. BMG5.1]	5.94947	44220.1	2	124	2.80415	0.0003348	F202483.dat	Q20474_S_B.mgf	250.01	2	46	11.3689	0	0	0	0	0	3	4	2	7	7	42	0	2	0.693147	0.217665	Green	5.33333	1.67398	0.0251241	Blue	17.3333	2.85263	0.138768	Green
gb|KLL10976.1|	30S ribosomal protein S18 [Frankia sp. BMG5.1]	10.2552	8956.81	5	219	24.4507	0.00291927	F202488.dat	Q20479_S_7.mgf	125.48	3	32	28.2051	9	14	0	12	10	26	32	15	24	0	11	22	1.96154	0.673729	0.134209	Green	2.84615	1.04597	0.0333059	Blue	1.38462	0.325422	0.340973	Red
gb|KLL11878.1|	hypothetical protein FrCorBMG51_08675 [Frankia sp. BMG5.1]	9.64328	12539.4	2	98	7.81536	0.00093311	F202483.dat	Q20474_S_B.mgf	89.14	2	5	16.129	13	0	4	11	10	15	12	11	0	0	3	0	1.95	0.667829	0.100253	Green	1.3	0.262364	0.3658	Red	-3.33333	-1.20397	0.152608	Green
ref|WP_047221584.1|	30S ribosomal protein S9 [Frankia sp. BMG5.1]	10.8572	14892.3	7	407	27.3296	0.00326301	F202488.dat	Q20479_S_7.mgf	230.72	5	50	42.963	30	25	0	37	29	44	50	42	25	28	15	28	1.94828	0.666945	0.0739669	Green	2.06897	0.727049	0.0780637	Green	1.27586	0.243622	0.315017	Red
gb|KLL10233.1|	50S ribosomal protein L20 [Frankia sp. BMG5.1]	11.4774	14391.8	7	162	11.2564	0.00134395	F202480.dat	Q20471_S_1.mgf	226.57	5	18	31.4961	7	3	0	11	5	6	35	10	23	0	14	0	1.92308	0.653926	0.109653	Green	5.46154	1.69773	0.0307151	Blue	1.30769	0.268264	0.403113	Red
ref|WP_047221200.1|	exodeoxyribonuclease VII small subunit [Frankia sp. BMG5.1]	4.45369	9533.72	6	176	18.4608	0.00220412	F202480.dat	Q20471_S_1.mgf	189.84	3	11	57.3034	19	10	0	17	30	11	11	19	20	12	4	12	1.90625	0.645138	0.142694	Green	1.65625	0.504556	0.160402	Green	-1.03226	-0.0317487	0.479524	Red
gb|KLL09923.1|	acyl-CoA dehydrogenase [Frankia sp. BMG5.1]	5.857	41339.3	12	135	3.26566	0.000389902	F202483.dat	Q20474_S_B.mgf	360.24	8	18	26.943	6	6	0	17	2	6	11	4	12	7	12	1	1.86667	0.624154	0.213676	Green	2	0.693147	0.0974113	Green	1.53333	0.427444	0.258484	Green
ref|WP_047221569.1|	50S ribosomal protein L22 [Frankia sp. BMG5.1]	11.3076	15044.1	5	205	13.6266	0.00162694	F202480.dat	Q20471_S_1.mgf	244.54	4	27	27.8571	0	33	0	26	0	38	35	0	0	0	27	0	1.86111	0.621174	0.273301	Green	1.05556	0.0540672	0.484414	Red	-1.2	-0.182322	0.447447	Red
gb|KLL12639.1|	30S ribosomal protein S7 [Frankia sp. BMG5.1]	10.5373	17380.4	14	521	29.9763	0.003579	F202480.dat	Q20471_S_1.mgf	654.1	13	110	55.7692	15	26	6	23	24	43	38	22	52	27	45	39	1.86	0.620576	0.0874974	Green	2.3	0.832909	0.0530394	Green	2.28	0.824175	0.0264509	Blue
gb|KLL10234.1|	phenylalanyl-tRNA synthetase subunit alpha [Frankia sp. BMG5.1]	5.06479	38364.2	8	73	1.90281	0.000227185	F202490.dat	Q20481_S_9.mgf	220.66	4	4	15.6863	4	0	0	4	3	3	11	6	4	0	6	9	1.85714	0.619039	0.120348	Green	3.42857	1.23214	0.0418234	Blue	2.57143	0.944462	0.141774	Green
gb|KLL10115.1|	hypothetical protein FrCorBMG51_20050 [Frankia sp. BMG5.1]	4.70953	15906.4	2	41	2.57757	0.000307748	F202490.dat	Q20481_S_9.mgf	222.59	2	9	28.1879	2	2	0	4	2	4	4	2	9	2	1	3	1.85714	0.619039	0.0505958	Green	2.57143	0.944462	0.0843761	Green	1.28571	0.251314	0.25236	Red
gb|KLL09945.1|	DNA polymerase I [Frankia sp. BMG5.1]	5.22601	95281.2	7	31	0.325353	3.88453e-05	F202493.dat	Q20484_S_11.mgf	237.54	5	6	9.26554	2	0	0	4	2	0	2	0	3	1	6	0	1.8	0.587787	0.18695	Green	1.6	0.470004	0.208433	Green	2	0.693147	0.222807	Green
gb|KLL11881.1|	short-chain dehydrogenase [Frankia sp. BMG5.1]	10.2136	28966.5	5	21	0.724975	8.6558e-05	F202485.dat	Q20476_S_5.mgf	117.41	3	3	9.78261	1	1	0	2	3	1	1	2	1	1	3	2	1.8	0.587787	0.0889039	Green	1.4	0.336472	0.230025	Red	1.8	0.587787	0.101611	Green
gb|KLL13102.1|	pyridoxamine 5'-phosphate oxidase [Frankia sp. BMG5.1]	6.06075	15457.8	2	18	1.16446	0.00013903	F202483.dat	Q20474_S_B.mgf	144.98	2	4	18.3824	2	0	0	2	3	1	0	1	1	0	1	1	1.8	0.587787	0.102553	Green	1	0	0.5	Red	1	0	0.5	Red
gb|KLL12657.1|	50S ribosomal protein L18 [Frankia sp. BMG5.1]	11.3846	13185.2	8	376	28.5168	0.00340475	F202483.dat	Q20474_S_B.mgf	318.46	6	17	45.9016	19	17	5	25	15	36	50	31	25	14	25	16	1.79545	0.585258	0.0968218	Green	2.47727	0.907158	0.0338451	Blue	1.31818	0.276253	0.223037	Red
gb|KLL12277.1|	adenylosuccinate synthetase [Frankia sp. BMG5.1]	6.60862	45785	12	79	1.72546	0.00020601	F202480.dat	Q20471_S_1.mgf	443.93	9	19	25.2927	2	1	2	5	5	1	1	1	3	4	19	2	1.75	0.559616	0.120348	Green	1	0	0.5	Red	3.5	1.25276	0.142289	Green
gb|KLL09624.1|	dUTPase [Frankia sp. BMG5.1]	4.25443	10898.2	4	42	3.85386	0.000460129	F202485.dat	Q20476_S_5.mgf	186.57	2	4	19.1919	1	4	0	4	4	3	2	4	3	2	5	3	1.75	0.559616	0.104	Green	1.5	0.405465	0.18695	Green	1.625	0.485508	0.163082	Green
gb|KLL11810.1|	potassium transporter TrkA [Frankia sp. BMG5.1]	5.03749	17030.7	3	39	2.28998	0.000273411	F202484.dat	Q20475_S_4.mgf	191.24	3	4	26.875	1	2	2	4	2	5	3	2	3	2	2	0	1.75	0.559616	0.0653176	Green	1.375	0.318454	0.143932	Red	-1.14286	-0.133531	0.366442	Red
gb|KLL10910.1|	PEBP family protein [Frankia sp. BMG5.1]	5.07179	18938.4	2	57	3.00976	0.000359349	F202487.dat	Q20478_S_C.mgf	103.32	2	4	16.6667	2	2	1	1	3	7	4	2	3	0	9	1	1.75	0.559616	0.170925	Green	1.5	0.405465	0.0889039	Green	1.625	0.485508	0.299029	Green
gb|KLL12658.1|	30S ribosomal protein S5 [Frankia sp. BMG5.1]	10.5857	20744.2	10	150	7.23093	0.000863333	F202480.dat	Q20471_S_1.mgf	564.72	10	55	60.396	6	2	0	10	1	5	5	2	13	8	25	4	1.72727	0.546544	0.222101	Green	2.09091	0.737599	0.171784	Green	3.63636	1.29098	0.110568	Green
gb|KLL12670.1|	50S ribosomal protein L13 [Frankia sp. BMG5.1]	10.246	16216.7	7	203	12.5179	0.00149457	F202480.dat	Q20471_S_1.mgf	398.71	7	29	63.9456	13	4	2	16	10	9	11	13	16	13	24	8	1.72727	0.546544	0.128022	Green	1.95455	0.670158	0.0650256	Green	2.18182	0.780159	0.105087	Green
gb|KLL11218.1|	antitoxin [Frankia sp. BMG5.1]	4.816	8732.37	3	192	21.9872	0.00262515	F202489.dat	Q20480_S_8.mgf	166.75	3	22	61.7284	15	18	5	20	20	27	14	22	11	4	7	14	1.70732	0.534923	0.0509548	Green	1.21951	0.198451	0.294719	Red	-1.46429	-0.381368	0.214163	Red
gb|KLL12388.1|	acyl carrier protein [Frankia sp. BMG5.1]	4.0814	14182.3	3	36	2.53837	0.000303067	F202484.dat	Q20475_S_4.mgf	226.76	3	8	36.2963	3	4	0	8	2	4	3	3	3	1	1	1	1.7	0.530628	0.16786	Green	1.2	0.182322	0.321665	Red	-1.66667	-0.510826	0.190019	Green
ref|WP_052914326.1|	hypothetical protein [Frankia sp. BMG5.1]	9.34041	63026.9	13	56	0.888509	0.000106083	F202493.dat	Q20484_S_11.mgf	393.97	10	30	16.7539	0	0	0	1	0	1	0	0	3	0	30	0	1.66667	0.510826	0.230025	Green	2	0.693147	0.217665	Green	11	2.3979	0.187363	Green
gb|KLL11496.1|	peptide ABC transporter [Frankia sp. BMG5.1]	5.76463	53811.6	10	29	0.538917	6.43437e-05	F202480.dat	Q20471_S_1.mgf	469.96	8	14	22.6824	0	0	0	0	2	0	1	0	0	0	3	0	1.66667	0.510826	0.245884	Green	1.33333	0.287682	0.352	Red	2	0.693147	0.221667	Green
gb|KLL09729.1|	hypothetical protein FrCorBMG51_22890 [Frankia sp. BMG5.1]	5.35534	284526	9	29	0.101924	1.21691e-05	F202493.dat	Q20484_S_11.mgf	241.08	5	8	2.46781	0	0	0	0	0	2	0	0	0	8	8	0	1.66667	0.510826	0.245884	Green	1	0	0.5	Red	6.33333	1.84583	0.0616216	Green
gb|KLL10113.1|	NADPH-dependent FMN reductase [Frankia sp. BMG5.1]	5.93787	20820.7	8	20	0.96058	0.000114688	F202483.dat	Q20474_S_B.mgf	293.97	7	10	31.5789	0	0	0	0	2	0	0	2	0	0	1	0	1.66667	0.510826	0.245884	Green	1.66667	0.510826	0.245884	Green	1.33333	0.287682	0.361659	Red
gb|KLL11211.1|	iron ABC transporter substrate-binding protein [Frankia sp. BMG5.1]	8.48533	35742.4	8	26	0.727427	8.68507e-05	F202480.dat	Q20471_S_1.mgf	336.83	6	12	30.1775	0	0	0	0	2	0	0	0	0	1	6	0	1.66667	0.510826	0.245884	Green	1	0	0.5	Red	3.33333	1.20397	0.149506	Green
gb|KLL11721.1|	acetamidase [Frankia sp. BMG5.1]	7.15552	56514.7	8	21	0.371585	4.43652e-05	F202480.dat	Q20471_S_1.mgf	353.6	8	16	15.5235	0	0	0	0	2	0	0	0	0	0	1	0	1.66667	0.510826	0.245884	Green	1	0	0.5	Red	1.33333	0.287682	0.361659	Red
gb|KLL10946.1|	guanylate cyclase [Frankia sp. BMG5.1]	6.09618	116983	7	35	0.299188	3.57213e-05	F202480.dat	Q20471_S_1.mgf	335.01	6	10	5.84416	0	0	0	0	2	0	0	0	3	0	9	0	1.66667	0.510826	0.245884	Green	2	0.693147	0.217665	Green	4	1.38629	0.191445	Green
gb|KLL11144.1|	hypothetical protein FrCorBMG51_13270 [Frankia sp. BMG5.1]	5.50434	32375.6	7	41	1.26639	0.0001512	F202493.dat	Q20484_S_11.mgf	206.38	4	5	13.8158	0	0	0	2	0	0	0	5	5	11	5	0	1.66667	0.510826	0.245884	Green	4.33333	1.46634	0.0658888	Green	6.33333	1.84583	0.0875324	Green
gb|KLL12874.1|	phosphoesterase [Frankia sp. BMG5.1]	4.86252	38226	5	24	0.627845	7.49612e-05	F202483.dat	Q20474_S_B.mgf	256.38	4	9	12.9477	0	0	0	0	1	1	0	1	1	0	0	0	1.66667	0.510826	0.230025	Green	1.66667	0.510826	0.230025	Green	1	0	0.5	Red
gb|KLL11537.1|	transcriptional regulator [Frankia sp. BMG5.1]	5.28326	26437.7	4	7	0.264774	3.16125e-05	F202483.dat	Q20474_S_B.mgf	72.51	2	3	8.75	0	0	0	0	2	0	0	0	0	0	1	0	1.66667	0.510826	0.245884	Green	1	0	0.5	Red	1.33333	0.287682	0.361659	Red
ref|WP_052914191.1|	hypothetical protein [Frankia sp. BMG5.1]	6.20465	61339	4	4	0.0652114	7.78588e-06	F202483.dat	Q20474_S_B.mgf	85.02	2	2	2.97521	0	0	0	0	2	0	0	0	0	0	0	0	1.66667	0.510826	0.245884	Green	1	0	0.5	Red	1	0	0.5	Red
gb|KLL12565.1|	hypothetical protein FrCorBMG51_04320 [Frankia sp. BMG5.1]	5.70503	20723.6	3	14	0.675559	8.06579e-05	F202483.dat	Q20474_S_B.mgf	106.09	2	4	14.2857	0	0	0	0	2	0	0	1	0	0	0	0	1.66667	0.510826	0.245884	Green	1.33333	0.287682	0.352	Red	1	0	0.5	Red
gb|KLL13086.1|	hypothetical protein FrCorBMG51_00770 [Frankia sp. BMG5.1]	5.42613	20349.5	3	4	0.196565	2.34687e-05	F202485.dat	Q20476_S_5.mgf	67.01	1	1	6.98925	0	0	0	1	1	0	0	0	0	0	0	0	1.66667	0.510826	0.230025	Green	1	0	0.5	Red	1	0	0.5	Red
gb|KLL09615.1|	hypothetical protein FrCorBMG51_23750 [Frankia sp. BMG5.1]	4.48701	15958.6	2	3	0.187986	2.24445e-05	F202484.dat	Q20475_S_4.mgf	60.85	2	2	24.359	0	0	0	2	0	0	0	0	0	1	0	0	1.66667	0.510826	0.245884	Green	1	0	0.5	Red	1.33333	0.287682	0.361659	Red
ref|WP_052914732.1|	hypothetical protein [Frankia sp. BMG5.1]	5.40231	31593.8	2	2	0.0633036	7.5581e-06	F202485.dat	Q20476_S_5.mgf	68.6	2	2	4.66667	0	0	0	0	2	0	0	0	0	0	0	0	1.66667	0.510826	0.245884	Green	1	0	0.5	Red	1	0	0.5	Red
gb|KLL13009.1|	ATP-binding protein [Frankia sp. BMG5.1]	4.79274	8072.37	9	680	84.238	0.0100575	F202485.dat	Q20476_S_5.mgf	501.21	9	56	94.6667	42	60	11	69	56	62	54	47	68	48	30	68	1.63793	0.493434	0.0853967	Green	1.48276	0.393904	0.148569	Red	1.28448	0.250356	0.287419	Red
gb|KLL12647.1|	30S ribosomal protein S19 [Frankia sp. BMG5.1]	11	10572.7	6	67	6.33707	0.00075661	F202490.dat	Q20481_S_9.mgf	161.575	4	5	55.914	4	1	5	10	6	2	8	5	5	0	7	0	1.61538	0.479573	0.181798	Green	1.61538	0.479573	0.0816395	Green	-1.3	-0.262364	0.361287	Red
gb|KLL10263.1|	hypothetical protein FrCorBMG51_19335 [Frankia sp. BMG5.1]	4.65406	22226.6	3	18	0.809841	9.66905e-05	F202491.dat	Q20482_S_D.mgf	114.04	2	2	16.6667	0	0	2	0	4	1	1	2	0	0	0	1	1.6	0.470004	0.253579	Green	1.2	0.182322	0.362329	Red	-1.25	-0.223144	0.366442	Red
gb|KLL11108.1|	glutathione peroxidase [Frankia sp. BMG5.1]	4.84821	17429.8	11	346	19.8511	0.00237011	F202490.dat	Q20481_S_9.mgf	398.31	8	53	60.9756	19	19	22	23	59	15	11	22	53	27	14	15	1.5873	0.462035	0.207395	Green	1.4127	0.345502	0.2649	Red	-1.0678	-0.0655973	0.385858	Red
gb|KLL11116.1|	thiamine biosynthesis protein ThiS [Frankia sp. BMG5.1]	4.578	10591.5	3	66	6.23141	0.000743995	F202480.dat	Q20471_S_1.mgf	105.34	2	10	18.8119	2	5	2	3	8	5	0	6	6	0	11	4	1.58333	0.459532	0.128217	Green	1.25	0.223144	0.338934	Red	1.5	0.405465	0.292211	Green
gb|KLL12642.1|	30S ribosomal protein S10 [Frankia sp. BMG5.1]	9.37108	11639.3	10	1015	87.2047	0.0104118	F202480.dat	Q20471_S_1.mgf	455.89	8	59	59.8039	38	39	38	64	35	84	92	63	122	104	49	85	1.57627	0.455062	0.0932783	Green	2.37288	0.864105	0.0169522	Blue	2.04237	0.714112	0.0319806	Blue
gb|KLL09899.1|	glycine dehydrogenase, partial [Frankia sp. BMG5.1]	5.86549	103300	13	119	1.15198	0.00013754	F202487.dat	Q20478_S_C.mgf	540.555	9	21	13.0214	8	3	0	8	7	4	15	11	13	10	5	4	1.57143	0.451985	0.183543	Green	3	1.09861	0.0115319	Blue	1.57143	0.451985	0.210824	Green
gb|KLL11117.1|	peptidase [Frankia sp. BMG5.1]	4.74577	15405.6	2	19	1.23332	0.000147252	F202485.dat	Q20476_S_5.mgf	48.01	2	11	17.1642	6	0	0	0	11	0	0	0	0	0	0	0	1.55556	0.441833	0.355124	Green	-3	-1.09861	0.195538	Green	-3	-1.09861	0.196806	Green
ref|WP_052914189.1|	hypothetical protein [Frankia sp. BMG5.1]	4.67993	16471.4	2	71	4.3105	0.000514649	F202494.dat	Q20485_S_12.mgf	240.13	2	4	25.1462	3	2	1	3	4	4	4	3	7	5	12	4	1.55556	0.441833	0.0553936	Green	1.88889	0.635989	0.0580583	Green	2.66667	0.980829	0.0629768	Green
gb|KLL09942.1|	NUDIX hydrolase [Frankia sp. BMG5.1]	5.40175	33232.5	8	128	3.85165	0.000459866	F202493.dat	Q20484_S_11.mgf	435.18	8	20	25.8786	5	0	5	6	9	2	6	4	15	8	20	5	1.53846	0.430783	0.212117	Green	2.15385	0.767255	0.127772	Green	2.76923	1.01857	0.0954977	Green
gb|KLL12655.1|	30S ribosomal protein S8 [Frankia sp. BMG5.1]	9.86605	14683.9	5	922	62.79	0.00749678	F202480.dat	Q20471_S_1.mgf	199.77	4	33	24.4444	89	63	33	108	104	73	70	72	59	56	20	63	1.53191	0.426519	0.0821016	Green	1.08511	0.081678	0.382561	Red	-1.32394	-0.280615	0.252473	Red
gb|KLL12730.1|	ATP synthase F0F1 subunit epsilon [Frankia sp. BMG5.1]	4.73953	9339.96	4	131	14.0258	0.0016746	F202480.dat	Q20471_S_1.mgf	224.68	4	17	52.809	8	7	1	6	13	7	8	6	23	7	10	7	1.52632	0.422857	0.170788	Green	2.10526	0.74444	0.14672	Green	1.42105	0.351398	0.16473	Red
gb|KLL12911.1|	acyl carrier protein [Frankia sp. BMG5.1]	3.87929	8634.35	3	749	86.7465	0.0103571	F202482.dat	Q20473_S_3.mgf	173.94	3	70	26.8293	45	70	9	66	55	69	69	51	54	65	29	65	1.51969	0.418503	0.146754	Green	1.3937	0.331963	0.20997	Red	1.27559	0.243409	0.307208	Red
gb|KLL10291.1|	fructose-bisphosphate aldolase [Frankia sp. BMG5.1]	5.44433	37130	15	187	5.03635	0.000601313	F202483.dat	Q20474_S_B.mgf	699.91	15	32	55.6522	15	2	9	2	32	7	2	7	9	12	18	3	1.51724	0.416894	0.321844	Green	-1.38095	-0.322773	0.284142	Red	1.24138	0.216223	0.352932	Red
gb|KLL12106.1|	methionine--tRNA ligase [Frankia sp. BMG5.1]	5.23925	59625.4	11	28	0.469598	5.60674e-05	F202480.dat	Q20471_S_1.mgf	185.6	5	6	8.36431	1	0	0	0	2	1	1	2	1	0	5	2	1.5	0.405465	0.230025	Green	1.75	0.559616	0.143932	Green	2.5	0.916291	0.137125	Green
ref|WP_052914317.1|	hypothetical protein [Frankia sp. BMG5.1]	4.9393	74678.9	11	270	3.61548	0.000431668	F202483.dat	Q20474_S_B.mgf	659.483	10	22	24.2511	11	10	4	20	10	9	15	15	41	30	36	6	1.5	0.405465	0.16117	Green	2.64286	0.971861	0.080698	Green	2.67857	0.985284	0.0858493	Green
gb|KLL12408.1|	UDP-diphospho-muramoylpentapeptide beta-N-acetylglucosaminyltransferase [Frankia sp. BMG5.1]	10.0483	38612.6	6	16	0.414372	4.94738e-05	F202484.dat	Q20475_S_4.mgf	177.78	3	3	10.9043	1	0	0	3	0	0	4	0	2	1	0	0	1.5	0.405465	0.297321	Green	2.25	0.81093	0.133132	Green	1	0	0.5	Red
gb|KLL09968.1|	6-phosphogluconate dehydrogenase [Frankia sp. BMG5.1]	5.36832	36163	4	13	0.359483	4.29203e-05	F202493.dat	Q20484_S_11.mgf	174.16	3	4	10.9145	1	0	0	0	3	0	0	0	0	0	4	0	1.5	0.405465	0.297321	Green	-1.33333	-0.287682	0.352	Red	1.75	0.559616	0.266914	Green
gb|KLL10858.1|	hypothetical protein FrCorBMG51_15035 [Frankia sp. BMG5.1]	6.92499	36927.6	4	22	0.59576	7.11304e-05	F202485.dat	Q20476_S_5.mgf	124.83	2	2	9.55224	1	0	0	1	2	0	2	1	4	0	3	1	1.5	0.405465	0.230025	Green	2.5	0.916291	0.0653176	Green	1.75	0.559616	0.203104	Green
gb|KLL10714.1|	antibiotic biosynthesis monooxygenase [Frankia sp. BMG5.1]	6.05498	12779.4	3	7	0.547757	6.53991e-05	F202486.dat	Q20477_S_6.mgf	97.32	2	2	22.807	0	1	0	0	1	2	0	0	1	1	0	1	1.5	0.405465	0.230025	Green	1	0	0.5	Red	1.25	0.223144	0.361659	Red
gb|KLL11409.1|	alpha/beta hydrolase [Frankia sp. BMG5.1]	6.17694	33155	3	22	0.663551	7.92243e-05	F202489.dat	Q20480_S_8.mgf	108.26	3	4	9.33333	0	0	1	2	1	0	0	4	1	0	3	2	1.5	0.405465	0.230025	Green	2	0.693147	0.18695	Green	2	0.693147	0.14195	Green
gb|KLL12054.1|	hypothetical protein FrCorBMG51_07280 [Frankia sp. BMG5.1]	6.2344	29232.7	3	26	0.889414	0.000106191	F202483.dat	Q20474_S_B.mgf	118.16	2	6	7.29927	0	1	0	1	2	0	0	2	2	0	4	3	1.5	0.405465	0.230025	Green	1.75	0.559616	0.160094	Green	2.5	0.916291	0.10665	Green
gb|KLL11544.1|	hypothetical protein FrCorBMG51_10910 [Frankia sp. BMG5.1]	4.51252	11554.6	2	8	0.692363	8.26642e-05	F202490.dat	Q20481_S_9.mgf	74.95	2	3	25.2525	0	0	1	0	3	0	0	0	3	0	0	0	1.5	0.405465	0.297321	Green	1.5	0.405465	0.297321	Green	-1.33333	-0.287682	0.361659	Red
ref|WP_052914744.1|	hypothetical protein [Frankia sp. BMG5.1]	9.93066	13360.1	2	10	0.748497	8.93664e-05	F202485.dat	Q20476_S_5.mgf	140.67	2	3	29.8387	0	0	1	0	3	0	0	2	0	0	0	4	1.5	0.405465	0.297321	Green	1.25	0.223144	0.362329	Red	1.75	0.559616	0.266914	Green
gb|KLL11723.1|	alpha-ketoglutarate decarboxylase [Frankia sp. BMG5.1]	5.73785	134330	44	720	5.35994	0.000639947	F202483.dat	Q20474_S_B.mgf	2278	39	146	42.6269	20	13	45	17	17	17	48	37	39	13	48	12	-1.5	-0.405465	0.203658	Green	1.5679	0.449738	0.105128	Green	-1.06579	-0.0637158	0.459282	Red
gb|KLL11038.1|	hypothetical protein FrCorBMG51_14155 [Frankia sp. BMG5.1]	10.0261	88140.2	20	71	0.805535	9.61764e-05	F202483.dat	Q20474_S_B.mgf	968.58	17	31	21.7494	0	3	0	0	0	1	3	0	0	1	26	0	-1.5	-0.405465	0.297321	Green	1	0	0.5	Red	5	1.60944	0.201544	Green
gb|KLL10210.1|	3-dehydroquinate synthase [Frankia sp. BMG5.1]	5.7474	38802.7	15	93	2.39674	0.000286158	F202493.dat	Q20484_S_11.mgf	444.99	10	17	26.6484	4	1	1	1	2	0	5	4	8	10	17	0	-1.5	-0.405465	0.217665	Green	2.22222	0.798508	0.0394638	Blue	3.33333	1.20397	0.118336	Green
gb|KLL12777.1|	phosphoribosylaminoimidazolecarboxamide formyltransferase [Frankia sp. BMG5.1]	5.43012	54883.5	11	122	2.22289	0.000265401	F202483.dat	Q20474_S_B.mgf	447.57	8	31	18.3206	2	4	3	2	1	2	6	5	8	7	16	7	-1.5	-0.405465	0.0889039	Green	1.83333	0.606136	0.0170547	Blue	2.75	1.0116	0.0421609	Blue
gb|KLL12423.1|	acyl-CoA thioesterase [Frankia sp. BMG5.1]	6.08442	32677.5	6	34	1.04047	0.000124226	F202480.dat	Q20471_S_1.mgf	283.9	6	8	22.3729	1	0	2	0	1	0	1	1	8	0	5	0	-1.5	-0.405465	0.230025	Green	2.16667	0.77319	0.193327	Green	1.33333	0.287682	0.363393	Red
ref|WP_052914941.1|	hypothetical protein [Frankia sp. BMG5.1]	6.11161	75217.9	6	15	0.199421	2.38097e-05	F202493.dat	Q20484_S_11.mgf	209.06	5	6	9.64029	2	1	0	0	0	1	0	0	2	0	6	0	-1.5	-0.405465	0.230025	Green	-1.2	-0.182322	0.362329	Red	1.5	0.405465	0.328947	Green
gb|KLL09946.1|	hypothetical protein FrCorBMG51_21315 [Frankia sp. BMG5.1]	9.63873	16303.4	5	50	3.06685	0.000366164	F202480.dat	Q20471_S_1.mgf	247.31	4	9	27.673	0	3	0	0	1	0	2	0	9	4	9	0	-1.5	-0.405465	0.297321	Green	2.33333	0.847298	0.20536	Green	2.66667	0.980829	0.149007	Green
gb|KLL11900.1|	radical SAM protein [Frankia sp. BMG5.1]	7.97881	37396.9	5	36	0.962646	0.000114935	F202483.dat	Q20474_S_B.mgf	131.52	4	4	12.2754	5	2	2	1	3	1	1	1	4	3	4	0	-1.5	-0.405465	0.16473	Green	-1.33333	-0.287682	0.259259	Red	-1.2	-0.182322	0.345881	Red
gb|KLL11000.1|	hypothetical protein FrCorBMG51_14290 [Frankia sp. BMG5.1]	5.23823	18293.2	4	24	1.31196	0.000156641	F202480.dat	Q20471_S_1.mgf	185.42	2	5	16.2011	2	0	1	1	0	0	0	0	4	0	5	0	-1.5	-0.405465	0.230025	Green	1.16667	0.154151	0.4149	Red	1.33333	0.287682	0.363393	Red
gb|KLL11028.1|	carboxylate--amine ligase [Frankia sp. BMG5.1]	4.62283	30213.2	4	22	0.728158	8.6938e-05	F202483.dat	Q20474_S_B.mgf	156.96	3	3	16.129	1	1	1	1	0	0	2	2	1	1	2	0	-1.5	-0.405465	0.230025	Green	1.33333	0.287682	0.230025	Red	1	0	0.5	Red
gb|KLL12006.1|	UDP pyrophosphate synthetase [Frankia sp. BMG5.1]	6.97851	30254.3	4	27	0.892436	0.000106552	F202492.dat	Q20483_S_10.mgf	105.42	2	5	8.2397	2	1	0	0	0	1	1	2	4	5	3	3	-1.5	-0.405465	0.230025	Green	1.66667	0.510826	0.137288	Green	2.33333	0.847298	0.0214453	Blue
gb|KLL12898.1|	glycoside hydrolase [Frankia sp. BMG5.1]	6.3193	52181.5	4	18	0.34495	4.11851e-05	F202483.dat	Q20474_S_B.mgf	135.67	3	4	6.41026	1	2	0	1	0	0	4	0	0	2	1	0	-1.5	-0.405465	0.230025	Green	1.16667	0.154151	0.4149	Red	1	0	0.5	Red
ref|WP_052914448.1|	hypothetical protein [Frankia sp. BMG5.1]	4.96588	56661.8	4	23	0.405917	4.84642e-05	F202480.dat	Q20471_S_1.mgf	126.23	2	5	3.72439	2	0	1	0	1	0	2	0	1	0	4	0	-1.5	-0.405465	0.230025	Green	1	0	0.5	Red	1.16667	0.154151	0.415899	Red
gb|KLL11087.1|	hypothetical protein FrCorBMG51_13855 [Frankia sp. BMG5.1]	4.33903	9274.66	3	8	0.862565	0.000102985	F202486.dat	Q20477_S_6.mgf	73.06	1	1	14.9425	0	3	0	0	0	1	0	0	0	1	0	1	-1.5	-0.405465	0.297321	Green	-2	-0.693147	0.217665	Green	-1.2	-0.182322	0.39552	Red
gb|KLL11080.1|	aconitate hydratase [Frankia sp. BMG5.1]	4.78201	99790.4	42	1191	11.935	0.00142497	F202483.dat	Q20474_S_B.mgf	2222.84	41	240	52.1413	40	32	89	14	49	43	69	55	38	6	91	30	-1.50459	-0.408519	0.214324	Green	1.0061	0.00607905	0.493733	Red	-1.26154	-0.232332	0.366365	Red
gb|KLL12715.1|	50S ribosomal protein L31 [Frankia sp. BMG5.1]	9.50353	8851.41	6	210	23.725	0.00283264	F202484.dat	Q20475_S_4.mgf	205.07	4	14	41.7722	13	47	8	14	11	19	10	10	23	7	9	6	-1.51064	-0.412532	0.278077	Green	-1.54348	-0.434038	0.278133	Green	-2.84	-1.0438	0.140005	Green
gb|KLL12385.1|	3-oxoacyl-ACP synthase [Frankia sp. BMG5.1]	5.13896	43719.2	9	207	4.73476	0.000565304	F202493.dat	Q20484_S_11.mgf	397.22	8	24	18.7648	16	13	0	12	1	5	17	18	19	20	24	14	-1.52381	-0.421213	0.283	Green	1.78125	0.577315	0.0835864	Green	1.90625	0.645138	0.0827382	Green
gb|KLL12780.1|	lysyl-tRNA synthetase [Frankia sp. BMG5.1]	5.04174	55138	15	166	3.01063	0.000359452	F202487.dat	Q20478_S_C.mgf	395.69	8	32	18.6094	8	2	4	5	3	0	16	11	9	21	22	4	-1.54545	-0.435318	0.215438	Green	2.29412	0.830348	0.0273935	Blue	2.94118	1.07881	0.0728659	Green
ref|WP_047224843.1|	malate:quinone oxidoreductase [Frankia sp. BMG5.1]	9.26267	56569.5	10	175	3.09354	0.000369351	F202480.dat	Q20471_S_1.mgf	449.15	8	29	17.8988	10	0	4	0	3	5	4	13	9	19	9	21	-1.54545	-0.435318	0.285734	Green	1.70588	0.534082	0.181603	Green	3.05882	1.11803	0.0342936	Blue
gb|KLL12109.1|	flavoprotein disulfide reductase [Frankia sp. BMG5.1]	5.86048	49695.1	8	88	1.7708	0.000211424	F202483.dat	Q20474_S_B.mgf	210.06	6	14	9.58333	6	3	5	2	3	3	8	4	0	0	9	3	-1.54545	-0.435318	0.0653176	Green	-1.13333	-0.125163	0.400374	Red	-1.13333	-0.125163	0.411409	Red
gb|KLL12510.1|	nitrogenase reductase [Frankia sp. BMG5.1]	4.82071	31792.9	16	367	11.5435	0.00137823	F202480.dat	Q20471_S_1.mgf	807.03	14	104	41.7241	18	0	55	8	33	5	0	19	7	0	36	12	-1.55102	-0.438913	0.325722	Green	-2.62069	-0.963438	0.20588	Green	-1.4902	-0.398908	0.344392	Red
gb|KLL12820.1|	branched-chain amino acid aminotransferase [Frankia sp. BMG5.1]	4.98397	33988.1	8	63	1.85359	0.000221308	F202480.dat	Q20471_S_1.mgf	275.97	6	12	21.0356	2	1	8	2	3	1	2	2	3	2	7	1	-1.55556	-0.441833	0.25095	Green	-1.4	-0.336472	0.293525	Red	-1.07692	-0.074108	0.456529	Red
gb|KLL11758.1|	nitrite reductase [Frankia sp. BMG5.1]	4.76514	12362.2	3	65	5.25795	0.00062777	F202482.dat	Q20473_S_3.mgf	193.56	3	23	32.7434	2	23	0	4	9	2	0	2	8	3	6	0	-1.55556	-0.441833	0.342661	Green	-2.15385	-0.767255	0.276708	Green	-2.33333	-0.847298	0.259644	Green
ref|WP_052914526.1|	hypothetical protein [Frankia sp. BMG5.1]	10.3713	19419.3	2	47	2.42027	0.000288967	F202493.dat	Q20484_S_11.mgf	111.73	2	6	9.28962	10	1	0	6	0	0	1	5	0	0	6	0	-1.55556	-0.441833	0.340109	Green	-1.55556	-0.441833	0.330613	Green	-1.55556	-0.441833	0.340109	Green
gb|KLL12696.1|	succinyl-CoA synthetase subunit beta [Frankia sp. BMG5.1]	4.77761	40297.1	22	1464	36.3301	0.00433762	F202483.dat	Q20474_S_B.mgf	1114.5	21	140	56.1856	82	37	210	26	115	68	61	110	42	27	79	70	-1.56604	-0.448549	0.26365	Green	-1.53704	-0.429857	0.262672	Green	-1.85475	-0.617749	0.200192	Green
gb|KLL13113.1|	ribose-phosphate pyrophosphokinase [Frankia sp. BMG5.1]	5.75947	36266.7	11	93	2.56433	0.000306167	F202480.dat	Q20471_S_1.mgf	299.93	6	10	19.6375	5	1	2	4	0	0	6	5	11	17	14	2	-1.57143	-0.451985	0.249434	Green	2.27273	0.820981	0.0512118	Green	3.27273	1.18562	0.0766984	Green
gb|KLL12958.1|	penicillin-binding protein [Frankia sp. BMG5.1]	7.14259	60380.9	7	70	1.15931	0.000138415	F202480.dat	Q20471_S_1.mgf	273.04	6	13	15.8784	4	2	2	3	1	0	3	0	7	4	13	2	-1.57143	-0.451985	0.147128	Green	1.18182	0.167054	0.385191	Red	2	0.693147	0.173766	Green
gb|KLL11717.1|	succinate dehydrogenase [Frankia sp. BMG5.1]	9.51743	14703.9	4	74	5.03268	0.000600874	F202483.dat	Q20474_S_B.mgf	217.74	4	20	26.7176	4	2	2	0	1	3	5	4	1	2	18	0	-1.57143	-0.451985	0.147128	Green	1.18182	0.167054	0.326497	Red	2.09091	0.737599	0.261957	Green
gb|KLL11439.1|	epimerase [Frankia sp. BMG5.1]	5.72936	35770.4	12	442	12.3566	0.00147531	F202480.dat	Q20471_S_1.mgf	554.26	9	36	37.4622	35	30	22	32	16	6	25	42	40	32	34	25	-1.57895	-0.456758	0.131823	Green	1.22222	0.200671	0.183681	Red	1.04444	0.0434851	0.394641	Red
gb|KLL12383.1|	3-oxoacyl-ACP synthase [Frankia sp. BMG5.1]	5.67656	44395.6	11	265	5.96906	0.000712672	F202493.dat	Q20484_S_11.mgf	428.68	8	35	22.5581	15	5	12	18	1	0	24	17	26	31	35	0	-1.59091	-0.464306	0.272174	Green	2	0.693147	0.0221339	Blue	1.97143	0.678758	0.189156	Green
gb|KLL10998.1|	DNA gyrase subunit A [Frankia sp. BMG5.1]	5.81958	92294	35	807	8.7438	0.00104396	F202480.dat	Q20471_S_1.mgf	1580.45	30	102	42.0048	57	54	31	37	17	34	52	28	55	66	90	48	-1.59341	-0.465874	0.077827	Green	-1.05072	-0.0494801	0.426756	Red	1.42759	0.355985	0.115948	Red
gb|KLL10945.1|	butyryl-CoA dehydrogenase [Frankia sp. BMG5.1]	5.45788	66719.4	20	214	3.20746	0.000382953	F202480.dat	Q20471_S_1.mgf	886.72	18	41	24.5928	3	2	0	1	0	1	12	4	31	0	21	5	-1.6	-0.470004	0.198251	Green	6.25	1.83258	0.0786051	Green	3.625	1.28785	0.167571	Green
gb|KLL12015.1|	hypothetical protein FrCorBMG51_08260 [Frankia sp. BMG5.1]	5.73549	34322.7	8	112	3.26315	0.000389602	F202493.dat	Q20484_S_11.mgf	342.89	5	17	26.2195	7	4	10	2	7	3	3	2	5	5	17	5	-1.6	-0.470004	0.131875	Green	-1.84615	-0.613104	0.0661432	Green	1.25	0.223144	0.33509	Red
gb|KLL12445.1|	metal-dependent hydrolase [Frankia sp. BMG5.1]	5.0194	44342.4	4	38	0.856967	0.000102317	F202483.dat	Q20474_S_B.mgf	162.19	3	6	7.80856	0	0	5	0	2	0	2	2	0	0	6	0	-1.6	-0.470004	0.303584	Green	-1.14286	-0.133531	0.43086	Red	1.125	0.117783	0.452149	Red
gb|KLL10614.1|	hypothetical protein FrCorBMG51_16520 [Frankia sp. BMG5.1]	5.02717	73618.9	28	937	12.7277	0.00151962	F202483.dat	Q20474_S_B.mgf	1230.4	22	68	34.0237	59	19	46	48	19	9	72	62	116	59	64	9	-1.60759	-0.474739	0.194849	Green	1.99213	0.689202	0.0539525	Green	1.06299	0.0610877	0.452864	Red
gb|KLL11707.1|	transketolase [Frankia sp. BMG5.1]	5.27544	74772.1	16	161	2.15321	0.000257081	F202483.dat	Q20474_S_B.mgf	641.07	12	40	20.7736	6	0	12	1	9	0	8	8	6	0	15	3	-1.61538	-0.479573	0.292045	Green	1.19048	0.174353	0.362329	Red	1	0	0.5	Red
gb|KLL12611.1|	NADH-quinone oxidoreductase subunit G [Frankia sp. BMG5.1]	5.68719	87015.3	32	432	4.96465	0.000592751	F202483.dat	Q20474_S_B.mgf	1346.86	27	67	39.5238	7	12	17	9	4	8	21	8	48	38	63	9	-1.625	-0.485508	0.100269	Green	2.05128	0.718465	0.161428	Green	2.89744	1.06383	0.0975135	Green
gb|KLL13093.1|	hypothetical protein FrCorBMG51_00815 [Frankia sp. BMG5.1]	8.83604	14633.8	5	50	3.41676	0.000407942	F202480.dat	Q20471_S_1.mgf	271.37	4	11	38.0597	4	2	4	1	4	0	1	2	1	0	9	0	-1.625	-0.485508	0.145987	Green	-1.85714	-0.619039	0.0429688	Blue	-1.08333	-0.0800427	0.459425	Red
gb|KLL11138.1|	bifunctional allantoicase/OHCU decarboxylase [Frankia sp. BMG5.1]	6.08099	56171.9	10	80	1.4242	0.000170041	F202483.dat	Q20474_S_B.mgf	486.86	9	21	19.2678	3	0	12	2	6	0	1	5	0	0	14	0	-1.63636	-0.492476	0.296105	Green	-2	-0.693147	0.243155	Green	-1.05882	-0.0571584	0.478818	Red
gb|KLL12524.1|	hypothetical protein FrCorBMG51_04490 [Frankia sp. BMG5.1]	9.14735	19126.1	5	134	7.00613	0.000836492	F202480.dat	Q20471_S_1.mgf	242.17	4	13	30.5085	13	14	8	10	5	5	12	7	2	10	13	0	-1.65217	-0.502092	0.0577635	Green	-1.58333	-0.459532	0.122746	Green	-1.46154	-0.37949	0.204734	Red
gb|KLL11048.1|	Pup--protein ligase [Frankia sp. BMG5.1]	8.75017	51891.9	25	189	3.64219	0.000434857	F202493.dat	Q20484_S_11.mgf	806.328	20	37	40.2655	14	5	8	5	5	5	6	7	9	11	37	5	-1.66667	-0.510826	0.106853	Green	-1.2	-0.182322	0.291142	Red	1.86667	0.624154	0.221081	Green
gb|KLL12691.1|	hypothetical protein FrCorBMG51_03225 [Frankia sp. BMG5.1]	5.61056	131500	19	87	0.661596	7.89909e-05	F202493.dat	Q20484_S_11.mgf	675.55	13	24	11.4675	0	2	0	0	0	0	5	0	13	3	24	0	-1.66667	-0.510826	0.245884	Green	4.2	1.43508	0.11881	Green	6	1.79176	0.166639	Green
gb|KLL09599.1|	carbamoyl phosphate synthase large subunit [Frankia sp. BMG5.1]	4.96296	120725	18	48	0.397599	4.74711e-05	F202483.dat	Q20474_S_B.mgf	495.84	10	14	11.6667	2	0	0	0	0	0	0	0	3	2	9	0	-1.66667	-0.510826	0.245884	Green	1.2	0.182322	0.397628	Red	2.8	1.02962	0.172824	Green
gb|KLL10222.1|	histidine kinase [Frankia sp. BMG5.1]	6.1819	42453	14	70	1.64888	0.000196867	F202480.dat	Q20471_S_1.mgf	458.02	9	21	28.133	1	0	1	0	0	0	0	0	6	2	16	0	-1.66667	-0.510826	0.230025	Green	1.8	0.587787	0.278345	Green	4.2	1.43508	0.176144	Green
ref|WP_052914372.1|	guanylate cyclase [Frankia sp. BMG5.1]	5.81692	98800.6	13	46	0.465584	5.55882e-05	F202483.dat	Q20474_S_B.mgf	346.41	8	11	8.13704	2	0	0	0	0	0	0	0	4	0	15	0	-1.66667	-0.510826	0.245884	Green	1.4	0.336472	0.338934	Red	3.6	1.28093	0.21937	Green
gb|KLL12511.1|	2-oxoacid:ferredoxin oxidoreductase subunit beta [Frankia sp. BMG5.1]	6.79617	37365	11	136	3.63977	0.000434568	F202480.dat	Q20471_S_1.mgf	548.805	12	46	37.2093	3	0	24	5	6	4	0	3	3	0	12	3	-1.66667	-0.510826	0.312631	Green	-3.33333	-1.20397	0.205016	Green	-1.66667	-0.510826	0.32877	Green
gb|KLL11061.1|	methionine synthase, partial [Frankia sp. BMG5.1]	5.07011	112753	9	27	0.239462	2.85904e-05	F202480.dat	Q20471_S_1.mgf	206.57	4	5	4.60211	1	0	1	0	0	0	1	2	0	0	5	0	-1.66667	-0.510826	0.230025	Green	1.2	0.182322	0.352	Red	1.6	0.470004	0.301963	Green
gb|KLL11619.1|	gamma-glutamyl phosphate reductase [Frankia sp. BMG5.1]	5.43084	43373.9	8	28	0.64555	7.7075e-05	F202493.dat	Q20484_S_11.mgf	211.34	4	6	10.2625	1	0	1	0	0	0	2	2	5	0	6	0	-1.66667	-0.510826	0.230025	Green	2.4	0.875469	0.056702	Green	1.8	0.587787	0.279456	Green
gb|KLL11620.1|	Fe-S oxidoreductase [Frankia sp. BMG5.1]	5.73708	73539.3	8	16	0.217571	2.59768e-05	F202493.dat	Q20484_S_11.mgf	115.79	2	3	3.75375	0	0	2	0	0	0	0	1	1	1	3	1	-1.66667	-0.510826	0.245884	Green	1	0	0.5	Red	1.6	0.470004	0.174321	Green
gb|KLL12788.1|	membrane protein [Frankia sp. BMG5.1]	4.71765	41882.3	8	77	1.83849	0.000219505	F202483.dat	Q20474_S_B.mgf	394.42	7	31	17.4242	0	2	0	0	0	0	5	3	2	5	22	0	-1.66667	-0.510826	0.245884	Green	2.6	0.955511	0.0366942	Blue	6	1.79176	0.140488	Green
gb|KLL12292.1|	hypothetical protein FrCorBMG51_06335 [Frankia sp. BMG5.1]	6.57458	57359.6	7	133	2.31871	0.000276841	F202483.dat	Q20474_S_B.mgf	414.95	6	14	17.6471	6	8	3	5	3	1	11	9	19	7	19	0	-1.66667	-0.510826	0.112061	Green	2.1	0.741937	0.0480272	Blue	1.45	0.371564	0.314267	Red
gb|KLL09733.1|	protoporphyrin IX magnesium chelatase [Frankia sp. BMG5.1]	8.58419	77572.5	6	18	0.232041	2.77044e-05	F202493.dat	Q20484_S_11.mgf	105.2	3	4	3.57616	1	1	0	0	0	0	0	1	2	0	4	1	-1.66667	-0.510826	0.230025	Green	1.2	0.182322	0.352	Red	1.6	0.470004	0.250366	Green
ref|WP_052914410.1|	hypothetical protein [Frankia sp. BMG5.1]	8.96184	86444.5	6	16	0.18509	2.20987e-05	F202493.dat	Q20484_S_11.mgf	142.37	3	4	3.65854	2	0	0	0	0	0	0	0	1	1	4	0	-1.66667	-0.510826	0.245884	Green	-1.25	-0.223144	0.362329	Red	1.6	0.470004	0.253579	Green
gb|KLL09802.1|	sugar ABC transporter substrate-binding protein [Frankia sp. BMG5.1]	5.4224	35122.3	5	34	0.968045	0.000115579	F202480.dat	Q20471_S_1.mgf	279.34	4	10	15.1335	2	0	5	0	3	0	0	0	0	0	3	0	-1.66667	-0.510826	0.245884	Green	-3.33333	-1.20397	0.104938	Green	-1.66667	-0.510826	0.245884	Green
gb|KLL09959.1|	histidyl-tRNA synthase [Frankia sp. BMG5.1]	5.12291	48896.2	5	15	0.306772	3.66269e-05	F202483.dat	Q20474_S_B.mgf	153.26	3	6	5.46697	0	0	2	0	0	0	2	1	0	0	2	0	-1.66667	-0.510826	0.245884	Green	1.2	0.182322	0.362329	Red	1	0	0.5	Red
gb|KLL10892.1|	GTP cyclohydrolase [Frankia sp. BMG5.1]	6.3101	19397	5	16	0.824871	9.8485e-05	F202483.dat	Q20474_S_B.mgf	128.81	4	6	17.1429	0	2	0	0	0	0	0	1	1	0	0	0	-1.66667	-0.510826	0.245884	Green	1	0	0.5	Red	-1.66667	-0.510826	0.25236	Green
gb|KLL11895.1|	ABC transporter substrate-binding protein [Frankia sp. BMG5.1]	6.61261	55324.5	5	17	0.307278	3.66873e-05	F202480.dat	Q20471_S_1.mgf	188.88	4	7	9.59693	0	0	2	0	0	0	1	0	0	0	2	0	-1.66667	-0.510826	0.245884	Green	-1.25	-0.223144	0.362329	Red	1	0	0.5	Red
gb|KLL12086.1|	aspartyl-tRNA synthetase [Frankia sp. BMG5.1]	5.44888	63176.5	5	34	0.538175	6.42551e-05	F202483.dat	Q20474_S_B.mgf	280.79	5	16	10.19	0	0	2	0	0	0	0	0	1	1	5	0	-1.66667	-0.510826	0.245884	Green	-1.25	-0.223144	0.362329	Red	1.8	0.587787	0.234264	Green
gb|KLL09590.1|	hypothetical protein FrCorBMG51_23825 [Frankia sp. BMG5.1]	6.50388	52471	4	25	0.476454	5.68859e-05	F202480.dat	Q20471_S_1.mgf	210.33	3	5	7.53138	0	2	0	0	0	0	2	0	1	2	9	1	-1.66667	-0.510826	0.245884	Green	1.2	0.182322	0.362329	Red	3	1.09861	0.134811	Green
gb|KLL09601.1|	carbamoyl phosphate synthase small subunit [Frankia sp. BMG5.1]	5.61164	38906.5	4	38	0.9767	0.000116613	F202480.dat	Q20471_S_1.mgf	201.25	4	6	15.1515	2	0	0	0	0	0	3	4	4	2	7	0	-1.66667	-0.510826	0.245884	Green	2.8	1.02962	0.0136176	Blue	2.4	0.875469	0.172947	Green
gb|KLL10095.1|	hypothetical protein FrCorBMG51_20340 [Frankia sp. BMG5.1]	6.11064	36968.9	4	8	0.216398	2.58367e-05	F202480.dat	Q20471_S_1.mgf	84.29	2	3	5.84795	1	0	1	0	0	0	0	1	0	0	0	0	-1.66667	-0.510826	0.230025	Green	-1.25	-0.223144	0.352	Red	-1.66667	-0.510826	0.244836	Green
gb|KLL12498.1|	hypothetical protein FrCorBMG51_04295 [Frankia sp. BMG5.1]	5.09311	65435.3	4	24	0.366774	4.37908e-05	F202483.dat	Q20474_S_B.mgf	156.855	3	6	6.51085	0	0	2	0	0	0	0	0	0	0	2	0	-1.66667	-0.510826	0.245884	Green	-1.66667	-0.510826	0.245884	Green	1	0	0.5	Red
gb|KLL12661.1|	adenylate kinase [Frankia sp. BMG5.1]	4.89943	23786.1	4	13	0.546538	6.52535e-05	F202480.dat	Q20471_S_1.mgf	110.75	2	4	8.75576	0	2	0	0	0	0	0	0	0	0	3	0	-1.66667	-0.510826	0.245884	Green	-1.66667	-0.510826	0.245884	Green	1.2	0.182322	0.397628	Red
gb|KLL12849.1|	hypothetical protein FrCorBMG51_01550 [Frankia sp. BMG5.1]	5.57397	34971.4	4	56	1.60131	0.000191188	F202480.dat	Q20471_S_1.mgf	183.23	4	8	11.7318	2	0	0	0	0	0	2	2	10	10	4	0	-1.66667	-0.510826	0.245884	Green	3.4	1.22378	0.109653	Green	3.4	1.22378	0.125408	Green
gb|KLL12105.1|	acetyltransferase [Frankia sp. BMG5.1]	9.49525	21940.7	3	18	0.820391	9.79502e-05	F202493.dat	Q20484_S_11.mgf	138.99	3	6	13.0435	1	1	0	0	0	0	0	1	2	0	6	1	-1.66667	-0.510826	0.230025	Green	1.2	0.182322	0.352	Red	2	0.693147	0.221184	Green
gb|KLL11992.1|	LysR family transcriptional regulator [Frankia sp. BMG5.1]	7.94916	31599.9	2	5	0.158228	1.88916e-05	F202490.dat	Q20481_S_9.mgf	131.14	2	2	9.73154	0	2	0	0	0	0	0	0	2	0	0	1	-1.66667	-0.510826	0.245884	Green	1	0	0.5	Red	-1.25	-0.223144	0.366442	Red
gb|KLL12688.1|	ATP-binding protein [Frankia sp. BMG5.1]	5.92969	21627	2	9	0.416146	4.96855e-05	F202493.dat	Q20484_S_11.mgf	63.06	1	1	5.55556	0	1	1	0	0	0	1	1	1	1	1	0	-1.66667	-0.510826	0.230025	Green	1.2	0.182322	0.352	Red	1	0	0.5	Red
gb|KLL13010.1|	hypothetical protein FrCorBMG51_00160 [Frankia sp. BMG5.1]	4.88869	31137.1	2	19	0.610205	7.28551e-05	F202487.dat	Q20478_S_C.mgf	116.14	2	6	12.0401	0	1	1	0	0	0	4	1	3	0	0	0	-1.66667	-0.510826	0.230025	Green	2.2	0.788457	0.0653176	Green	-1.66667	-0.510826	0.244836	Green
ref|WP_052914470.1|	hypothetical protein [Frankia sp. BMG5.1]	9.56691	35709.7	2	10	0.280036	3.34348e-05	F202493.dat	Q20484_S_11.mgf	54.94	2	3	6.82493	2	0	0	0	0	0	0	0	0	0	3	0	-1.66667	-0.510826	0.245884	Green	-1.66667	-0.510826	0.245884	Green	1.2	0.182322	0.397628	Red
ref|WP_052914548.1|	hypothetical protein [Frankia sp. BMG5.1]	4.54754	9084.5	2	5	0.550388	6.57133e-05	F202480.dat	Q20471_S_1.mgf	105.18	2	2	26.4368	0	0	2	0	0	0	0	0	0	0	1	0	-1.66667	-0.510826	0.245884	Green	-1.66667	-0.510826	0.245884	Green	-1.25	-0.223144	0.366442	Red
ref|WP_052914751.1|	chromosome partitioning protein [Frankia sp. BMG5.1]	5.70038	34429.9	2	10	0.290445	3.46776e-05	F202493.dat	Q20484_S_11.mgf	58.87	1	2	2.49221	0	0	2	0	0	0	0	0	0	0	2	0	-1.66667	-0.510826	0.245884	Green	-1.66667	-0.510826	0.245884	Green	1	0	0.5	Red
gb|KLL10869.1|	peptidyl-prolyl cis-trans isomerase [Frankia sp. BMG5.1]	4.72962	20367.4	5	130	6.38275	0.000762064	F202483.dat	Q20474_S_B.mgf	241.83	4	8	25.3968	7	20	9	10	6	4	6	7	14	5	16	9	-1.69565	-0.528067	0.146535	Green	-1.3	-0.262364	0.281408	Red	-1.18182	-0.167054	0.35913	Red
gb|KLL12172.1|	membrane protein [Frankia sp. BMG5.1]	8.05769	27159.7	3	63	2.31961	0.000276949	F202483.dat	Q20474_S_B.mgf	167.8	3	9	20.5224	6	6	2	3	2	2	2	7	3	1	7	0	-1.7	-0.530628	0.0917834	Green	-1.13333	-0.125163	0.379401	Red	-1.54545	-0.435318	0.239185	Green
gb|KLL11883.1|	phytoene synthase [Frankia sp. BMG5.1]	5.25045	32691.9	7	65	1.98826	0.000237387	F202493.dat	Q20484_S_11.mgf	162.42	4	7	15.6146	2	4	3	3	1	0	3	5	13	10	7	1	-1.71429	-0.538997	0.0945018	Green	2	0.693147	0.133834	Green	1.75	0.559616	0.165779	Green
gb|KLL11720.1|	hypothetical protein FrCorBMG51_09320 [Frankia sp. BMG5.1]	9.28695	36699.6	6	70	1.90738	0.00022773	F202480.dat	Q20471_S_1.mgf	381.55	6	17	20	3	0	6	2	2	0	2	3	6	3	8	0	-1.71429	-0.538997	0.20997	Green	1.16667	0.154151	0.383822	Red	1.16667	0.154151	0.4149	Red
gb|KLL11994.1|	cysteine desulfurase [Frankia sp. BMG5.1]	5.75349	46493.8	6	33	0.709773	8.47429e-05	F202483.dat	Q20474_S_B.mgf	250.18	5	9	13.4884	3	0	6	0	4	0	0	2	0	0	2	0	-1.71429	-0.538997	0.244125	Green	-2.4	-0.875469	0.138535	Green	-2.4	-0.875469	0.138535	Green
gb|KLL10997.1|	DNA gyrase subunit B [Frankia sp. BMG5.1]	6.00294	71192.6	26	408	5.73093	0.000684241	F202493.dat	Q20484_S_11.mgf	914.955	19	64	33.6957	31	13	16	21	5	7	25	18	39	35	64	9	-1.75	-0.559616	0.14833	Green	1.34921	0.299517	0.213767	Red	1.7619	0.566395	0.197832	Green
gb|KLL12872.1|	transcription elongation factor NusA [Frankia sp. BMG5.1]	6.28418	38757.1	14	53	1.36749	0.000163271	F202483.dat	Q20474_S_B.mgf	401.23	11	15	28.453	2	0	2	0	0	1	2	0	3	4	12	0	-1.75	-0.559616	0.160094	Green	1.14286	0.133531	0.389025	Red	2.71429	0.998529	0.163817	Green
gb|KLL13040.1|	leucyl aminopeptidase [Frankia sp. BMG5.1]	4.82602	57078.8	11	111	1.94468	0.000232184	F202483.dat	Q20474_S_B.mgf	495.7	8	24	18.5639	2	4	5	1	4	0	0	2	11	5	17	3	-1.75	-0.559616	0.125408	Green	1.14286	0.133531	0.429027	Red	2	0.693147	0.177218	Green
gb|KLL12597.1|	radical SAM protein [Frankia sp. BMG5.1]	5.70385	43194.8	10	92	2.12988	0.000254296	F202480.dat	Q20471_S_1.mgf	343.83	9	16	26.178	4	4	3	2	3	0	4	5	5	3	17	0	-1.75	-0.559616	0.0653176	Green	1.21429	0.194156	0.143932	Red	1.64286	0.496437	0.29999	Green
gb|KLL10215.1|	methionyl-tRNA formyltransferase [Frankia sp. BMG5.1]	6.3946	35119.6	7	21	0.597957	7.13928e-05	F202483.dat	Q20474_S_B.mgf	149.88	4	6	8.21114	1	0	3	0	1	0	0	0	0	0	3	0	-1.75	-0.559616	0.198251	Green	-2.33333	-0.847298	0.137288	Green	-1.16667	-0.154151	0.407451	Red
gb|KLL10932.1|	hypothetical protein FrCorBMG51_14960 [Frankia sp. BMG5.1]	4.77393	40087.3	5	27	0.67353	8.04158e-05	F202480.dat	Q20471_S_1.mgf	279.9	4	9	14.5119	1	0	3	1	0	0	0	0	3	1	3	0	-1.75	-0.559616	0.198251	Green	-1.16667	-0.154151	0.407451	Red	1	0	0.5	Red
gb|KLL10303.1|	hypothetical protein FrCorBMG51_19120 [Frankia sp. BMG5.1]	7.8479	20435.3	4	16	0.782959	9.3481e-05	F202481.dat	Q20472_S_2.mgf	181.59	2	2	16.7513	2	1	1	1	0	0	1	1	0	0	4	0	-1.75	-0.559616	0.143932	Green	-1.4	-0.336472	0.230025	Red	1	0	0.5	Red
gb|KLL10427.1|	hypothetical protein FrCorBMG51_18250 [Frankia sp. BMG5.1]	6.17116	7993.46	4	28	3.50286	0.000418222	F202490.dat	Q20481_S_9.mgf	170.8	2	6	36.1111	0	1	3	0	0	1	3	0	6	4	1	0	-1.75	-0.559616	0.198251	Green	1.71429	0.538997	0.219756	Green	1.14286	0.133531	0.41701	Red
gb|KLL11198.1|	acetyl-CoA acetyltransferase [Frankia sp. BMG5.1]	5.20311	42207.9	3	14	0.331691	3.96021e-05	F202483.dat	Q20474_S_B.mgf	132.45	3	3	8.43672	1	0	3	1	0	0	1	1	0	1	1	0	-1.75	-0.559616	0.198251	Green	-1.4	-0.336472	0.280719	Red	-1.4	-0.336472	0.284932	Red
gb|KLL12763.1|	ferredoxin-NADP reductase [Frankia sp. BMG5.1]	5.98627	33606.6	11	124	3.68975	0.000440536	F202493.dat	Q20484_S_11.mgf	369.23	8	14	32.3988	9	4	7	6	2	2	4	6	18	13	14	4	-1.76923	-0.570545	0.0831164	Green	1.34783	0.298493	0.296858	Red	1.47826	0.390866	0.176727	Red
ref|WP_052914666.1|	hypothetical protein [Frankia sp. BMG5.1]	4.78426	31392.7	10	159	5.06488	0.000604718	F202493.dat	Q20484_S_11.mgf	365.29	7	17	24.3986	19	17	0	11	5	3	17	22	14	12	17	0	-1.77273	-0.572519	0.215913	Green	1.4359	0.36179	0.215071	Red	-1.21875	-0.197826	0.390673	Red
gb|KLL11151.1|	nicotinate phosphoribosyltransferase [Frankia sp. BMG5.1]	7.22361	51126.5	10	102	1.99505	0.000238198	F202493.dat	Q20484_S_11.mgf	429.74	8	16	20.2	7	3	3	3	3	0	8	6	7	6	16	0	-1.77778	-0.575364	0.11705	Green	1.5	0.405465	0.0701787	Green	1.5625	0.446287	0.284976	Green
gb|KLL10293.1|	transglycosylase [Frankia sp. BMG5.1]	8.72972	25979	6	609	23.442	0.00279885	F202480.dat	Q20471_S_1.mgf	329.87	5	16	35.3659	59	40	55	47	37	1	60	76	40	43	25	53	-1.78409	-0.578909	0.101409	Green	1.14013	0.13114	0.285718	Red	-1.26613	-0.235964	0.167132	Red
gb|KLL12741.1|	acetyl-CoA acetyltransferase [Frankia sp. BMG5.1]	5.53159	39912.7	17	139	3.4826	0.000415804	F202480.dat	Q20471_S_1.mgf	764.8	15	21	45.4315	7	5	19	4	8	4	5	5	7	2	16	4	-1.78947	-0.581922	0.16771	Green	-1.7	-0.530628	0.175407	Green	-1.36	-0.307485	0.32644	Red
gb|KLL12064.1|	haloacid dehalogenase [Frankia sp. BMG5.1]	5.68213	93164.9	10	88	0.944561	0.000112775	F202493.dat	Q20484_S_11.mgf	244.21	6	11	9.54598	3	3	0	2	0	0	11	6	9	4	11	0	-1.8	-0.587787	0.16473	Green	3.22222	1.17007	0.00972088	Blue	2	0.693147	0.211608	Green
gb|KLL10544.1|	oxidoreductase [Frankia sp. BMG5.1]	5.74567	56759.4	4	21	0.369983	4.41739e-05	F202479.dat	Q20470_S_A.mgf	180.54	3	4	8.09793	2	0	4	2	0	0	3	0	2	2	1	0	-1.8	-0.587787	0.18695	Green	-1.125	-0.117783	0.4149	Red	-1.5	-0.405465	0.244021	Green
gb|KLL12770.1|	50S ribosomal protein L24 [Frankia sp. BMG5.1]	11.3011	11556.2	6	295	25.5273	0.00304782	F202482.dat	Q20473_S_3.mgf	262.83	6	62	56.1905	1	62	3	23	0	12	63	11	30	12	9	5	-1.81579	-0.59652	0.324847	Green	1.55072	0.438722	0.320311	Green	-2.37931	-0.866811	0.271795	Green
gb|KLL09727.1|	UDP-N-acetylmuramoyl-tripeptide--D-alanyl-D-alanine ligase [Frankia sp. BMG5.1]	5.34931	48818.6	7	43	0.880811	0.000105164	F202488.dat	Q20479_S_7.mgf	166.67	3	7	5.84551	3	3	2	1	1	1	7	4	1	2	2	1	-1.83333	-0.606136	0.0553936	Green	1.36364	0.310155	0.25284	Red	-1.375	-0.318454	0.159003	Red
ref|WP_047224945.1|	hypothetical protein [Frankia sp. BMG5.1]	5.44551	36843.1	6	52	1.41139	0.000168512	F202493.dat	Q20484_S_11.mgf	372.9	6	12	21.1538	4	3	1	0	3	0	3	3	0	0	12	6	-1.83333	-0.606136	0.13972	Green	-1.22222	-0.200671	0.321665	Red	1.90909	0.646627	0.201932	Green
gb|KLL12173.1|	hypothetical protein FrCorBMG51_06510 [Frankia sp. BMG5.1]	6.43728	30524	5	167	5.4711	0.000653219	F202480.dat	Q20471_S_1.mgf	238.85	5	24	16.6102	6	6	7	5	4	0	7	7	14	22	31	4	-1.83333	-0.606136	0.0553936	Green	1.40909	0.342945	0.140037	Red	2.72727	1.0033	0.0934101	Green
gb|KLL12112.1|	hypothetical protein FrCorBMG51_06505 [Frankia sp. BMG5.1]	6.2963	24151.3	2	49	2.02888	0.000242237	F202493.dat	Q20484_S_11.mgf	99.82	2	6	9.33333	2	5	3	2	2	0	0	1	4	7	6	0	-1.85714	-0.619039	0.072352	Green	-1.625	-0.485508	0.163082	Green	1.23077	0.207639	0.346598	Red
gb|KLL11516.1|	ATP-dependent protease [Frankia sp. BMG5.1]	5.27841	46919.6	9	159	3.38877	0.000404601	F202493.dat	Q20484_S_11.mgf	442.92	8	34	24.186	21	0	4	6	6	0	0	14	18	16	34	1	-1.86667	-0.624154	0.277671	Green	1.25	0.223144	0.397937	Red	1.92857	0.65678	0.246652	Green
gb|KLL12322.1|	carnitine O-acetyltransferase [Frankia sp. BMG5.1]	5.1088	66080.6	17	255	3.85892	0.000460734	F202483.dat	Q20474_S_B.mgf	946.11	17	91	33.3887	4	0	23	0	10	3	6	5	0	0	21	0	-1.875	-0.628609	0.288316	Green	-2.14286	-0.76214	0.253671	Green	-1.25	-0.223144	0.425373	Red
gb|KLL11459.1|	transcriptional regulatory protein [Frankia sp. BMG5.1]	4.61557	26319.5	5	94	3.5715	0.000426417	F202483.dat	Q20474_S_B.mgf	186.75	4	19	17.1315	4	5	3	0	4	1	3	8	14	2	8	3	-1.875	-0.628609	0.0775081	Green	1.86667	0.624154	0.125525	Green	1.06667	0.0645385	0.436506	Red
gb|KLL13000.1|	peptidase M16 [Frankia sp. BMG5.1]	4.99793	49158.1	15	170	3.45823	0.000412893	F202483.dat	Q20474_S_B.mgf	700.58	14	37	34.5188	12	0	10	0	8	2	14	14	6	4	16	7	-1.92308	-0.653926	0.208433	Green	1.48	0.392042	0.215438	Red	1.2	0.182322	0.381762	Red
gb|KLL10252.1|	iron-sulfur cluster insertion protein ErpA [Frankia sp. BMG5.1]	4.40359	13595.6	6	208	15.2991	0.00182663	F202482.dat	Q20473_S_3.mgf	364.04	6	43	78.7402	19	43	26	14	18	12	6	23	6	4	13	3	-1.93617	-0.660712	0.0581952	Green	-2.39474	-0.873273	0.0621553	Green	-3.95652	-1.37537	0.0219528	Blue
gb|KLL12769.1|	50S ribosomal protein L22 [Frankia sp. BMG5.1]	11.5481	14303.8	4	199	13.9124	0.00166107	F202494.dat	Q20485_S_12.mgf	142.22	3	39	21.9697	26	0	2	0	13	0	0	27	27	39	0	39	-1.9375	-0.661398	0.311664	Green	1.83871	0.609064	0.259624	Green	2.6129	0.960462	0.170738	Green
gb|KLL12798.1|	glycogen phosphorylase [Frankia sp. BMG5.1]	5.52407	93461.2	27	174	1.86173	0.000222281	F202483.dat	Q20474_S_B.mgf	1098.1	22	52	35.0939	8	6	15	1	9	3	13	8	5	4	10	5	-2	-0.693147	0.108172	Green	-1.10345	-0.0984401	0.397201	Red	-1.45455	-0.374693	0.184782	Red
gb|KLL13109.1|	hypothetical protein FrCorBMG51_00930 [Frankia sp. BMG5.1]	9.61956	58808	15	128	2.17657	0.000259871	F202493.dat	Q20484_S_11.mgf	520.54	11	22	22.2028	10	7	0	3	0	4	11	8	21	11	22	2	-2	-0.693147	0.178005	Green	2.15	0.765468	0.097144	Green	1.9	0.641854	0.204034	Green
gb|KLL12812.1|	glutamyl-tRNA amidotransferase [Frankia sp. BMG5.1]	5.4658	54169.7	14	64	1.18147	0.000141061	F202483.dat	Q20474_S_B.mgf	597.62	11	23	25.5446	0	0	3	0	0	0	0	1	7	0	9	0	-2	-0.693147	0.217665	Green	1.83333	0.606136	0.263116	Green	2	0.693147	0.280719	Green
gb|KLL11776.1|	WD40 repeat-containing protein [Frankia sp. BMG5.1]	6.08416	210648	12	40	0.189891	2.26719e-05	F202483.dat	Q20474_S_B.mgf	448.775	10	14	5.67485	1	0	2	0	0	0	0	2	0	0	10	0	-2	-0.693147	0.143932	Green	-1.2	-0.182322	0.362329	Red	2.16667	0.77319	0.264585	Green
gb|KLL10256.1|	cytochrome C oxidase subunit II [Frankia sp. BMG5.1]	9.49591	35103.3	10	69	1.96563	0.000234685	F202493.dat	Q20484_S_11.mgf	351.82	7	14	23.2704	1	3	1	1	0	0	2	2	5	6	14	1	-2	-0.693147	0.102553	Green	1.5	0.405465	0.16473	Green	3	1.09861	0.11881	Green
ref|WP_052914963.1|	cobalamin biosynthesis protein CbiX [Frankia sp. BMG5.1]	6.23199	36890.7	9	78	2.11435	0.000252442	F202493.dat	Q20484_S_11.mgf	307.25	5	10	17.5287	1	7	1	1	1	1	6	1	11	9	10	2	-2	-0.693147	0.195538	Green	1.75	0.559616	0.220556	Green	2	0.693147	0.140653	Green
gb|KLL09649.1|	hypothetical protein FrCorBMG51_23400 [Frankia sp. BMG5.1]	6.15271	51011.8	8	220	4.31273	0.000514916	F202480.dat	Q20471_S_1.mgf	328.19	7	29	16.8421	20	0	3	4	3	3	4	4	28	24	41	7	-2	-0.693147	0.263249	Green	1.5	0.405465	0.345533	Green	2.88462	1.05939	0.116337	Green
gb|KLL10504.1|	phosphoserine aminotransferase [Frankia sp. BMG5.1]	5.3378	39574.3	7	61	1.5414	0.000184035	F202483.dat	Q20474_S_B.mgf	323.65	6	18	17.2043	1	1	5	1	0	1	3	1	1	0	5	1	-2	-0.693147	0.157648	Green	-1.25	-0.223144	0.338934	Red	-1.11111	-0.105361	0.438695	Red
gb|KLL11761.1|	hypothetical protein FrCorBMG51_09295 [Frankia sp. BMG5.1]	5.70559	67307.6	7	39	0.579429	6.91806e-05	F202483.dat	Q20474_S_B.mgf	293.28	5	9	11.5269	0	0	3	0	0	0	0	0	5	1	9	0	-2	-0.693147	0.217665	Green	1.33333	0.287682	0.374434	Red	2.16667	0.77319	0.241326	Green
gb|KLL10512.1|	aliphatic sulfonate ABC transporter substrate-binding protein [Frankia sp. BMG5.1]	8.90352	34397.3	6	20	0.581442	6.94209e-05	F202480.dat	Q20471_S_1.mgf	274.8	6	12	18.5075	1	0	2	0	0	0	1	0	0	0	1	0	-2	-0.693147	0.143932	Green	-1.5	-0.405465	0.230025	Green	-1.5	-0.405465	0.244836	Green
gb|KLL12129.1|	aldehyde dehydrogenase [Frankia sp. BMG5.1]	5.76049	56860.1	6	25	0.439676	5.24948e-05	F202483.dat	Q20474_S_B.mgf	305.15	5	11	11.71	0	0	3	0	0	0	0	0	0	0	4	0	-2	-0.693147	0.217665	Green	-2	-0.693147	0.217665	Green	1.16667	0.154151	0.425619	Red
gb|KLL12925.1|	hypothetical protein FrCorBMG51_02200 [Frankia sp. BMG5.1]	7.86523	24455.9	6	35	1.43115	0.000170871	F202483.dat	Q20474_S_B.mgf	212.88	4	9	21.1009	1	2	2	0	0	1	1	1	3	2	5	1	-2	-0.693147	0.0889039	Green	1	0	0.5	Red	1.375	0.318454	0.250366	Red
ref|WP_052914211.1|	hypothetical protein [Frankia sp. BMG5.1]	6.22095	35557	6	32	0.899964	0.000107451	F202483.dat	Q20474_S_B.mgf	271.19	5	11	16.8508	1	0	2	0	0	0	0	1	0	0	10	1	-2	-0.693147	0.143932	Green	-1.5	-0.405465	0.230025	Green	2.33333	0.847298	0.228344	Green
gb|KLL10211.1|	dihydroorotase [Frankia sp. BMG5.1]	5.48006	45924.7	5	25	0.54437	6.49947e-05	F202480.dat	Q20471_S_1.mgf	221.52	4	7	9.45946	0	0	3	0	0	0	0	1	2	0	6	0	-2	-0.693147	0.217665	Green	1	0	0.5	Red	1.5	0.405465	0.338934	Green
gb|KLL10846.1|	dihydrofolate reductase [Frankia sp. BMG5.1]	5.59416	26516.8	5	39	1.47076	0.000175601	F202493.dat	Q20484_S_11.mgf	250.55	5	14	21.3115	3	0	2	1	0	0	0	0	0	0	14	0	-2	-0.693147	0.137288	Green	-2.66667	-0.980829	0.0945018	Green	2.125	0.753772	0.280949	Green
gb|KLL10651.1|	acetyl-CoA acetyltransferase [Frankia sp. BMG5.1]	5.2989	42102.8	4	104	2.47015	0.000294922	F202493.dat	Q20484_S_11.mgf	192.23	3	21	12.6551	5	2	2	2	1	0	7	6	11	16	21	3	-2	-0.693147	0.0791512	Green	2.25	0.81093	0.0259898	Blue	3.58333	1.27629	0.0656001	Green
gb|KLL11011.1|	chromosome partitioning protein [Frankia sp. BMG5.1]	5.81907	31793.7	4	13	0.408886	4.88187e-05	F202480.dat	Q20471_S_1.mgf	110.09	3	6	8.81356	0	3	0	0	0	0	0	0	0	0	2	0	-2	-0.693147	0.217665	Green	-2	-0.693147	0.217665	Green	-1.2	-0.182322	0.397628	Red
gb|KLL12407.1|	UDP-N-acetylmuramate--alanine ligase [Frankia sp. BMG5.1]	5.77271	49400.6	4	11	0.222669	2.65855e-05	F202483.dat	Q20474_S_B.mgf	120.97	3	4	8.71369	0	3	0	0	0	0	0	0	0	0	1	0	-2	-0.693147	0.217665	Green	-2	-0.693147	0.217665	Green	-1.5	-0.405465	0.300664	Green
gb|KLL11773.1|	hypothetical protein FrCorBMG51_09290, partial [Frankia sp. BMG5.1]	5.57478	43495.7	3	39	0.896641	0.000107054	F202480.dat	Q20471_S_1.mgf	129.8	3	5	14.8402	3	0	0	0	0	0	4	4	4	4	5	0	-2	-0.693147	0.217665	Green	2.5	0.916291	0.0300849	Blue	2	0.693147	0.167426	Green
gb|KLL12341.1|	osmotically inducible protein C [Frankia sp. BMG5.1]	4.68264	14367.2	3	8	0.556823	6.64816e-05	F202480.dat	Q20471_S_1.mgf	147.83	2	3	28.777	0	0	3	0	0	0	0	0	0	0	0	0	-2	-0.693147	0.217665	Green	-2	-0.693147	0.217665	Green	-2	-0.693147	0.221667	Green
gb|KLL13068.1|	exodeoxyribonuclease VII large subunit [Frankia sp. BMG5.1]	9.83686	44874.1	3	16	0.356553	4.25704e-05	F202493.dat	Q20484_S_11.mgf	133.45	2	4	8.55107	3	0	0	0	0	0	1	2	0	0	4	0	-2	-0.693147	0.217665	Green	1	0	0.5	Red	1.16667	0.154151	0.425619	Red
gb|KLL10469.1|	XRE family transcriptional regulator [Frankia sp. BMG5.1]	5.2783	25165.3	2	8	0.317898	3.79553e-05	F202480.dat	Q20471_S_1.mgf	76.38	2	2	9.73451	0	0	3	0	0	0	0	0	0	0	2	0	-2	-0.693147	0.217665	Green	-2	-0.693147	0.217665	Green	-1.2	-0.182322	0.397628	Red
gb|KLL10936.1|	membrane protein [Frankia sp. BMG5.1]	5.47556	24875.7	2	23	0.924597	0.000110392	F202483.dat	Q20474_S_B.mgf	111.57	2	7	10	3	2	0	0	1	0	0	0	0	0	6	0	-2	-0.693147	0.137288	Green	-2.66667	-0.980829	0.0945018	Green	1.125	0.117783	0.443088	Red
gb|KLL12389.1|	hypothetical protein FrCorBMG51_05120 [Frankia sp. BMG5.1]	11.9208	10575.2	2	6	0.567363	6.774e-05	F202482.dat	Q20473_S_3.mgf	50.5	2	3	27.1845	0	3	0	0	0	0	2	0	0	0	0	0	-2	-0.693147	0.217665	Green	-1.2	-0.182322	0.397628	Red	-2	-0.693147	0.221667	Green
gb|KLL12671.1|	phosphoglucosamine mutase [Frankia sp. BMG5.1]	4.91747	45886.9	2	9	0.196135	2.34174e-05	F202493.dat	Q20484_S_11.mgf	98.48	2	2	5.58036	0	0	3	0	0	0	0	0	0	0	2	0	-2	-0.693147	0.217665	Green	-2	-0.693147	0.217665	Green	-1.2	-0.182322	0.397628	Red
gb|KLL13065.1|	hypothetical protein FrCorBMG51_00605 [Frankia sp. BMG5.1]	11.1086	33172.3	2	20	0.602913	7.19845e-05	F202480.dat	Q20471_S_1.mgf	109.82	1	1	5.33333	2	3	0	1	0	0	0	2	3	2	4	0	-2	-0.693147	0.137288	Green	1	0	0.5	Red	1.125	0.117783	0.4149	Red
gb|KLL11057.1|	hypothetical protein FrCorBMG51_14175 [Frankia sp. BMG5.1]	7.25336	32435.8	9	73	2.2506	0.000268709	F202480.dat	Q20471_S_1.mgf	335.15	7	14	27.9605	7	1	6	2	2	1	1	0	6	8	14	3	-2.125	-0.753772	0.0987937	Green	-1.7	-0.530628	0.212117	Green	1.64706	0.498991	0.187834	Green
gb|KLL12646.1|	50S ribosomal protein L2 [Frankia sp. BMG5.1]	11.5432	30488.4	14	119	3.90313	0.000466012	F202483.dat	Q20474_S_B.mgf	561.97	12	38	51.9856	5	4	1	0	0	3	17	7	3	0	12	0	-2.16667	-0.77319	0.104938	Green	2.30769	0.836248	0.130536	Green	1.15385	0.143101	0.440459	Red
gb|KLL13032.1|	hypothetical protein FrCorBMG51_00330 [Frankia sp. BMG5.1]	8.70723	71525.7	10	78	1.09052	0.000130202	F202493.dat	Q20484_S_11.mgf	369.02	7	12	10.5417	8	1	1	3	0	0	10	10	7	2	12	2	-2.16667	-0.77319	0.205016	Green	2.30769	0.836248	0.0446957	Blue	1.46154	0.37949	0.324398	Red
gb|KLL10408.1|	threonyl-tRNA synthetase [Frankia sp. BMG5.1]	5.66833	69337.2	22	207	2.98541	0.000356441	F202483.dat	Q20474_S_B.mgf	817.1	17	44	21.8033	9	4	8	5	0	3	2	6	14	6	46	6	-2.18182	-0.780159	0.054505	Green	1.04167	0.040822	0.467534	Red	2.54167	0.93282	0.205052	Green
gb|KLL11418.1|	branched-chain amino acid ABC transporter substrate-binding protein [Frankia sp. BMG5.1]	6.08411	41798.2	12	91	2.17713	0.000259937	F202480.dat	Q20471_S_1.mgf	490.16	8	26	36.6995	6	2	13	0	7	1	1	4	1	0	10	2	-2.18182	-0.780159	0.163709	Green	-2.66667	-0.980829	0.105832	Green	-1.6	-0.470004	0.267917	Green
gb|KLL11103.1|	glycoside hydrolase [Frankia sp. BMG5.1]	10.1744	33722.4	8	122	3.61778	0.000431942	F202493.dat	Q20484_S_11.mgf	320.36	5	9	25.2308	10	7	2	7	0	0	20	13	11	15	9	4	-2.2	-0.788457	0.146072	Green	2.13636	0.759105	0.0405153	Blue	1.40909	0.342945	0.244621	Red
gb|KLL11636.1|	chemical-damaging agent resistance protein C [Frankia sp. BMG5.1]	4.76811	20589.4	6	59	2.86555	0.000342131	F202483.dat	Q20474_S_B.mgf	427.38	6	14	30.5699	0	0	8	1	0	1	0	0	5	0	4	0	-2.2	-0.788457	0.252095	Green	-1.375	-0.318454	0.383198	Red	-1.57143	-0.451985	0.338934	Green
gb|KLL10392.1|	isocitrate dehydrogenase [Frankia sp. BMG5.1]	5.0493	79157.8	35	529	6.68286	0.000797896	F202483.dat	Q20474_S_B.mgf	1471.9	30	127	39.2422	14	15	58	3	19	15	25	23	12	5	24	12	-2.25	-0.81093	0.168327	Green	-1.42857	-0.356675	0.291089	Red	-2.04545	-0.71562	0.189655	Green
gb|KLL10093.1|	hypothetical protein FrCorBMG51_20320 [Frankia sp. BMG5.1]	9.70953	24015.6	7	40	1.66558	0.000198862	F202489.dat	Q20480_S_8.mgf	145.03	3	3	14.6789	3	2	1	1	0	0	0	3	4	3	7	0	-2.25	-0.81093	0.0553936	Green	1.11111	0.105361	0.407451	Red	1.44444	0.367725	0.281795	Red
gb|KLL12532.1|	hypothetical protein FrCorBMG51_04580 [Frankia sp. BMG5.1]	5.67727	28187.5	3	9	0.31929	3.81215e-05	F202479.dat	Q20470_S_A.mgf	70.19	2	4	10.4869	2	0	4	1	0	0	0	0	0	0	2	0	-2.25	-0.81093	0.133132	Green	-3	-1.09861	0.0981306	Green	-1.8	-0.587787	0.18695	Green
gb|KLL11213.1|	hypothetical protein FrCorBMG51_12265 [Frankia sp. BMG5.1]	5.6099	28474.7	2	80	2.80951	0.00033544	F202493.dat	Q20484_S_11.mgf	153.53	2	6	18.3333	12	2	19	2	11	0	7	4	0	0	6	5	-2.25	-0.81093	0.163744	Green	-2.57143	-0.944462	0.120561	Green	-2.57143	-0.944462	0.118246	Green
ref|WP_047224138.1|	16S rRNA (cytosine(1402)-N(4))-methyltransferase [Frankia sp. BMG5.1]	7.0857	36088	5	103	2.85413	0.000340768	F202493.dat	Q20484_S_11.mgf	307.95	5	11	22.8739	8	5	0	2	1	1	10	10	12	16	11	3	-2.28571	-0.826679	0.140037	Green	2.1875	0.782759	0.0297147	Blue	2.0625	0.723919	0.135794	Green
ref|WP_052914363.1|	hypothetical protein [Frankia sp. BMG5.1]	9.99747	20202.5	3	120	5.93985	0.000709185	F202480.dat	Q20471_S_1.mgf	105.78	2	8	12.5604	4	7	18	6	2	3	5	6	6	6	9	4	-2.28571	-0.826679	0.123182	Green	-1.6	-0.470004	0.20219	Green	-1.45455	-0.374693	0.24985	Red
gb|KLL12787.1|	alpha-1,4-glucan:maltose-1-phosphate maltosyltransferase [Frankia sp. BMG5.1]	5.45773	73946.1	13	50	0.676168	8.07307e-05	F202483.dat	Q20474_S_B.mgf	503.36	11	17	19.3646	1	0	3	0	0	0	0	0	0	0	10	0	-2.33333	-0.847298	0.137288	Green	-2.33333	-0.847298	0.137288	Green	1.85714	0.619039	0.296496	Green
ref|WP_047221149.1|	stress protein [Frankia sp. BMG5.1]	6.01633	51084.8	12	82	1.60517	0.000191649	F202483.dat	Q20474_S_B.mgf	564.36	10	17	21.7039	2	0	9	0	2	1	3	0	8	7	10	4	-2.33333	-0.847298	0.196564	Green	1	0	0.5	Red	1.71429	0.538997	0.180311	Green
gb|KLL11433.1|	metal-binding protein [Frankia sp. BMG5.1]	5.73519	59874.4	11	105	1.75367	0.000209379	F202480.dat	Q20471_S_1.mgf	510.69	9	29	23.2852	9	1	1	0	2	1	9	4	5	5	15	0	-2.33333	-0.847298	0.191867	Green	1.5	0.405465	0.244991	Green	1.64286	0.496437	0.295846	Green
gb|KLL12034.1|	chemotaxis protein CheY [Frankia sp. BMG5.1]	5.24794	25675.5	10	58	2.25896	0.000269708	F202480.dat	Q20471_S_1.mgf	298.7	8	21	33.3333	0	2	2	0	0	0	1	0	6	2	10	0	-2.33333	-0.847298	0.102553	Green	1.42857	0.356675	0.319384	Red	2.14286	0.76214	0.220912	Green
gb|KLL12439.1|	cytochrome P450 [Frankia sp. BMG5.1]	4.90367	45737.2	8	30	0.655922	7.83134e-05	F202483.dat	Q20474_S_B.mgf	334.84	7	17	18.932	0	0	4	0	0	0	1	0	0	0	2	0	-2.33333	-0.847298	0.20536	Green	-1.75	-0.559616	0.264567	Green	-1.4	-0.336472	0.338934	Red
gb|KLL10237.1|	glycine cleavage system protein T [Frankia sp. BMG5.1]	5.78436	39576.2	7	25	0.631693	7.54207e-05	F202483.dat	Q20474_S_B.mgf	210.4	4	8	15.4856	1	0	3	0	0	0	2	0	0	0	5	0	-2.33333	-0.847298	0.137288	Green	-1.4	-0.336472	0.289508	Red	1.14286	0.133531	0.434137	Red
gb|KLL11975.1|	ABC transporter [Frankia sp. BMG5.1]	5.80583	55502.5	7	15	0.270258	3.22673e-05	F202493.dat	Q20484_S_11.mgf	161.76	4	4	11.0057	2	1	1	0	0	0	0	0	0	0	4	0	-2.33333	-0.847298	0.0889039	Green	-2.33333	-0.847298	0.0889039	Green	1	0	0.5	Red
gb|KLL12896.1|	NrdR family transcriptional regulator [Frankia sp. BMG5.1]	8.73212	16842.7	5	25	1.48432	0.00017722	F202480.dat	Q20471_S_1.mgf	178.95	4	10	28.1046	1	1	2	0	0	0	0	0	0	0	7	0	-2.33333	-0.847298	0.0889039	Green	-2.33333	-0.847298	0.0889039	Green	1.42857	0.356675	0.349994	Red
gb|KLL12517.1|	tryptophan synthase subunit beta [Frankia sp. BMG5.1]	5.6649	42919.8	4	19	0.442686	5.28543e-05	F202483.dat	Q20474_S_B.mgf	228.35	3	5	9.17874	0	0	4	0	0	0	0	0	1	0	3	0	-2.33333	-0.847298	0.20536	Green	-1.75	-0.559616	0.264567	Green	-1.16667	-0.154151	0.425619	Red
gb|KLL10097.1|	hydrolase [Frankia sp. BMG5.1]	8.70616	32381.7	3	15	0.463224	5.53064e-05	F202493.dat	Q20484_S_11.mgf	139.19	3	6	10	3	0	1	0	0	0	0	0	0	0	6	0	-2.33333	-0.847298	0.137288	Green	-2.33333	-0.847298	0.137288	Green	1.28571	0.251314	0.38779	Red
gb|KLL10716.1|	cupin [Frankia sp. BMG5.1]	5.84345	14889.7	2	4	0.268642	3.20744e-05	F202482.dat	Q20473_S_3.mgf	46.29	2	4	16.0584	0	4	0	0	0	0	0	0	0	0	0	0	-2.33333	-0.847298	0.20536	Green	-2.33333	-0.847298	0.20536	Green	-2.33333	-0.847298	0.207933	Green
gb|KLL10871.1|	peptidase C69 [Frankia sp. BMG5.1]	5.22059	56704.5	22	220	3.87976	0.000463222	F202483.dat	Q20474_S_B.mgf	1199.34	21	82	48.2176	2	0	35	0	11	3	0	0	0	0	17	9	-2.35294	-0.855666	0.275864	Green	-13.3333	-2.59027	0.169387	Green	-1.37931	-0.321584	0.390789	Red
gb|KLL11043.1|	ATPase AAA [Frankia sp. BMG5.1]	4.9989	66043.2	26	738	11.1745	0.00133417	F202493.dat	Q20484_S_11.mgf	1079.75	19	62	32.4459	79	36	28	18	28	13	38	50	93	79	62	22	-2.35484	-0.856472	0.0818579	Green	1.26027	0.231329	0.305657	Red	1.13699	0.128381	0.393863	Red
gb|KLL09708.1|	NADPH:quinone reductase [Frankia sp. BMG5.1]	6.71924	35896.9	10	81	2.25646	0.000269409	F202480.dat	Q20471_S_1.mgf	237.66	6	9	20.2857	9	0	7	0	5	0	5	5	0	3	14	7	-2.375	-0.864997	0.157694	Green	-1.46154	-0.37949	0.282767	Red	1.42105	0.351398	0.280719	Red
gb|KLL11753.1|	hypothetical protein FrCorBMG51_09535 [Frankia sp. BMG5.1]	4.1295	17981.1	2	43	2.3914	0.00028552	F202483.dat	Q20474_S_B.mgf	68.89	2	2	9.52381	0	10	6	0	3	2	2	0	6	0	3	5	-2.375	-0.864997	0.146893	Green	-1.72727	-0.546544	0.23831	Green	-1.72727	-0.546544	0.228934	Green
gb|KLL11197.1|	acetyl-CoA carboxylase subunit alpha [Frankia sp. BMG5.1]	5.09464	70240.6	16	50	0.711839	8.49896e-05	F202480.dat	Q20471_S_1.mgf	268.16	8	15	13.142	2	2	5	1	1	0	1	1	1	0	8	0	-2.4	-0.875469	0.056702	Green	-2	-0.693147	0.0791512	Green	-1.09091	-0.0870114	0.456234	Red
gb|KLL12043.1|	twin-arginine translocation pathway signal protein [Frankia sp. BMG5.1]	6.40906	85901.8	15	71	0.826526	9.86825e-05	F202493.dat	Q20484_S_11.mgf	340.11	8	13	13.3333	3	1	5	1	1	0	3	0	12	8	13	0	-2.4	-0.875469	0.0724931	Green	1.5	0.405465	0.312631	Green	2	0.693147	0.184691	Green
gb|KLL11959.1|	molecular chaperone DnaJ [Frankia sp. BMG5.1]	6.43038	40400.2	14	241	5.96531	0.000712225	F202493.dat	Q20484_S_11.mgf	410.845	10	28	28.6089	24	8	11	12	0	4	19	13	33	35	28	7	-2.42105	-0.884202	0.105416	Green	1.47826	0.390866	0.197295	Red	1.58696	0.461818	0.203909	Green
gb|KLL13060.1|	glycosyl transferase [Frankia sp. BMG5.1]	5.81028	32999.8	6	59	1.78789	0.000213464	F202493.dat	Q20484_S_11.mgf	206.36	5	21	20.4545	6	3	5	4	0	0	0	0	4	0	21	0	-2.42857	-0.887303	0.0527039	Green	-2.42857	-0.887303	0.0527039	Green	1.41176	0.34484	0.378728	Red
gb|KLL11789.1|	1-deoxy-D-xylulose-5-phosphate synthase [Frankia sp. BMG5.1]	5.63725	68433.6	20	360	5.26057	0.000628083	F202483.dat	Q20474_S_B.mgf	759.49	13	34	22.5155	31	4	18	11	4	5	28	31	38	38	30	4	-2.43478	-0.889857	0.122922	Green	1.78571	0.579818	0.0767343	Green	1.33929	0.292136	0.324444	Red
gb|KLL09734.1|	cobinamide adenolsyltransferase [Frankia sp. BMG5.1]	9.29369	22367.6	5	104	4.64957	0.000555133	F202480.dat	Q20471_S_1.mgf	185.88	4	21	22.3881	4	18	2	4	1	3	4	2	7	11	11	1	-2.45455	-0.897942	0.177768	Green	-1.6875	-0.523248	0.261274	Green	-1.03846	-0.0377403	0.479307	Red
gb|KLL09999.1|	glutamine synthetase [Frankia sp. BMG5.1]	5.16713	50705.7	6	21	0.414154	4.94477e-05	F202479.dat	Q20470_S_A.mgf	150.52	3	5	11.7257	2	0	5	0	1	0	0	2	3	1	3	1	-2.5	-0.916291	0.134996	Green	-1.25	-0.223144	0.357444	Red	-1.25	-0.223144	0.349033	Red
gb|KLL12782.1|	homoserine dehydrogenase [Frankia sp. BMG5.1]	5.25489	43920	5	49	1.11566	0.000133204	F202480.dat	Q20471_S_1.mgf	204.8	4	4	8.8993	8	2	12	2	3	2	1	2	3	1	2	2	-2.5	-0.916291	0.0833777	Green	-2.77778	-1.02165	0.0731072	Green	-3.125	-1.13943	0.0645918	Green
gb|KLL12506.1|	nitrogen fixation protein NifX [Frankia sp. BMG5.1]	6.82715	14340.6	3	23	1.60384	0.00019149	F202483.dat	Q20474_S_B.mgf	157.95	3	7	25.7576	0	0	7	0	1	0	0	0	0	0	5	0	-2.5	-0.916291	0.226085	Green	-3.33333	-1.20397	0.193327	Green	-1.25	-0.223144	0.413782	Red
gb|KLL12213.1|	DSBA oxidoreductase [Frankia sp. BMG5.1]	9.54207	51834.1	2	73	1.40834	0.000168148	F202491.dat	Q20482_S_D.mgf	102.24	2	13	6.74603	7	3	2	0	2	1	5	6	1	4	10	1	-2.5	-0.916291	0.070033	Green	1	0	0.5	Red	1.2	0.182322	0.379917	Red
gb|KLL12882.1|	ribonuclease [Frankia sp. BMG5.1]	5.85807	59854.3	17	150	2.50609	0.000299213	F202480.dat	Q20471_S_1.mgf	663.545	14	35	27.2727	7	6	15	1	5	3	4	5	11	5	11	3	-2.58333	-0.949081	0.0541747	Green	-1.34783	-0.298493	0.249434	Red	-1.40909	-0.342945	0.232977	Red
gb|KLL11795.1|	GTP-binding protein Der [Frankia sp. BMG5.1]	9.27468	49439.2	11	126	2.54858	0.000304287	F202493.dat	Q20484_S_11.mgf	364.12	9	16	21.4442	10	0	0	0	2	0	18	4	18	22	16	1	-2.6	-0.955511	0.23831	Green	3.30769	1.19625	0.0780793	Green	3.23077	1.17272	0.121914	Green
gb|KLL10582.1|	hypothetical protein FrCorBMG51_17115 [Frankia sp. BMG5.1]	6.43089	51489.4	13	42	0.815702	9.73903e-05	F202483.dat	Q20474_S_B.mgf	698.84	13	28	35.7438	0	0	5	0	0	0	0	0	0	0	5	0	-2.66667	-0.980829	0.199104	Green	-2.66667	-0.980829	0.199104	Green	1	0	0.5	Red
gb|KLL13075.1|	pyridine nucleotide-disulfide oxidoreductase [Frankia sp. BMG5.1]	6.04291	50869.3	11	37	0.727354	8.6842e-05	F202483.dat	Q20474_S_B.mgf	373.36	8	14	15.7783	0	0	5	0	0	0	1	0	0	0	4	0	-2.66667	-0.980829	0.199104	Green	-2	-0.693147	0.245884	Green	-1.14286	-0.133531	0.441731	Red
gb|KLL10347.1|	ABC transporter substrate-binding protein [Frankia sp. BMG5.1]	5.67354	59876.3	10	45	0.751549	8.97308e-05	F202480.dat	Q20471_S_1.mgf	275.58	8	18	17.0599	2	2	1	0	0	0	0	3	0	0	5	0	-2.66667	-0.980829	0.0553936	Green	-1.33333	-0.287682	0.297321	Red	1	0	0.5	Red
gb|KLL12361.1|	hypothetical protein FrCorBMG51_04900 [Frankia sp. BMG5.1]	6.26072	39820.2	9	25	0.627821	7.49584e-05	F202483.dat	Q20474_S_B.mgf	139.83	3	3	10.9137	0	0	5	0	0	0	0	2	3	4	4	0	-2.66667	-0.980829	0.199104	Green	1	0	0.5	Red	1.375	0.318454	0.331902	Red
ref|WP_052914681.1|	hypothetical protein [Frankia sp. BMG5.1]	5.1203	54643.9	9	43	0.786913	9.3953e-05	F202493.dat	Q20484_S_11.mgf	323.31	6	13	15.1052	4	0	1	0	0	0	0	0	3	0	13	2	-2.66667	-0.980829	0.13972	Green	-1.33333	-0.287682	0.345881	Red	2.25	0.81093	0.236714	Green
gb|KLL12616.1|	geranylgeranyl pyrophosphate synthase [Frankia sp. BMG5.1]	4.90745	35544.4	4	24	0.675212	8.06165e-05	F202480.dat	Q20471_S_1.mgf	186.45	4	9	12.6126	3	0	2	0	0	0	0	2	0	0	1	0	-2.66667	-0.980829	0.0945018	Green	-1.6	-0.470004	0.208433	Green	-2	-0.693147	0.14195	Green
ref|WP_052914880.1|	hypothetical protein [Frankia sp. BMG5.1]	5.43416	55672.2	4	17	0.305359	3.64582e-05	F202493.dat	Q20484_S_11.mgf	112.55	3	5	4.81728	1	4	0	0	0	0	2	0	2	0	5	0	-2.66667	-0.980829	0.13972	Green	-1.14286	-0.133531	0.410147	Red	1	0	0.5	Red
gb|KLL09548.1|	acyl-CoA dehydrogenase [Frankia sp. BMG5.1]	5.52034	40635.9	8	80	1.9687	0.000235052	F202493.dat	Q20484_S_11.mgf	219.97	6	8	18.3246	6	1	1	1	0	0	9	11	8	7	8	0	-2.75	-1.0116	0.128217	Green	2.81818	1.03609	0.0120551	Blue	1.63636	0.492476	0.241326	Green
gb|KLL11756.1|	hydrolase [Frankia sp. BMG5.1]	4.65943	50428.6	10	63	1.24929	0.000149158	F202479.dat	Q20470_S_A.mgf	279.78	4	8	10.766	1	2	8	1	1	0	3	2	3	0	6	2	-2.8	-1.02962	0.127598	Green	-1.27273	-0.241162	0.340559	Red	-1.27273	-0.241162	0.369899	Red
gb|KLL09976.1|	nitroreductase [Frankia sp. BMG5.1]	5.22811	36219.9	7	45	1.24241	0.000148337	F202483.dat	Q20474_S_B.mgf	305.5	6	11	18.2635	1	0	13	0	3	0	0	5	0	0	3	0	-2.83333	-1.04145	0.220674	Green	-2.125	-0.753772	0.270603	Green	-2.83333	-1.04145	0.220674	Green
gb|KLL12432.1|	cell division protein FtsZ [Frankia sp. BMG5.1]	4.73192	49430.2	10	268	5.42179	0.000647332	F202483.dat	Q20474_S_B.mgf	417.42	9	29	22.9508	23	0	24	9	5	0	24	30	23	16	25	11	-2.94118	-1.07881	0.126878	Green	1.6	0.470004	0.14324	Green	1.1	0.0953102	0.429851	Red
gb|KLL10251.1|	quinolinate synthetase [Frankia sp. BMG5.1]	5.7495	44430.4	6	40	0.900284	0.000107489	F202483.dat	Q20474_S_B.mgf	192.87	5	16	18.599	3	0	3	0	0	0	0	2	0	0	1	0	-3	-1.09861	0.0791512	Green	-1.8	-0.587787	0.16473	Green	-2.25	-0.81093	0.114823	Green
gb|KLL10734.1|	hypothetical protein FrCorBMG51_16400 [Frankia sp. BMG5.1]	4.86298	25202.4	6	52	2.0633	0.000246346	F202480.dat	Q20471_S_1.mgf	237.42	5	9	22.6087	1	1	7	1	0	0	0	2	14	2	10	0	-3	-1.09861	0.134706	Green	1.58333	0.459532	0.326402	Green	1.25	0.223144	0.398876	Red
gb|KLL10515.1|	geranylgeranyl reductase [Frankia sp. BMG5.1]	9.53491	42394.3	4	21	0.49535	5.91421e-05	F202481.dat	Q20472_S_2.mgf	96.88	2	7	6.15764	7	0	2	0	1	0	0	1	0	0	3	0	-3	-1.09861	0.142303	Green	-3	-1.09861	0.142303	Green	-2	-0.693147	0.217665	Green
gb|KLL12077.1|	biotin--acetyl-CoA-carboxylase ligase [Frankia sp. BMG5.1]	6.11054	27562.7	3	24	0.870742	0.000103962	F202483.dat	Q20474_S_B.mgf	156.24	2	5	9.88593	0	0	6	0	0	0	0	0	3	1	4	0	-3	-1.09861	0.195538	Green	-1.5	-0.405465	0.338934	Green	-1.125	-0.117783	0.446655	Red
gb|KLL12568.1|	tryptophan synthase subunit alpha [Frankia sp. BMG5.1]	4.78191	27347.4	3	21	0.767899	9.16829e-05	F202483.dat	Q20474_S_B.mgf	193.47	3	5	11.7216	0	0	6	0	0	0	0	0	0	0	3	0	-3	-1.09861	0.195538	Green	-3	-1.09861	0.195538	Green	-1.5	-0.405465	0.338934	Green
gb|KLL11421.1|	manganese ABC transporter [Frankia sp. BMG5.1]	4.68693	34147.2	13	234	6.85268	0.000818172	F202480.dat	Q20471_S_1.mgf	730.86	12	40	50.774	19	10	36	9	5	5	6	16	25	19	21	8	-3.09091	-1.12847	0.0593084	Green	-1.36	-0.307485	0.27885	Red	-1.33333	-0.287682	0.273598	Red
gb|KLL10870.1|	peptidase [Frankia sp. BMG5.1]	4.85802	51509	14	154	2.98977	0.000356962	F202483.dat	Q20474_S_B.mgf	791.46	13	49	27.3663	0	1	21	1	3	1	0	1	1	0	23	1	-3.125	-1.13943	0.22796	Green	-5	-1.60944	0.193203	Green	1.08	0.076961	0.475402	Red
gb|KLL12659.1|	50S ribosomal protein L30 [Frankia sp. BMG5.1]	10.4145	7026.75	4	104	14.8006	0.00176711	F202482.dat	Q20473_S_3.mgf	161.88	3	4	50.8197	3	4	28	2	2	5	5	3	6	4	10	2	-3.16667	-1.15268	0.175932	Green	-2.23529	-0.804373	0.221193	Green	-2	-0.693147	0.249231	Green
ref|WP_052914700.1|	hypothetical protein [Frankia sp. BMG5.1]	9.29824	14918.6	3	108	7.23929	0.000864331	F202493.dat	Q20484_S_11.mgf	174.62	3	9	41.4013	13	0	16	0	7	0	10	16	11	9	9	0	-3.2	-1.16315	0.124336	Green	1.25	0.223144	0.319093	Red	-1.52381	-0.421213	0.279316	Green
gb|KLL12033.1|	preprotein translocase subunit SecA [Frankia sp. BMG5.1]	5.09239	108341	19	130	1.19991	0.000143263	F202493.dat	Q20484_S_11.mgf	474.89	11	23	13.5903	5	0	5	0	1	0	1	1	6	13	23	2	-3.25	-1.17865	0.0820966	Green	-1.18182	-0.167054	0.395665	Red	3.15385	1.14862	0.105985	Green
gb|KLL11807.1|	3-oxoacyl-ACP reductase [Frankia sp. BMG5.1]	5.09827	24293.8	5	41	1.68767	0.000201499	F202480.dat	Q20471_S_1.mgf	171.18	3	9	13.4454	2	0	5	0	0	0	2	1	5	0	7	0	-3.33333	-1.20397	0.104938	Green	1.1	0.0953102	0.434137	Red	1	0	0.5	Red
gb|KLL09650.1|	lysophospholipase [Frankia sp. BMG5.1]	5.40456	28386.8	3	60	2.11366	0.000252359	F202483.dat	Q20474_S_B.mgf	155.31	3	6	12.9151	16	0	1	3	0	0	6	12	0	0	0	0	-3.33333	-1.20397	0.21297	Green	1.05	0.0487902	0.479939	Red	-6.66667	-1.89712	0.169022	Green
gb|KLL10917.1|	L-lysine 6-monooxygenase [Frankia sp. BMG5.1]	5.29354	52235.5	2	7	0.134009	1.59999e-05	F202479.dat	Q20470_S_A.mgf	44.68	2	7	4.04255	0	0	7	0	0	0	0	0	0	0	0	0	-3.33333	-1.20397	0.193327	Green	-3.33333	-1.20397	0.193327	Green	-3.33333	-1.20397	0.19428	Green
gb|KLL12071.1|	glucose-1-phosphate thymidylyltransferase [Frankia sp. BMG5.1]	5.16038	37914.1	2	13	0.34288	4.0938e-05	F202480.dat	Q20471_S_1.mgf	85.99	2	2	6.44258	0	0	7	0	0	0	0	0	1	0	1	0	-3.33333	-1.20397	0.193327	Green	-2.5	-0.916291	0.226085	Green	-2.5	-0.916291	0.227015	Green
gb|KLL11487.1|	CRISPR-associated protein DevR [Frankia sp. BMG5.1]	7.89841	36985.1	6	66	1.7845	0.00021306	F202490.dat	Q20481_S_9.mgf	292.8	4	14	17.2515	9	0	5	1	1	0	3	1	14	6	9	0	-3.4	-1.22378	0.104	Green	1.23529	0.211309	0.397628	Red	1.05882	0.0571584	0.46638	Red
ref|WP_047221936.1|	hypothetical protein [Frankia sp. BMG5.1]	6.25075	55886.8	7	143	2.55874	0.0003055	F202493.dat	Q20484_S_11.mgf	241.47	5	15	12.2568	15	0	13	6	0	0	16	12	11	16	15	0	-3.44444	-1.23676	0.112289	Green	1.35484	0.303682	0.249749	Red	1.09677	0.0923733	0.446595	Red
gb|KLL12610.1|	NADH dehydrogenase [Frankia sp. BMG5.1]	5.6418	46793.6	11	252	5.38535	0.000642981	F202483.dat	Q20474_S_B.mgf	460.26	10	27	24.3119	23	4	27	11	0	2	5	12	35	35	22	2	-3.5625	-1.27046	0.0785303	Green	-1.03636	-0.0357181	0.478292	Red	1.08772	0.0840831	0.447845	Red
gb|KLL11008.1|	thioredoxin reductase [Frankia sp. BMG5.1]	5.06305	35867.2	8	71	1.97952	0.000236344	F202483.dat	Q20474_S_B.mgf	346.32	7	21	24.6291	0	0	8	0	0	0	3	3	2	0	6	0	-3.66667	-1.29928	0.191867	Green	1	0	0.5	Red	-1.22222	-0.200671	0.425619	Red
ref|WP_052914437.1|	hypothetical protein [Frankia sp. BMG5.1]	5.13845	60487.4	8	55	0.90928	0.000108563	F202483.dat	Q20474_S_B.mgf	235.77	7	13	17.1429	4	0	4	0	0	0	0	0	9	3	8	0	-3.66667	-1.29928	0.0701787	Green	1.09091	0.0870114	0.462006	Red	1.27273	0.241162	0.364345	Red
gb|KLL10134.1|	hypothetical protein FrCorBMG51_20170 [Frankia sp. BMG5.1]	12.2119	11500.1	3	61	5.30431	0.000633305	F202480.dat	Q20471_S_1.mgf	195.99	3	8	26.3158	8	0	0	0	0	0	10	0	9	10	7	0	-3.66667	-1.29928	0.191867	Green	2	0.693147	0.213425	Green	1.81818	0.597837	0.246774	Green
ref|WP_052914984.1|	hypothetical protein [Frankia sp. BMG5.1]	8.23721	26712.3	3	21	0.786155	9.38625e-05	F202493.dat	Q20484_S_11.mgf	105.15	2	7	11.3636	6	0	2	0	0	0	0	0	2	0	7	0	-3.66667	-1.29928	0.112061	Green	-2.2	-0.788457	0.174321	Green	-1.1	-0.0953102	0.45738	Red
gb|KLL09929.1|	hypothetical protein FrCorBMG51_21375 [Frankia sp. BMG5.1]	5.05549	35879.7	9	187	5.21185	0.000622266	F202483.dat	Q20474_S_B.mgf	402.23	8	23	25.3086	7	13	28	3	2	5	0	25	12	0	16	3	-3.92308	-1.36688	0.0575068	Green	-1.275	-0.242946	0.360212	Red	-2.31818	-0.840783	0.14528	Green
gb|KLL10108.1|	radical SAM protein [Frankia sp. BMG5.1]	5.64635	40432.8	8	48	1.18716	0.00014174	F202493.dat	Q20484_S_11.mgf	144.46	5	9	13.8504	5	0	4	0	0	0	0	0	11	0	9	0	-4	-1.38629	0.070033	Green	1.16667	0.154151	0.437428	Red	1	0	0.5	Red
gb|KLL09632.1|	Tellurite resistance TerB [Frankia sp. BMG5.1]	5.85245	16297.5	5	47	2.88388	0.00034432	F202493.dat	Q20484_S_11.mgf	208.28	3	7	39.0728	1	12	0	1	0	0	0	0	13	6	7	0	-4	-1.38629	0.180817	Green	1	0	0.5	Red	1	0	0.5	Red
ref|WP_052914634.1|	MFS transporter [Frankia sp. BMG5.1]	11.7314	64890.9	2	20	0.308209	3.67985e-05	F202493.dat	Q20484_S_11.mgf	78.7	1	3	2.83912	0	9	0	0	0	0	0	0	4	0	3	0	-4	-1.38629	0.190854	Green	-1.71429	-0.538997	0.319198	Green	-2	-0.693147	0.280719	Green
gb|KLL09820.1|	ATPase [Frankia sp. BMG5.1]	5.06576	32135.1	4	25	0.777966	9.28848e-05	F202480.dat	Q20471_S_1.mgf	108.3	2	2	8.93471	6	0	4	0	0	0	2	5	3	0	0	0	-4.33333	-1.46634	0.0734558	Green	1	0	0.5	Red	-4.33333	-1.46634	0.074602	Green
gb|KLL11172.1|	hypothetical protein FrCorBMG51_13060 [Frankia sp. BMG5.1]	5.01551	43130.1	10	83	1.92441	0.000229764	F202480.dat	Q20471_S_1.mgf	572.82	8	28	24.2788	7	0	8	1	0	0	3	0	2	2	14	1	-4.5	-1.50408	0.0724931	Green	-2.25	-0.81093	0.13972	Green	1.11111	0.105361	0.44893	Red
gb|KLL11285.1|	FAD-dependent oxidoreductase [Frankia sp. BMG5.1]	5.78303	57249.7	10	307	5.36247	0.000640249	F202483.dat	Q20474_S_B.mgf	441.63	9	27	16.441	12	3	23	6	0	0	21	17	32	49	30	3	-4.55556	-1.51635	0.0781308	Green	1.78049	0.576887	0.10935	Green	2.07317	0.729079	0.185162	Green
gb|KLL11312.1|	oxidoreductase, partial [Frankia sp. BMG5.1]	7.8456	27848.6	6	35	1.25679	0.000150054	F202483.dat	Q20474_S_B.mgf	171.92	4	6	19.8444	0	0	11	0	0	0	0	0	0	2	6	0	-4.66667	-1.54045	0.189579	Green	-4.66667	-1.54045	0.189579	Green	-1.27273	-0.241162	0.408978	Red
gb|KLL11763.1|	molecular chaperone GroES [Frankia sp. BMG5.1]	5.71658	33408.6	4	73	2.18507	0.000260885	F202483.dat	Q20474_S_B.mgf	286.11	4	12	16.6667	1	0	10	0	0	0	0	3	6	3	13	0	-4.66667	-1.54045	0.159969	Green	-1.16667	-0.154151	0.43144	Red	1.35714	0.305382	0.379088	Red
gb|KLL11736.1|	UDP-glucose 4-epimerase [Frankia sp. BMG5.1]	5.51932	33396.4	6	40	1.19773	0.000143003	F202479.dat	Q20470_S_A.mgf	204.99	3	11	12.0253	5	0	11	0	1	0	0	1	0	0	1	0	-4.75	-1.55814	0.0983696	Green	-4.75	-1.55814	0.0983696	Green	-4.75	-1.55814	0.0988124	Green
ref|WP_052914546.1|	ribonuclease E [Frankia sp. BMG5.1]	6.29523	70188.2	15	94	1.33926	0.0001599	F202493.dat	Q20484_S_11.mgf	701.99	13	29	24.736	7	0	5	0	0	0	5	5	11	4	29	0	-5	-1.60944	0.0688637	Green	1.6	0.470004	0.178693	Green	2.4	0.875469	0.246962	Green
gb|KLL12036.1|	ATPase AAA [Frankia sp. BMG5.1]	5.77613	40736.6	11	64	1.57107	0.000187577	F202480.dat	Q20471_S_1.mgf	377.65	7	12	21.6495	5	0	7	0	0	0	0	1	9	1	10	1	-5	-1.60944	0.0688637	Green	-1.15385	-0.143101	0.429654	Red	1	0	0.5	Red
gb|KLL12515.1|	glutamate synthase [Frankia sp. BMG5.1]	6.09147	51946.3	6	99	1.90581	0.000227544	F202493.dat	Q20484_S_11.mgf	318.51	6	17	15.625	3	0	11	0	0	0	5	2	10	3	17	0	-5.66667	-1.7346	0.11705	Green	1.17647	0.162519	0.408071	Red	1.35294	0.302281	0.381262	Red
gb|KLL11531.1|	aminopeptidase N [Frankia sp. BMG5.1]	4.92841	94858.9	23	416	4.38546	0.0005236	F202483.dat	Q20474_S_B.mgf	1223.21	22	101	32.1596	2	24	56	1	4	6	30	18	17	8	28	2	-6.07143	-1.80359	0.103611	Green	-1.25	-0.223144	0.372248	Red	-2.07317	-0.729079	0.225014	Green
gb|KLL09790.1|	short-chain dehydrogenase [Frankia sp. BMG5.1]	5.53174	31476	10	92	2.92286	0.000348973	F202483.dat	Q20474_S_B.mgf	361.67	8	23	34.5638	0	0	16	0	0	0	2	1	6	0	15	0	-6.33333	-1.84583	0.188201	Green	-1.58333	-0.459532	0.347834	Green	-1.05556	-0.0540672	0.482909	Red
gb|KLL10395.1|	nitrilotriacetate monooxygenase [Frankia sp. BMG5.1]	6.2141	48973.5	5	59	1.20473	0.000143838	F202490.dat	Q20481_S_9.mgf	81.405	3	6	7.07965	5	0	11	0	0	0	11	9	6	6	1	1	-6.33333	-1.84583	0.0871158	Green	1.52632	0.422857	0.197174	Green	-1.72727	-0.546544	0.249434	Green
gb|KLL10913.1|	iron ABC transporter substrate-binding protein [Frankia sp. BMG5.1]	4.76576	37813.5	11	116	3.06769	0.000366265	F202493.dat	Q20484_S_11.mgf	328.94	7	18	19.0883	46	0	35	0	0	0	0	0	0	0	18	0	-28	-3.3322	0.0618195	Green	-28	-3.3322	0.0618195	Green	-4	-1.38629	0.118478	Green
gb|KLL12628.1|	50S ribosomal protein L33 [Frankia sp. BMG5.1]	10.2046	6572.33	2	358	54.4708	0.00650351	F202480.dat	Q20471_S_1.mgf	88.51	2	9	33.3333	22	32	8	31	25	38	35	34	22	16	9	39	1.49231	0.400324	0.124375	Red	1.44615	0.368908	0.149768	Red	1.03077	0.0303053	0.478136	Red
gb|KLL12612.1|	ferredoxin [Frankia sp. BMG5.1]	4.8914	22428.6	10	358	15.9617	0.00190574	F202484.dat	Q20475_S_4.mgf	398.58	8	22	54.4118	12	17	7	22	11	22	23	18	64	26	38	15	1.48718	0.396881	0.123132	Red	2.76923	1.01857	0.0982323	Green	2.10256	0.743158	0.0594528	Green
gb|KLL12667.1|	30S ribosomal protein S4 [Frankia sp. BMG5.1]	9.65678	23742.6	21	1116	47.0042	0.00561204	F202493.dat	Q20484_S_11.mgf	896.5	19	90	64.4231	56	79	17	69	51	107	122	94	110	47	90	86	1.48387	0.394654	0.18255	Red	2.12258	0.752633	0.0215165	Blue	1.45806	0.37711	0.178058	Red
gb|KLL09917.1|	F420-dependent oxidoreductase [Frankia sp. BMG5.1]	10.3222	11417.1	3	169	14.8024	0.00176733	F202480.dat	Q20471_S_1.mgf	107.53	2	10	14.9533	10	27	5	21	14	28	13	14	5	5	7	0	1.46667	0.382992	0.209806	Red	-1.28571	-0.251314	0.33461	Red	-3	-1.09861	0.112511	Green
gb|KLL12387.1|	3-oxoacyl-ACP reductase [Frankia sp. BMG5.1]	6.34246	26780	17	1456	54.369	0.00649136	F202484.dat	Q20475_S_4.mgf	1170.08	16	137	75.8755	80	103	20	137	68	93	116	102	127	165	92	104	1.46117	0.379234	0.188661	Red	1.68932	0.524326	0.0701014	Green	1.76699	0.569278	0.0955603	Green
gb|KLL12643.1|	50S ribosomal protein L3 [Frankia sp. BMG5.1]	10.3331	25638.4	19	1154	45.0106	0.00537401	F202480.dat	Q20471_S_1.mgf	1084.68	17	124	76.2295	87	46	18	95	70	56	99	86	85	61	94	67	1.45455	0.374693	0.184379	Red	1.77273	0.572519	0.0628028	Green	1.46104	0.379148	0.175724	Red
gb|KLL12381.1|	3-oxoacyl-ACP synthase [Frankia sp. BMG5.1]	5.06044	41388	11	140	3.38262	0.000403866	F202490.dat	Q20481_S_9.mgf	581.15	9	22	34.9367	3	4	1	4	3	6	8	6	22	7	17	3	1.45455	0.374693	0.1262	Red	3.54545	1.26567	0.0708998	Green	2.72727	1.0033	0.105461	Green
gb|KLL09910.1|	DNA-binding protein [Frankia sp. BMG5.1]	10.4836	7487.05	3	41	5.47612	0.000653818	F202484.dat	Q20475_S_4.mgf	154.7	3	7	41.1765	3	3	2	7	3	3	3	2	3	2	3	3	1.45455	0.374693	0.157648	Red	1	0	0.5	Red	1	0	0.5	Red
gb|KLL11515.1|	nucleoside diphosphate kinase [Frankia sp. BMG5.1]	5.61261	14506.8	7	224	15.4411	0.00184358	F202483.dat	Q20474_S_B.mgf	355.22	7	28	54.7445	11	12	5	16	16	10	11	11	15	7	15	10	1.45161	0.372675	0.0951745	Red	1.29032	0.254892	0.153173	Red	1.12903	0.121361	0.349033	Red
gb|KLL11385.1|	peptidylprolyl isomerase [Frankia sp. BMG5.1]	6.55163	11597.1	4	30	2.58686	0.000308857	F202482.dat	Q20473_S_3.mgf	166.36	3	5	25.6881	1	5	0	4	2	4	1	1	5	3	1	0	1.44444	0.367725	0.234264	Red	1.11111	0.105361	0.438695	Red	-1.28571	-0.251314	0.362329	Red
gb|KLL11923.1|	glucose-6-phosphate dehydrogenase [Frankia sp. BMG5.1]	5.41305	57695.6	14	62	1.07461	0.000128302	F202483.dat	Q20474_S_B.mgf	456.51	8	19	18.7259	0	0	4	0	7	0	0	0	0	0	12	0	1.42857	0.356675	0.364345	Red	-2.33333	-0.847298	0.20536	Green	2.14286	0.76214	0.280719	Green
gb|KLL13061.1|	glycosyl transferase family 1 [Frankia sp. BMG5.1]	9.03704	43532.9	5	60	1.37827	0.000164558	F202492.dat	Q20483_S_10.mgf	139.53	4	7	13.3663	3	1	0	4	1	2	0	2	15	7	7	3	1.42857	0.356675	0.233802	Red	2.85714	1.04982	0.208146	Green	2.85714	1.04982	0.0267496	Blue
gb|KLL12379.1|	hypothetical protein FrCorBMG51_05055 [Frankia sp. BMG5.1]	5.26803	24226.6	7	121	4.99451	0.000596316	F202483.dat	Q20474_S_B.mgf	303.25	7	19	29.9065	6	9	1	8	10	6	8	6	7	0	14	4	1.42105	0.351398	0.181798	Red	1.26316	0.233615	0.263116	Red	1.10526	0.100083	0.44783	Red
gb|KLL10496.1|	hypothetical protein FrCorBMG51_17640 [Frankia sp. BMG5.1]	6.06535	11457.7	11	2854	249.091	0.0297401	F202485.dat	Q20476_S_5.mgf	851.52	11	408	91	263	134	169	192	408	198	141	357	140	132	157	263	1.40773	0.341981	0.196339	Red	1.12654	0.119149	0.391908	Red	-1.02523	-0.0249123	0.468594	Red
gb|KLL09554.1|	hypothetical protein FrCorBMG51_24060 [Frankia sp. BMG5.1]	4.667	18787.4	4	28	1.49036	0.000177941	F202480.dat	Q20471_S_1.mgf	126.36	3	5	22.8571	0	0	2	1	2	1	1	1	3	1	3	2	1.4	0.336472	0.245884	Red	1.6	0.470004	0.174321	Green	1.8	0.587787	0.108507	Green
gb|KLL09922.1|	3-hydroxybutyryl-CoA dehydrogenase [Frankia sp. BMG5.1]	5.07537	30912.1	3	19	0.614645	7.33852e-05	F202493.dat	Q20484_S_11.mgf	155.01	2	2	10.8014	1	1	0	2	1	1	1	1	2	2	2	2	1.4	0.336472	0.230025	Red	1.4	0.336472	0.230025	Red	1.8	0.587787	0.101611	Green
gb|KLL11369.1|	hypothetical protein FrCorBMG51_11390 [Frankia sp. BMG5.1]	4.19355	14489.3	2	21	1.44934	0.000173043	F202490.dat	Q20481_S_9.mgf	157.61	2	3	17.6471	1	1	0	1	1	2	1	1	3	1	4	1	1.4	0.336472	0.230025	Red	1.6	0.470004	0.160094	Green	1.8	0.587787	0.160261	Green
gb|KLL12058.1|	glycosyl transferase family 1 [Frankia sp. BMG5.1]	6.41949	40091.6	11	202	5.03846	0.000601565	F202493.dat	Q20484_S_11.mgf	243.3	5	9	16	10	4	11	15	6	15	13	13	21	35	9	14	1.39286	0.331357	0.189579	Red	1.78571	0.579818	0.0502835	Green	2.17857	0.778669	0.126878	Green
gb|KLL10546.1|	MerR family transcriptional regulator [Frankia sp. BMG5.1]	6.59048	14563.6	7	63	4.32585	0.000516482	F202488.dat	Q20479_S_7.mgf	188.59	3	7	38.8489	3	3	4	7	4	4	7	5	3	2	3	2	1.38462	0.325422	0.111199	Red	1.38462	0.325422	0.133132	Red	-1.3	-0.262364	0.159003	Red
gb|KLL12843.1|	50S ribosomal protein L28 [Frankia sp. BMG5.1]	11.3332	6774.49	6	85	12.5471	0.00149805	F202487.dat	Q20478_S_C.mgf	211.32	5	17	74.1935	3	2	5	5	7	3	7	2	10	2	3	3	1.38462	0.325422	0.157648	Red	1.69231	0.526093	0.147711	Green	-1.18182	-0.167054	0.284932	Red
gb|KLL12829.1|	hypothetical protein FrCorBMG51_01400 [Frankia sp. BMG5.1]	4.43856	9788.68	2	61	6.23169	0.000744029	F202484.dat	Q20475_S_4.mgf	156.85	2	6	41.6667	3	5	2	6	4	5	5	4	4	6	4	5	1.38462	0.325422	0.0945018	Red	1.23077	0.207639	0.198251	Red	1.38462	0.325422	0.0985386	Red
gb|KLL13030.1|	hypothetical protein FrCorBMG51_00320 [Frankia sp. BMG5.1]	4.91348	34707.8	8	49	1.41179	0.000168559	F202493.dat	Q20484_S_11.mgf	252.85	8	15	28.5714	5	0	0	4	3	1	0	3	0	3	15	4	1.375	0.318454	0.311979	Red	-1.33333	-0.287682	0.374434	Red	3.125	1.13943	0.123817	Green
gb|KLL10556.1|	cell division protein MraZ [Frankia sp. BMG5.1]	5.27007	16043.2	4	49	3.05425	0.000364661	F202480.dat	Q20471_S_1.mgf	192.79	4	10	26.5734	3	2	0	3	3	2	3	3	2	2	7	4	1.375	0.318454	0.198251	Red	1.375	0.318454	0.198251	Red	2	0.693147	0.0958722	Green
gb|KLL10271.1|	cytochrome C [Frankia sp. BMG5.1]	8.27923	27460	6	647	23.5615	0.00281312	F202493.dat	Q20484_S_11.mgf	404.34	6	29	38.9513	46	51	12	56	35	59	56	49	39	52	29	75	1.36607	0.311939	0.198034	Red	1.3125	0.271934	0.213478	Red	1.41964	0.350405	0.217402	Red
gb|KLL12957.1|	NAD-dependent DNA ligase LigA [Frankia sp. BMG5.1]	5.45338	74979.9	9	27	0.360097	4.29935e-05	F202480.dat	Q20471_S_1.mgf	302.23	6	9	9.28571	0	0	0	1	0	0	0	0	0	1	4	0	1.33333	0.287682	0.352	Red	1	0	0.5	Red	2.66667	0.980829	0.142667	Green
ref|WP_052914639.1|	hypothetical protein [Frankia sp. BMG5.1]	5.4678	79140.5	8	28	0.353801	4.22419e-05	F202483.dat	Q20474_S_B.mgf	179.93	4	7	4.99325	0	0	0	0	0	1	0	0	2	0	5	0	1.33333	0.287682	0.352	Red	1.66667	0.510826	0.245884	Green	2.66667	0.980829	0.200863	Green
gb|KLL10226.1|	acetylornithine aminotransferase [Frankia sp. BMG5.1]	5.21073	43078.5	7	17	0.394629	4.71165e-05	F202483.dat	Q20474_S_B.mgf	206.54	4	5	12.6464	0	0	0	0	0	1	1	0	0	1	3	1	1.33333	0.287682	0.352	Red	1.33333	0.287682	0.352	Red	2.66667	0.980829	0.0706034	Green
gb|KLL12460.1|	hydroxymethylglutaryl-CoA synthase [Frankia sp. BMG5.1]	6.23394	50116.5	6	13	0.259396	3.09704e-05	F202480.dat	Q20471_S_1.mgf	135.13	3	4	6.96203	0	0	0	1	0	0	0	0	1	0	3	1	1.33333	0.287682	0.352	Red	1.33333	0.287682	0.352	Red	2.33333	0.847298	0.14195	Green
gb|KLL12850.1|	ribonuclease III [Frankia sp. BMG5.1]	4.87647	28463.6	6	18	0.632387	7.55035e-05	F202480.dat	Q20471_S_1.mgf	136.93	3	4	10.2941	0	0	0	0	1	0	1	0	3	0	3	0	1.33333	0.287682	0.352	Red	2.33333	0.847298	0.137288	Green	2	0.693147	0.221667	Green
gb|KLL10190.1|	hypothetical protein FrCorBMG51_19695 [Frankia sp. BMG5.1]	11.6546	10277.4	5	86	8.36788	0.000999078	F202480.dat	Q20471_S_1.mgf	190.89	4	13	57.5758	2	4	3	6	2	5	5	2	6	5	15	4	1.33333	0.287682	0.18695	Red	1.33333	0.287682	0.18695	Red	2.25	0.81093	0.11677	Green
gb|KLL12969.1|	FAD-dependent thymidylate synthase [Frankia sp. BMG5.1]	5.76412	26632.7	5	16	0.600766	7.17281e-05	F202480.dat	Q20471_S_1.mgf	257.6	5	6	19.0083	0	0	0	1	0	0	0	0	0	0	4	0	1.33333	0.287682	0.352	Red	1	0	0.5	Red	2.33333	0.847298	0.207933	Green
ref|WP_047221206.1|	MxaD family protein [Frankia sp. BMG5.1]	11.3118	17243.3	5	86	4.98744	0.000595472	F202480.dat	Q20471_S_1.mgf	204.69	5	12	30.8642	4	4	4	7	7	3	4	5	7	5	7	6	1.33333	0.287682	0.157648	Red	1.26667	0.236389	0.137288	Red	1.4	0.336472	0.0424163	Orange
gb|KLL10084.1|	pyrroline-5-carboxylate reductase [Frankia sp. BMG5.1]	6.24784	27908.9	4	24	0.85994	0.000102672	F202480.dat	Q20471_S_1.mgf	201	3	9	14.1791	0	0	0	1	0	0	0	0	0	1	8	0	1.33333	0.287682	0.352	Red	1	0	0.5	Red	4	1.38629	0.155753	Green
gb|KLL10125.1|	hypothetical protein FrCorBMG51_20110 [Frankia sp. BMG5.1]	4.79004	19582.9	4	14	0.714908	8.5356e-05	F202493.dat	Q20484_S_11.mgf	134.43	3	3	40.7407	0	2	1	2	2	1	0	1	1	0	3	0	1.33333	0.287682	0.230025	Red	-1.2	-0.182322	0.352	Red	1	0	0.5	Red
gb|KLL10253.1|	ribokinase [Frankia sp. BMG5.1]	4.92274	35205	4	12	0.34086	4.06968e-05	F202480.dat	Q20471_S_1.mgf	131	3	3	11.0429	0	0	0	0	1	0	0	0	0	0	1	0	1.33333	0.287682	0.352	Red	1	0	0.5	Red	1.33333	0.287682	0.361659	Red
gb|KLL10485.1|	F420-dependent oxidoreductase [Frankia sp. BMG5.1]	4.82868	28835.1	4	21	0.728278	8.69524e-05	F202483.dat	Q20474_S_B.mgf	169.82	3	6	16.3636	0	0	0	0	1	0	0	0	0	0	7	1	1.33333	0.287682	0.352	Red	1	0	0.5	Red	3.66667	1.29928	0.152827	Green
gb|KLL12523.1|	phosphoribosyl isomerase [Frankia sp. BMG5.1]	4.61486	24986	4	5	0.200112	2.38923e-05	F202483.dat	Q20474_S_B.mgf	127.68	3	4	11.1111	0	0	0	0	1	0	0	0	0	0	0	0	1.33333	0.287682	0.352	Red	1	0	0.5	Red	1	0	0.5	Red
gb|KLL13029.1|	hypothetical protein FrCorBMG51_00315 [Frankia sp. BMG5.1]	10.679	16245.5	4	9	0.553998	6.61443e-05	F202480.dat	Q20471_S_1.mgf	111.98	2	3	16.7742	0	0	0	0	0	1	0	0	1	0	3	1	1.33333	0.287682	0.352	Red	1.33333	0.287682	0.352	Red	2.33333	0.847298	0.14195	Green
gb|KLL09564.1|	hypothetical protein FrCorBMG51_24010, partial [Frankia sp. BMG5.1]	4.68264	20171.1	3	9	0.446182	5.32717e-05	F202492.dat	Q20483_S_10.mgf	53.15	1	1	6.18557	0	0	0	1	0	0	0	0	1	1	2	0	1.33333	0.287682	0.352	Red	1.33333	0.287682	0.352	Red	2	0.693147	0.159003	Green
gb|KLL09852.1|	hypothetical protein FrCorBMG51_21985 [Frankia sp. BMG5.1]	5.29931	7827.95	3	4	0.51099	6.10093e-05	F202480.dat	Q20471_S_1.mgf	70.12	2	3	21.1268	0	0	0	0	0	1	0	0	0	0	0	0	1.33333	0.287682	0.352	Red	1	0	0.5	Red	1	0	0.5	Red
gb|KLL10062.1|	phosphoribosylformylglycinamidine synthase [Frankia sp. BMG5.1]	4.50281	10557.6	3	46	4.35704	0.000520206	F202484.dat	Q20475_S_4.mgf	171	2	2	26.7327	4	2	0	2	5	2	0	5	10	0	6	1	1.33333	0.287682	0.274212	Red	2	0.693147	0.194618	Green	1.11111	0.105361	0.443088	Red
gb|KLL10064.1|	cold-shock protein [Frankia sp. BMG5.1]	9.44628	14337.6	3	5	0.348735	4.1637e-05	F202483.dat	Q20474_S_B.mgf	80.86	2	2	15.2672	0	0	0	1	0	0	0	0	0	0	0	0	1.33333	0.287682	0.352	Red	1	0	0.5	Red	1	0	0.5	Red
gb|KLL11422.1|	pyridoxamine 5'-phosphate oxidase [Frankia sp. BMG5.1]	6.41433	14892.8	3	34	2.28298	0.000272576	F202489.dat	Q20480_S_8.mgf	142.79	2	4	25.7576	2	3	1	2	4	3	2	4	0	0	2	3	1.33333	0.287682	0.143932	Red	1	0	0.5	Red	-1.125	-0.117783	0.386326	Red
gb|KLL11745.1|	hypothetical protein FrCorBMG51_09480 [Frankia sp. BMG5.1]	9.91568	7845.08	3	7	0.892279	0.000106533	F202493.dat	Q20484_S_11.mgf	68.135	2	2	23.5294	0	0	0	0	1	0	0	0	0	0	2	0	1.33333	0.287682	0.352	Red	1	0	0.5	Red	1.66667	0.510826	0.25236	Green
gb|KLL12265.1|	anti-sigma B factor antagonist [Frankia sp. BMG5.1]	5.32288	12289.6	3	25	2.03424	0.000242877	F202483.dat	Q20474_S_B.mgf	105.97	2	6	13.2743	0	0	0	0	0	1	0	0	5	0	3	0	1.33333	0.287682	0.352	Red	2.66667	0.980829	0.199104	Green	2	0.693147	0.221667	Green
gb|KLL12567.1|	hypothetical protein FrCorBMG51_04350 [Frankia sp. BMG5.1]	5.77378	15282	3	14	0.916113	0.000109379	F202480.dat	Q20471_S_1.mgf	141.1	2	4	17.8571	0	0	0	0	1	0	0	0	0	0	2	0	1.33333	0.287682	0.352	Red	1	0	0.5	Red	1.66667	0.510826	0.25236	Green
ref|WP_047221896.1|	hypothetical protein [Frankia sp. BMG5.1]	5.90403	90631.4	3	10	0.110337	1.31736e-05	F202487.dat	Q20478_S_C.mgf	106.74	2	2	2.69637	0	0	0	1	0	0	1	1	1	1	1	0	1.33333	0.287682	0.352	Red	2	0.693147	0.143932	Green	1.66667	0.510826	0.244836	Green
ref|WP_052914534.1|	hypothetical protein [Frankia sp. BMG5.1]	5.71617	14284.2	3	3	0.210023	2.50755e-05	F202490.dat	Q20481_S_9.mgf	63.17	1	1	13.0769	0	0	0	1	0	0	0	0	1	0	0	0	1.33333	0.287682	0.352	Red	1.33333	0.287682	0.352	Red	1	0	0.5	Red
gb|KLL09723.1|	hypothetical protein FrCorBMG51_22945 [Frankia sp. BMG5.1]	6.11974	46033.8	2	3	0.0651696	7.78088e-06	F202493.dat	Q20484_S_11.mgf	30.19	1	2	2.41546	0	0	0	1	0	0	0	0	0	0	2	0	1.33333	0.287682	0.352	Red	1	0	0.5	Red	1.66667	0.510826	0.25236	Green
gb|KLL10061.1|	sulfurtransferase [Frankia sp. BMG5.1]	4.84831	12429.2	2	12	0.965465	0.000115271	F202486.dat	Q20477_S_6.mgf	86.01	2	3	31.8966	0	3	0	2	0	3	1	1	0	0	0	0	1.33333	0.287682	0.321665	Red	-1.2	-0.182322	0.393586	Red	-2	-0.693147	0.221667	Green
gb|KLL10426.1|	preprotein translocase subunit TatA [Frankia sp. BMG5.1]	9.68152	10671.7	2	16	1.4993	0.000179008	F202483.dat	Q20474_S_B.mgf	72.91	2	4	13.4615	0	0	0	1	0	0	2	0	0	0	4	0	1.33333	0.287682	0.352	Red	1.66667	0.510826	0.245884	Green	2.33333	0.847298	0.207933	Green
gb|KLL10503.1|	hypothetical protein FrCorBMG51_17695 [Frankia sp. BMG5.1]	5.39991	21536.9	2	10	0.464319	5.54371e-05	F202480.dat	Q20471_S_1.mgf	143.69	2	4	19.3237	0	0	0	0	1	0	0	0	0	0	3	0	1.33333	0.287682	0.352	Red	1	0	0.5	Red	2	0.693147	0.221667	Green
gb|KLL11083.1|	hypothetical protein FrCorBMG51_13820 [Frankia sp. BMG5.1]	4.50557	17757.1	2	5	0.281578	3.36188e-05	F202480.dat	Q20471_S_1.mgf	55.45	1	2	4.34783	0	0	0	1	0	0	0	0	1	0	1	0	1.33333	0.287682	0.352	Red	1.33333	0.287682	0.352	Red	1.33333	0.287682	0.361659	Red
gb|KLL11543.1|	hypothetical protein FrCorBMG51_10905 [Frankia sp. BMG5.1]	5.48681	20420.3	2	9	0.440737	5.26216e-05	F202480.dat	Q20471_S_1.mgf	76	2	5	10.8108	0	0	0	0	1	0	0	0	1	0	2	0	1.33333	0.287682	0.352	Red	1.33333	0.287682	0.352	Red	1.66667	0.510826	0.25236	Green
gb|KLL11733.1|	biotin synthase [Frankia sp. BMG5.1]	4.9736	39960.3	2	7	0.175174	2.09148e-05	F202480.dat	Q20471_S_1.mgf	85.93	2	4	4.28954	0	0	0	0	1	0	0	0	0	0	0	0	1.33333	0.287682	0.352	Red	1	0	0.5	Red	1	0	0.5	Red
gb|KLL12053.1|	TetR family transcriptional regulator [Frankia sp. BMG5.1]	5.30524	21528	2	3	0.139354	1.6638e-05	F202484.dat	Q20475_S_4.mgf	55.49	1	1	5.05051	0	0	0	1	0	0	0	1	0	0	1	0	1.33333	0.287682	0.352	Red	1.33333	0.287682	0.352	Red	1.33333	0.287682	0.361659	Red
gb|KLL12894.1|	LexA family transcriptional regulator [Frankia sp. BMG5.1]	7.93884	26618	2	5	0.187843	2.24274e-05	F202493.dat	Q20484_S_11.mgf	62.18	1	1	4.81928	0	0	0	0	0	1	0	0	1	0	1	1	1.33333	0.287682	0.352	Red	1.33333	0.287682	0.352	Red	1.66667	0.510826	0.244836	Green
gb|KLL12855.1|	30S ribosomal protein S16 [Frankia sp. BMG5.1]	9.83599	16220.8	14	2276	140.314	0.0167527	F202493.dat	Q20484_S_11.mgf	621.91	13	82	63.1579	175	231	41	234	157	204	256	194	190	100	82	133	1.32889	0.284343	0.230843	Red	1.42889	0.356897	0.173	Red	-1.41509	-0.347196	0.246252	Red
gb|KLL09603.1|	hypothetical protein FrCorBMG51_23690 [Frankia sp. BMG5.1]	5.27631	41081.7	24	913	22.224	0.00265342	F202483.dat	Q20474_S_B.mgf	1087.74	21	86	53.5176	36	47	39	45	80	37	37	37	65	61	72	45	1.32	0.277632	0.191289	Red	1.136	0.127513	0.298737	Red	1.448	0.370183	0.0465075	Orange
gb|KLL12665.1|	30S ribosomal protein S13 [Frankia sp. BMG5.1]	11.0016	14557.9	8	157	10.7845	0.00128761	F202493.dat	Q20484_S_11.mgf	308.94	5	26	33.3333	5	5	3	6	4	8	12	6	19	7	26	8	1.3125	0.271934	0.13972	Red	2.5	0.916291	0.052009	Green	2.75	1.0116	0.103617	Green
gb|KLL12633.1|	50S ribosomal protein L1 [Frankia sp. BMG5.1]	9.63434	25634.8	15	914	35.6546	0.00425697	F202493.dat	Q20484_S_11.mgf	871.04	13	63	56.3025	47	52	18	55	29	69	81	68	64	73	63	82	1.3	0.262364	0.244938	Red	1.8	0.587787	0.0265629	Blue	1.84167	0.610671	0.0238938	Blue
gb|KLL12079.1|	hypothetical protein FrCorBMG51_07490 [Frankia sp. BMG5.1]	11.1008	8716.4	3	495	56.7895	0.00678035	F202482.dat	Q20473_S_3.mgf	155.47	3	43	43.3735	27	43	11	35	30	41	37	36	41	45	20	56	1.29762	0.260531	0.220866	Red	1.39286	0.331357	0.152612	Red	1.47619	0.389465	0.198925	Red
gb|KLL11916.1|	cysteine desulfurase [Frankia sp. BMG5.1]	5.60223	27933.5	14	222	7.94744	0.000948881	F202480.dat	Q20471_S_1.mgf	759.51	11	30	51.7375	14	4	10	10	18	9	13	19	18	0	24	2	1.29032	0.254892	0.250923	Red	1.70968	0.536305	0.0502835	Green	-1.06897	-0.0666914	0.469625	Red
gb|KLL11677.1|	SPFH/Band 7/PHB domain protein [Frankia sp. BMG5.1]	5.90531	32839.7	12	444	13.5202	0.00161424	F202493.dat	Q20484_S_11.mgf	478.87	8	45	43.3333	32	12	5	22	23	19	41	24	45	61	45	38	1.28846	0.253449	0.287001	Red	2.17308	0.776144	0.060311	Green	2.82692	1.03919	0.0200659	Blue
ref|WP_052914530.1|	preprotein translocase subunit YajC [Frankia sp. BMG5.1]	4.46033	19248.4	3	812	42.1853	0.00503668	F202483.dat	Q20474_S_B.mgf	272.08	3	17	17.1123	65	9	34	70	51	19	81	69	104	115	11	67	1.28829	0.253314	0.326533	Red	2.31532	0.839546	0.032069	Blue	1.76577	0.568584	0.226614	Green
gb|KLL10875.1|	coenzyme F420 biosynthesis-associated protein [Frankia sp. BMG5.1]	5.96573	42754.7	16	142	3.32127	0.000396542	F202480.dat	Q20471_S_1.mgf	507.795	11	18	29.3233	4	0	0	1	5	0	11	4	14	34	12	2	1.28571	0.251314	0.379401	Red	4.57143	1.51983	0.0311555	Blue	7.28571	1.98592	0.0996064	Green
gb|KLL10081.1|	glyoxalase [Frankia sp. BMG5.1]	4.24809	12621.9	3	21	1.66377	0.000198645	F202490.dat	Q20481_S_9.mgf	118.91	2	3	39.1304	1	2	1	2	3	1	1	1	3	1	1	1	1.28571	0.251314	0.230025	Red	1.14286	0.133531	0.362329	Red	-1.16667	-0.154151	0.361659	Red
gb|KLL12632.1|	50S ribosomal protein L11 [Frankia sp. BMG5.1]	9.80962	15031.1	11	1035	68.8572	0.00822117	F202487.dat	Q20478_S_C.mgf	545.63	9	95	69.9301	72	96	27	92	71	88	86	102	44	73	30	98	1.28283	0.249067	0.214392	Red	1.18687	0.171318	0.333559	Red	1.0303	0.029853	0.473566	Red
gb|KLL12635.1|	50S ribosomal protein L7 [Frankia sp. BMG5.1]	4.5573	13473.1	11	1310	97.2306	0.0116088	F202482.dat	Q20473_S_3.mgf	675.73	11	102	56.5891	67	102	28	82	70	100	96	91	95	90	132	103	1.275	0.242946	0.23575	Red	1.425	0.354172	0.128301	Red	1.64	0.494696	0.0796886	Green
gb|KLL12509.1|	nitrogenase molybdenum-iron protein subunit beta [Frankia sp. BMG5.1]	6.01766	55149.2	17	121	2.19405	0.000261957	F202480.dat	Q20471_S_1.mgf	652.71	13	47	26.0355	1	0	7	0	8	3	0	2	1	0	13	3	1.27273	0.241162	0.385041	Red	-1.83333	-0.606136	0.25095	Green	1.72727	0.546544	0.292542	Green
gb|KLL11363.1|	adenylate kinase [Frankia sp. BMG5.1]	4.88072	13853.6	5	50	3.60917	0.000430914	F202491.dat	Q20482_S_D.mgf	230.76	3	5	35	2	3	3	4	3	4	1	2	0	0	0	3	1.27273	0.241162	0.143932	Red	-1.83333	-0.606136	0.0553936	Green	-1.83333	-0.606136	0.114823	Green
gb|KLL11882.1|	squalene synthase [Frankia sp. BMG5.1]	6.01648	36169	16	107	2.95834	0.000353209	F202480.dat	Q20471_S_1.mgf	495.71	10	17	38.0814	6	6	0	5	5	6	2	5	7	6	17	4	1.26667	0.236389	0.278345	Red	1.13333	0.125163	0.400374	Red	2	0.693147	0.164839	Green
gb|KLL12736.1|	sugar-binding protein [Frankia sp. BMG5.1]	4.68136	24348.1	17	970	39.8388	0.00475654	F202484.dat	Q20475_S_4.mgf	789.075	13	88	50.4505	66	88	45	88	80	84	56	74	100	66	43	73	1.26238	0.232996	0.117174	Red	1.15347	0.142771	0.296455	Red	-1.09189	-0.0879119	0.36552	Red
gb|KLL11884.1|	dimethylallyltranstransferase [Frankia sp. BMG5.1]	4.86175	35556.6	11	395	11.109	0.00132636	F202489.dat	Q20480_S_8.mgf	585.86	8	19	31.3609	10	19	10	12	16	22	24	19	43	28	49	14	1.2619	0.232622	0.214784	Red	2.11905	0.750967	0.059226	Green	2.2381	0.805625	0.0887354	Green
gb|KLL10548.1|	cold-shock protein [Frankia sp. BMG5.1]	5.12311	7372.59	6	2146	291.078	0.0347531	F202481.dat	Q20472_S_2.mgf	488.62	6	157	80.597	157	175	98	173	179	188	135	179	149	141	99	194	1.25404	0.226372	0.0980653	Red	1.07621	0.0734479	0.350376	Red	1.00924	0.00919547	0.486116	Red
gb|KLL12999.1|	response regulator receiver protein [Frankia sp. BMG5.1]	10.7429	37381.8	12	190	5.08268	0.000606844	F202480.dat	Q20471_S_1.mgf	494.5	9	17	32.0334	12	7	2	11	10	6	11	12	25	17	23	9	1.25	0.223144	0.286696	Red	2.125	0.753772	0.0840341	Green	2.16667	0.77319	0.0670254	Green
gb|KLL11412.1|	diphosphate--fructose-6-phosphate 1-phosphotransferase [Frankia sp. BMG5.1]	5.96552	48171.7	8	20	0.415181	4.95703e-05	F202483.dat	Q20474_S_B.mgf	305.42	5	8	15.991	0	0	1	0	2	0	1	0	0	0	0	1	1.25	0.223144	0.362329	Red	1	0	0.5	Red	1	0	0.5	Red
gb|KLL13038.1|	sodium:proton antiporter [Frankia sp. BMG5.1]	7.03248	40236.2	8	46	1.14325	0.000136498	F202483.dat	Q20474_S_B.mgf	233.94	6	7	21.7848	1	0	0	1	0	1	3	1	2	9	3	1	1.25	0.223144	0.352	Red	2.25	0.81093	0.0553936	Green	4	1.38629	0.0912032	Green
gb|KLL10893.1|	hypoxanthine phosphoribosyltransferase [Frankia sp. BMG5.1]	6.52571	64844.7	7	12	0.185057	2.20948e-05	F202493.dat	Q20484_S_11.mgf	88.17	2	2	3.57724	0	0	1	1	1	0	1	1	0	2	2	0	1.25	0.223144	0.352	Red	1.25	0.223144	0.352	Red	1.75	0.559616	0.166915	Green
gb|KLL12841.1|	AsnC family transcriptional regulator [Frankia sp. BMG5.1]	4.88731	8265.28	4	132	15.9704	0.00190678	F202489.dat	Q20480_S_8.mgf	261.63	4	40	67.5325	8	4	5	5	9	8	2	40	2	16	3	15	1.25	0.223144	0.19116	Red	2.35	0.854415	0.259191	Green	1.85	0.615186	0.13113	Green
gb|KLL13135.1|	MarR family transcriptional regulator [Frankia sp. BMG5.1]	6.16431	18724.6	4	24	1.28174	0.000153032	F202480.dat	Q20471_S_1.mgf	168.67	3	4	18.4524	1	0	0	0	1	1	0	0	2	1	7	3	1.25	0.223144	0.352	Red	1.25	0.223144	0.362329	Red	3.5	1.25276	0.074602	Green
gb|KLL12306.1|	haloacid dehalogenase [Frankia sp. BMG5.1]	5.24687	29120.9	3	12	0.412075	4.91995e-05	F202480.dat	Q20471_S_1.mgf	107.18	3	3	11.8081	1	0	0	1	1	0	0	1	0	1	2	0	1.25	0.223144	0.352	Red	1	0	0.5	Red	1.5	0.405465	0.244836	Green
gb|KLL12605.1|	carboxymethylenebutenolidase [Frankia sp. BMG5.1]	4.87668	25240.7	3	17	0.673516	8.04141e-05	F202480.dat	Q20471_S_1.mgf	116.05	2	4	9.20502	0	1	0	1	1	0	1	1	0	0	2	1	1.25	0.223144	0.352	Red	1.25	0.223144	0.352	Red	1.5	0.405465	0.244836	Green
gb|KLL12649.1|	50S ribosomal protein L16 [Frankia sp. BMG5.1]	11.2621	15456.2	3	16	1.03518	0.000123595	F202488.dat	Q20479_S_7.mgf	130.56	3	3	29.7101	0	1	0	0	1	1	3	1	2	1	1	2	1.25	0.223144	0.352	Red	2.25	0.81093	0.0553936	Green	1.75	0.559616	0.159003	Green
gb|KLL09833.1|	Iojap-like protein [Frankia sp. BMG5.1]	5.30417	15377	2	10	0.650321	7.76448e-05	F202480.dat	Q20471_S_1.mgf	102.07	2	2	19.708	0	1	0	1	0	1	1	1	0	1	0	1	1.25	0.223144	0.352	Red	1.25	0.223144	0.352	Red	1.25	0.223144	0.361659	Red
gb|KLL10174.1|	glyoxalase [Frankia sp. BMG5.1]	4.82321	14711.3	2	6	0.407851	4.86951e-05	F202480.dat	Q20471_S_1.mgf	33.45	1	1	6.61765	0	1	0	0	2	0	0	0	0	0	1	0	1.25	0.223144	0.362329	Red	-1.33333	-0.287682	0.352	Red	1	0	0.5	Red
gb|KLL11820.1|	deoxyuridine 5'-triphosphate nucleotidohydrolase [Frankia sp. BMG5.1]	6.05518	15118	2	8	0.529169	6.31799e-05	F202490.dat	Q20481_S_9.mgf	48.94	1	2	9.65517	0	0	1	1	1	0	2	0	2	0	0	0	1.25	0.223144	0.352	Red	1.75	0.559616	0.160094	Green	-1.33333	-0.287682	0.361659	Red
gb|KLL12287.1|	pantothenate kinase [Frankia sp. BMG5.1]	5.24038	26783.2	2	18	0.672062	8.02405e-05	F202480.dat	Q20471_S_1.mgf	79.86	2	7	9.2	1	0	0	1	1	0	1	0	0	1	2	0	1.25	0.223144	0.352	Red	1	0	0.5	Red	1.5	0.405465	0.244836	Green
gb|KLL12431.1|	hypothetical protein FrCorBMG51_05170 [Frankia sp. BMG5.1]	9.1523	30609.8	2	9	0.294023	3.51048e-05	F202480.dat	Q20471_S_1.mgf	117.88	2	3	9.93151	1	0	0	1	1	0	0	0	0	1	1	0	1.25	0.223144	0.352	Red	-1.33333	-0.287682	0.352	Red	1.25	0.223144	0.361659	Red
gb|KLL10764.1|	cyclophilin [Frankia sp. BMG5.1]	5.7882	18882.6	12	668	35.3765	0.00422376	F202485.dat	Q20476_S_5.mgf	694.54	11	82	74.7126	53	53	44	61	82	45	45	50	41	32	34	52	1.24837	0.221836	0.159232	Red	-1.10072	-0.095964	0.152608	Red	-1.26446	-0.234647	0.101939	Red
gb|KLL11695.1|	Clp protease [Frankia sp. BMG5.1]	5.20659	23456.1	5	117	4.98804	0.000595544	F202483.dat	Q20474_S_B.mgf	210.62	4	14	21.9048	2	6	10	5	13	5	3	2	7	4	16	4	1.2381	0.213574	0.330613	Red	-1.4	-0.336472	0.255036	Red	1.28571	0.251314	0.343666	Red
gb|KLL13094.1|	transcription elongation factor GreA [Frankia sp. BMG5.1]	4.9394	17489.7	10	730	41.7388	0.00498338	F202482.dat	Q20473_S_3.mgf	591.13	10	66	68.75	38	66	21	49	49	57	57	59	81	53	45	65	1.23438	0.210565	0.248298	Red	1.5625	0.446287	0.0948158	Green	1.29688	0.259958	0.213611	Red
gb|KLL12669.1|	50S ribosomal protein L17 [Frankia sp. BMG5.1]	8.06556	22765	11	220	9.66397	0.00115382	F202480.dat	Q20471_S_1.mgf	493.455	10	37	50.4673	14	8	1	11	9	9	17	16	25	7	21	11	1.23077	0.207639	0.313915	Red	2.34615	0.852777	0.0342936	Blue	1.61538	0.479573	0.197705	Green
gb|KLL09604.1|	hypothetical protein FrCorBMG51_23695 [Frankia sp. BMG5.1]	6.02681	15654	4	86	5.4938	0.000655929	F202484.dat	Q20475_S_4.mgf	130.72	3	6	19.4631	4	4	2	6	4	3	2	4	5	2	22	5	1.23077	0.207639	0.208433	Red	1.07692	0.074108	0.389025	Red	2.46154	0.900787	0.184545	Green
gb|KLL12512.1|	2-oxoglutarate ferredoxin oxidoreductase subunit alpha [Frankia sp. BMG5.1]	5.29221	65751.8	17	159	2.41818	0.000288718	F202480.dat	Q20471_S_1.mgf	948.23	15	57	36.4821	5	0	14	2	18	4	0	3	0	0	6	8	1.22727	0.204794	0.404989	Red	-3.66667	-1.29928	0.137288	Green	-1.29412	-0.257829	0.371672	Red
gb|KLL12822.1|	Crp/Fnr family transcriptional regulator [Frankia sp. BMG5.1]	6.23399	24744.5	10	176	7.11269	0.000849215	F202480.dat	Q20471_S_1.mgf	582.56	9	22	44	11	6	7	16	9	5	7	8	21	14	11	9	1.22222	0.200671	0.302073	Red	1.44444	0.367725	0.22405	Red	1.37037	0.315081	0.0945018	Red
gb|KLL09840.1|	Fis family transcriptional regulator [Frankia sp. BMG5.1]	5.06949	22560.8	5	39	1.72866	0.000206392	F202483.dat	Q20474_S_B.mgf	197.49	4	5	24.0196	2	2	2	3	3	2	2	3	2	1	1	2	1.22222	0.200671	0.230025	Red	1.11111	0.105361	0.352	Red	-1.28571	-0.251314	0.244836	Red
gb|KLL13142.1|	methionine sulfoxide reductase A [Frankia sp. BMG5.1]	5.38044	23643.6	4	68	2.87605	0.000343384	F202483.dat	Q20474_S_B.mgf	183.69	3	10	17.7273	4	7	4	5	5	9	1	6	2	0	7	0	1.22222	0.200671	0.234264	Red	-1.5	-0.405465	0.167426	Green	-1.8	-0.587787	0.176392	Green
ref|WP_013874799.1|	MULTISPECIES: ribosome-binding factor A [Frankia]	5.75707	17118.8	3	69	4.03066	0.000481239	F202486.dat	Q20477_S_6.mgf	144.56	3	8	29.1139	4	7	4	5	6	8	7	6	2	2	2	7	1.22222	0.200671	0.18695	Red	1	0	0.5	Red	-1.28571	-0.251314	0.265206	Red
gb|KLL11801.1|	hypothetical protein FrCorBMG51_09060 [Frankia sp. BMG5.1]	9.23465	46460.4	7	80	1.7219	0.000205585	F202490.dat	Q20481_S_9.mgf	263.89	4	10	18.5682	6	1	4	9	5	0	7	12	10	6	7	6	1.21429	0.194156	0.377085	Red	2.28571	0.826679	0.021622	Blue	1.57143	0.451985	0.0833519	Green
gb|KLL11118.1|	hypothetical protein FrCorBMG51_13405 [Frankia sp. BMG5.1]	4.33141	19021	3	37	1.94522	0.000232248	F202482.dat	Q20473_S_3.mgf	135.86	2	6	17.4157	3	6	2	2	10	2	2	3	2	0	0	1	1.21429	0.194156	0.374823	Red	-1.4	-0.336472	0.18695	Red	-3.5	-1.25276	0.0346771	Blue
gb|KLL13021.1|	dehydratase [Frankia sp. BMG5.1]	6.44183	19021.5	6	831	43.6874	0.00521603	F202484.dat	Q20475_S_4.mgf	261.21	5	97	33.9286	68	57	69	97	71	67	54	67	49	65	21	50	1.20812	0.189067	0.124887	Red	-1.13873	-0.129912	0.146072	Red	-1.41727	-0.34873	0.112327	Red
ref|WP_052914245.1|	hypothetical protein [Frankia sp. BMG5.1]	5.80573	55318.9	12	34	0.614618	7.3382e-05	F202480.dat	Q20471_S_1.mgf	315.41	6	11	12.8107	2	0	0	2	1	0	1	0	0	0	5	2	1.2	0.182322	0.362329	Red	-1.25	-0.223144	0.362329	Red	2	0.693147	0.178005	Green
gb|KLL13122.1|	signal peptide protein [Frankia sp. BMG5.1]	4.59252	51475	8	53	1.02963	0.000122932	F202483.dat	Q20474_S_B.mgf	261.99	6	11	18.7123	2	0	0	0	1	2	4	3	3	1	5	2	1.2	0.182322	0.362329	Red	2.6	0.955511	0.0195103	Blue	2.2	0.788457	0.109653	Green
gb|KLL11897.1|	4-hydroxy-3-methylbut-2-enyl diphosphate reductase [Frankia sp. BMG5.1]	5.81457	56142.7	7	80	1.42494	0.00017013	F202493.dat	Q20484_S_11.mgf	239.85	7	13	16.7897	2	5	0	3	0	6	9	2	10	10	13	5	1.2	0.182322	0.391377	Red	2.4	0.875469	0.0917834	Green	3.1	1.1314	0.0317663	Blue
gb|KLL12621.1|	hypothetical protein FrCorBMG51_02765 [Frankia sp. BMG5.1]	9.15282	18130.7	7	306	16.8775	0.00201508	F202483.dat	Q20474_S_B.mgf	198.77	4	11	31.4815	20	24	18	32	27	16	24	19	18	33	6	10	1.2	0.182322	0.21937	Red	-1.01562	-0.0155042	0.451351	Red	-1.25	-0.223144	0.320339	Red
gb|KLL10481.1|	exopolyphosphatase [Frankia sp. BMG5.1]	5.90306	33206.6	5	31	0.93355	0.000111461	F202480.dat	Q20471_S_1.mgf	256.095	5	10	17.4194	0	1	1	1	1	1	1	0	3	1	4	1	1.2	0.182322	0.352	Red	1.4	0.336472	0.280719	Red	1.8	0.587787	0.160261	Green
gb|KLL10891.1|	ATP phosphoribosyltransferase [Frankia sp. BMG5.1]	5.04404	30288.1	5	22	0.726358	8.67231e-05	F202490.dat	Q20481_S_9.mgf	199.21	3	3	14.5907	0	1	1	1	2	0	1	1	3	2	1	1	1.2	0.182322	0.352	Red	1.6	0.470004	0.160094	Green	1.4	0.336472	0.244836	Red
gb|KLL12111.1|	hypothetical protein FrCorBMG51_06500, partial [Frankia sp. BMG5.1]	7.967	29316.8	5	19	0.648092	7.73786e-05	F202493.dat	Q20484_S_11.mgf	130.62	3	7	11.032	0	0	2	0	0	3	0	0	0	0	7	2	1.2	0.182322	0.397628	Red	-1.66667	-0.510826	0.245884	Green	2.4	0.875469	0.172947	Green
gb|KLL11535.1|	hypothetical protein FrCorBMG51_10825 [Frankia sp. BMG5.1]	10.8539	14488.6	4	58	4.00314	0.000477953	F202481.dat	Q20472_S_2.mgf	218.22	4	5	48.5507	5	1	1	2	4	3	4	3	7	5	5	2	1.2	0.182322	0.33509	Red	1.7	0.530628	0.131746	Green	1.5	0.405465	0.18695	Green
gb|KLL12260.1|	hypothetical protein FrCorBMG51_06040 [Frankia sp. BMG5.1]	9.29369	17412.5	4	19	1.09117	0.00013028	F202480.dat	Q20471_S_1.mgf	74.37	2	3	8.53659	1	1	0	1	1	1	1	0	1	1	2	1	1.2	0.182322	0.352	Red	1	0	0.5	Red	1.4	0.336472	0.244836	Red
gb|KLL10257.1|	cytochrome C oxidase subunit I [Frankia sp. BMG5.1]	8.3193	62051.3	3	18	0.290082	3.46342e-05	F202483.dat	Q20474_S_B.mgf	146.64	3	4	7.70609	1	1	0	1	1	1	1	1	1	1	1	0	1.2	0.182322	0.352	Red	1.2	0.182322	0.352	Red	1	0	0.5	Red
gb|KLL12870.1|	BadM/Rrf2 family transcriptional regulator [Frankia sp. BMG5.1]	9.49244	16497.9	3	18	1.09105	0.000130265	F202480.dat	Q20471_S_1.mgf	120.53	3	7	21.8543	0	0	2	0	3	0	0	0	0	0	4	0	1.2	0.182322	0.397628	Red	-1.66667	-0.510826	0.245884	Green	1.4	0.336472	0.338934	Red
gb|KLL09977.1|	hypothetical protein FrCorBMG51_21070 [Frankia sp. BMG5.1]	5.70963	31505.6	2	12	0.380885	4.54756e-05	F202485.dat	Q20476_S_5.mgf	79.57	1	1	5.26316	1	1	0	2	1	0	0	1	1	1	0	2	1.2	0.182322	0.352	Red	1	0	0.5	Red	1.2	0.182322	0.361659	Red
gb|KLL12800.1|	enoyl-CoA hydratase [Frankia sp. BMG5.1]	5.40927	27075.5	16	945	34.9024	0.00416716	F202493.dat	Q20484_S_11.mgf	876.86	16	83	55.814	59	61	28	70	68	40	62	54	80	88	83	64	1.19868	0.181217	0.263064	Red	1.31788	0.276025	0.145474	Red	1.57616	0.454991	0.0442931	Blue
gb|KLL10133.1|	peptide methionine sulfoxide reductase [Frankia sp. BMG5.1]	5.05155	15995.5	7	186	11.6283	0.00138835	F202482.dat	Q20473_S_3.mgf	224.16	3	9	32.4138	8	9	6	10	9	9	11	10	30	21	13	10	1.19231	0.175891	0.0945018	Red	2.07692	0.730888	0.114115	Green	1.80769	0.592051	0.0542743	Green
gb|KLL12656.1|	50S ribosomal protein L6 [Frankia sp. BMG5.1]	10.3011	19131.4	11	331	17.3014	0.00206569	F202480.dat	Q20471_S_1.mgf	528.07	9	26	62.9213	25	17	3	30	3	21	35	29	31	30	15	18	1.1875	0.17185	0.391797	Red	2.04167	0.713766	0.0333833	Blue	1.375	0.318454	0.244803	Red
gb|KLL12645.1|	50S ribosomal protein L23 [Frankia sp. BMG5.1]	10.3298	10790.8	3	603	55.8809	0.00667187	F202488.dat	Q20479_S_7.mgf	155.2	3	42	44.898	52	46	45	63	55	51	42	53	20	29	16	35	1.17808	0.163888	0.052512	Red	-1.23729	-0.212922	0.200547	Red	-1.75904	-0.564766	0.01257	Blue
gb|KLL11507.1|	50S ribosomal protein L27 [Frankia sp. BMG5.1]	11.5936	9502.98	6	86	9.0498	0.0010805	F202490.dat	Q20481_S_9.mgf	288.24	4	8	51.6854	5	6	3	6	5	6	5	6	8	6	9	5	1.17647	0.162519	0.198251	Red	1.29412	0.257829	0.1262	Red	1.35294	0.302281	0.125408	Red
gb|KLL11719.1|	succinate dehydrogenase [Frankia sp. BMG5.1]	6.88619	28352.2	21	1359	47.9327	0.0057229	F202483.dat	Q20474_S_B.mgf	691.375	13	73	47.6378	97	64	104	105	114	92	73	89	111	85	93	84	1.17164	0.158406	0.165762	Red	1.02985	0.0294139	0.439852	Red	-1.01132	-0.0112572	0.470413	Red
gb|KLL12836.1|	DNA-binding protein [Frankia sp. BMG5.1]	5.78641	10350.3	8	855	82.6066	0.00986277	F202482.dat	Q20473_S_3.mgf	415.62	6	60	67.3469	72	60	94	90	93	82	53	59	41	48	15	67	1.17031	0.157265	0.141352	Red	-1.46795	-0.383866	0.0485375	Orange	-1.7218	-0.543373	0.0764442	Green
gb|KLL11321.1|	aldo/keto reductase [Frankia sp. BMG5.1]	5.20091	35565.8	12	50	1.40585	0.00016785	F202480.dat	Q20471_S_1.mgf	325.63	8	13	23.9394	2	0	1	1	3	0	11	0	0	1	2	2	1.16667	0.154151	0.383822	Red	2.33333	0.847298	0.256113	Green	1.33333	0.287682	0.244836	Red
gb|KLL10217.1|	SAM-dependent methyltransferase [Frankia sp. BMG5.1]	5.36735	31665.5	10	293	9.25298	0.00110475	F202483.dat	Q20474_S_B.mgf	341.01	7	14	28.223	34	7	16	35	28	4	15	23	32	25	18	0	1.16667	0.154151	0.399842	Red	1.21667	0.196115	0.333293	Red	-1.30435	-0.265703	0.345078	Red
gb|KLL11943.1|	RNA polymerase sigma70 [Frankia sp. BMG5.1]	5.11984	44416.6	10	52	1.17073	0.000139779	F202480.dat	Q20471_S_1.mgf	382.925	9	14	26.7857	3	0	0	3	0	1	1	2	3	4	13	2	1.16667	0.154151	0.407451	Red	1.5	0.405465	0.217665	Green	3.66667	1.29928	0.102553	Green
gb|KLL10228.1|	argininosuccinate lyase [Frankia sp. BMG5.1]	5.60049	49628.9	7	27	0.544038	6.49551e-05	F202483.dat	Q20474_S_B.mgf	189.31	4	9	7.5594	0	0	3	0	2	2	1	0	0	0	2	0	1.16667	0.154151	0.397628	Red	-1.5	-0.405465	0.297321	Green	-1.2	-0.182322	0.397628	Red
gb|KLL11465.1|	cytochrome P450 [Frankia sp. BMG5.1]	6.77854	59227.7	7	63	1.06369	0.000126999	F202493.dat	Q20484_S_11.mgf	243.48	6	16	15.3846	3	0	0	2	0	2	4	2	5	5	16	2	1.16667	0.154151	0.397628	Red	2.33333	0.847298	0.0580583	Green	4.33333	1.46634	0.100975	Green
gb|KLL11961.1|	30S ribosomal protein S20 [Frankia sp. BMG5.1]	11.2566	10022.7	6	139	13.8685	0.00165583	F202483.dat	Q20474_S_B.mgf	233.82	6	14	44.9438	3	5	1	4	0	7	18	13	6	0	29	0	1.16667	0.154151	0.394641	Red	3.33333	1.20397	0.0318057	Blue	2.66667	0.980829	0.265549	Green
gb|KLL12858.1|	50S ribosomal protein L19 [Frankia sp. BMG5.1]	11.2697	13148.3	6	91	6.92106	0.000826336	F202480.dat	Q20471_S_1.mgf	228.61	5	16	46.5517	5	2	2	3	3	5	8	6	6	1	13	2	1.16667	0.154151	0.304327	Red	1.91667	0.650588	0.0189983	Blue	1.58333	0.459532	0.294238	Green
gb|KLL13139.1|	adenosine deaminase [Frankia sp. BMG5.1]	5.17929	37516.4	5	36	0.959579	0.000114568	F202483.dat	Q20474_S_B.mgf	212.48	5	9	15.1603	2	0	1	3	1	0	0	3	0	1	2	1	1.16667	0.154151	0.383822	Red	1	0	0.5	Red	1.16667	0.154151	0.361659	Red
gb|KLL10525.1|	HIT family hydrolase [Frankia sp. BMG5.1]	5.68182	14534.8	2	19	1.30721	0.000156074	F202486.dat	Q20477_S_6.mgf	130.56	2	2	19.697	1	1	1	1	1	2	1	1	2	1	1	2	1.16667	0.154151	0.352	Red	1.16667	0.154151	0.352	Red	1.16667	0.154151	0.361659	Red
gb|KLL13013.1|	antibiotic biosynthesis monooxygenase [Frankia sp. BMG5.1]	5.92984	15709.7	2	28	1.78234	0.000212801	F202493.dat	Q20484_S_11.mgf	77.21	2	9	12.7389	1	1	1	2	1	1	1	1	2	1	9	1	1.16667	0.154151	0.352	Red	1.16667	0.154151	0.352	Red	2.33333	0.847298	0.192607	Green
gb|KLL10249.1|	aldo/keto reductase [Frankia sp. BMG5.1]	5.00258	35541.3	14	512	14.4058	0.00171997	F202480.dat	Q20471_S_1.mgf	536.17	10	57	30.6748	21	19	18	16	19	33	42	24	43	36	49	34	1.16393	0.151806	0.282199	Red	1.83607	0.607625	0.0263281	Blue	2	0.693147	0.00657866	Blue
gb|KLL13120.1|	hypothetical protein FrCorBMG51_01085 [Frankia sp. BMG5.1]	4.99302	7040.49	4	530	75.2788	0.00898787	F202480.dat	Q20471_S_1.mgf	219.45	3	12	59.7015	42	46	22	45	48	35	58	56	50	27	13	38	1.15929	0.14781	0.257253	Red	1.47788	0.390606	0.0411622	Orange	-1.39506	-0.332939	0.180805	Red
gb|KLL12728.1|	ATP synthase F0F1 subunit gamma [Frankia sp. BMG5.1]	9.33868	32603.2	16	1247	38.2478	0.00456657	F202480.dat	Q20471_S_1.mgf	1002.28	16	136	54.0268	90	70	33	87	80	57	90	85	120	93	100	70	1.15816	0.146835	0.30769	Red	1.52041	0.418979	0.0818133	Green	1.35714	0.305382	0.143339	Red
gb|KLL11145.1|	hypothetical protein FrCorBMG51_13300 [Frankia sp. BMG5.1]	11.5295	14001.6	3	98	6.9992	0.000835665	F202493.dat	Q20484_S_11.mgf	212.36	3	10	45.7364	7	7	2	10	6	3	7	5	9	5	10	3	1.15789	0.146603	0.361287	Red	1.26316	0.233615	0.228626	Red	1.10526	0.100083	0.407451	Red
gb|KLL10767.1|	serine/threonine protein kinase [Frankia sp. BMG5.1]	5.8044	67233	21	241	3.58455	0.000427975	F202483.dat	Q20474_S_B.mgf	606.275	13	48	27.0607	4	6	0	3	2	7	14	4	26	23	30	8	1.15385	0.143101	0.394641	Red	3.61538	1.2852	0.080533	Green	4.92308	1.59393	0.032402	Blue
gb|KLL11027.1|	L-cysteine:1D-myo-inositol 2-amino-2-deoxy-alpha-D-glucopyranoside ligase [Frankia sp. BMG5.1]	5.82827	44709.9	10	85	1.90114	0.000226986	F202480.dat	Q20471_S_1.mgf	454.37	8	14	28.8136	4	1	5	2	8	2	4	6	2	1	13	2	1.15385	0.143101	0.394641	Red	1.15385	0.143101	0.354799	Red	1.46154	0.37949	0.322774	Red
gb|KLL12651.1|	30S ribosomal protein S17 [Frankia sp. BMG5.1]	9.69143	11880.3	11	1951	164.222	0.0196071	F202493.dat	Q20484_S_11.mgf	524.57	10	57	76.8519	139	199	88	176	115	198	169	154	117	109	57	154	1.14685	0.137022	0.315985	Red	1.03263	0.0321129	0.451026	Red	-1.32817	-0.283805	0.226729	Red
gb|KLL11456.1|	preprotein translocase subunit SecD [Frankia sp. BMG5.1]	9.91701	65644.6	8	63	0.959713	0.000114584	F202483.dat	Q20474_S_B.mgf	332.08	6	14	12.2291	2	1	1	3	0	2	6	3	0	1	14	3	1.14286	0.133531	0.383822	Red	1.71429	0.538997	0.206477	Green	3	1.09861	0.15871	Green
gb|KLL10047.1|	hypothetical protein FrCorBMG51_20620 [Frankia sp. BMG5.1]	4.71111	20458	3	25	1.22202	0.000145902	F202482.dat	Q20473_S_3.mgf	92.28	2	2	16.6667	2	2	0	2	1	2	1	1	2	2	4	1	1.14286	0.133531	0.362329	Red	1	0	0.5	Red	1.42857	0.356675	0.208433	Red
gb|KLL11143.1|	urease subunit gamma [Frankia sp. BMG5.1]	5.76289	10996.8	2	13	1.18216	0.000141144	F202485.dat	Q20476_S_5.mgf	79.35	2	2	24	0	3	1	1	2	2	2	0	1	0	0	1	1.14286	0.133531	0.383822	Red	-1.16667	-0.154151	0.383822	Red	-1.75	-0.559616	0.203104	Green
gb|KLL11971.1|	proteasome protein [Frankia sp. BMG5.1]	4.64077	33944.3	2	17	0.500821	5.97952e-05	F202490.dat	Q20481_S_9.mgf	78.67	2	3	8.68167	2	0	2	3	2	0	0	2	3	2	1	0	1.14286	0.133531	0.389025	Red	1.14286	0.133531	0.389025	Red	-1.16667	-0.154151	0.366442	Red
gb|KLL13091.1|	Tellurite resistance TerB [Frankia sp. BMG5.1]	5.42665	16534.4	11	697	42.1545	0.00503301	F202490.dat	Q20481_S_9.mgf	403.14	6	73	56.2914	42	49	33	49	49	44	44	45	73	65	30	46	1.14173	0.132547	0.144888	Red	1.29921	0.261758	0.14851	Red	1.13386	0.125626	0.318664	Red
gb|KLL11517.1|	Clp protease [Frankia sp. BMG5.1]	5.12439	24681.7	12	423	17.1382	0.00204621	F202483.dat	Q20474_S_B.mgf	451.05	9	38	39.9103	33	13	11	22	24	19	35	29	33	23	46	26	1.13333	0.125163	0.364453	Red	1.66667	0.510826	0.0697063	Green	1.63333	0.490623	0.138473	Green
gb|KLL10112.1|	hypothetical protein FrCorBMG51_20035 [Frankia sp. BMG5.1]	5.10159	32190.6	6	56	1.73964	0.000207703	F202485.dat	Q20476_S_5.mgf	297.84	5	7	22.7723	4	2	6	4	7	3	1	5	5	3	7	5	1.13333	0.125163	0.354799	Red	-1.07143	-0.0689929	0.429654	Red	1.2	0.182322	0.286696	Red
gb|KLL12699.1|	hypothetical protein FrCorBMG51_03290 [Frankia sp. BMG5.1]	5.57018	11136.4	9	1303	117.003	0.0139695	F202490.dat	Q20481_S_9.mgf	420.55	8	83	86.2745	114	111	90	138	130	89	99	112	83	80	31	101	1.13208	0.124053	0.227633	Red	-1.07071	-0.0683192	0.284316	Red	-1.47907	-0.391413	0.0973899	Red
ref|WP_047223156.1|	hypothetical protein [Frankia sp. BMG5.1]	6.68203	55312.9	16	178	3.21805	0.000384218	F202480.dat	Q20471_S_1.mgf	833.99	13	33	41.6826	6	4	3	4	4	7	7	7	11	10	26	10	1.125	0.117783	0.321665	Red	1.75	0.559616	0.0333059	Blue	3.0625	1.11923	0.0557965	Green
gb|KLL12271.1|	plasmid partitioning protein [Frankia sp. BMG5.1]	6.43186	24217.5	7	56	2.31238	0.000276085	F202480.dat	Q20471_S_1.mgf	268.26	5	15	20.7207	4	0	1	2	4	0	1	3	2	1	10	0	1.125	0.117783	0.425619	Red	1.125	0.117783	0.407451	Red	1.75	0.559616	0.293957	Green
gb|KLL11676.1|	hypothetical protein FrCorBMG51_09990 [Frankia sp. BMG5.1]	6.8251	14878.2	2	52	3.49504	0.000417289	F202483.dat	Q20474_S_B.mgf	126.01	2	6	19.3103	2	2	1	3	2	1	3	3	3	4	9	3	1.125	0.117783	0.352	Red	1.5	0.405465	0.0889039	Green	2.375	0.864997	0.0671246	Green
gb|KLL10944.1|	hypothetical protein FrCorBMG51_14340 [Frankia sp. BMG5.1]	4.98638	8516.41	10	492	57.7708	0.00689752	F202484.dat	Q20475_S_4.mgf	529.2	8	50	88.4615	24	44	58	50	59	33	52	55	19	15	2	55	1.12403	0.116921	0.345421	Red	1	0	0.5	Red	-1.72	-0.542324	0.195741	Green
gb|KLL12725.1|	ATP synthase F0F1 subunit B [Frankia sp. BMG5.1]	4.90035	21563.3	20	3300	153.038	0.0182718	F202493.dat	Q20484_S_11.mgf	1016.04	19	114	51.0204	330	229	178	330	309	188	246	219	188	245	114	300	1.12162	0.114776	0.329074	Red	-1.12805	-0.120489	0.294378	Red	-1.11782	-0.111385	0.366347	Red
gb|KLL11902.1|	pyruvate kinase [Frankia sp. BMG5.1]	5.81033	50556.6	19	246	4.86583	0.000580954	F202483.dat	Q20474_S_B.mgf	1045.64	16	37	47.1698	18	4	10	5	23	8	9	19	9	6	29	7	1.11429	0.108214	0.427971	Red	1.14286	0.133531	0.383373	Red	1.28571	0.251314	0.357956	Red
gb|KLL12233.1|	hypothetical protein FrCorBMG51_05805 [Frankia sp. BMG5.1]	5.10763	44024.9	6	74	1.68087	0.000200686	F202483.dat	Q20474_S_B.mgf	236.96	4	13	17.1498	1	2	3	2	3	2	4	6	6	2	11	1	1.11111	0.105361	0.352	Red	2.11111	0.747214	0.00972088	Blue	1.88889	0.635989	0.228344	Green
gb|KLL12862.1|	30S ribosomal protein S2 [Frankia sp. BMG5.1]	5.84857	33091.2	24	2007	60.6506	0.00724134	F202480.dat	Q20471_S_1.mgf	1121.52	19	132	65.9016	118	109	81	128	111	103	155	148	134	179	106	202	1.10932	0.103752	0.221999	Red	1.41479	0.346982	0.0139431	Orange	1.57556	0.454612	0.0633307	Green
gb|KLL10878.1|	PadR family transcriptional regulator [Frankia sp. BMG5.1]	6.50547	27425.6	4	150	5.46934	0.000653009	F202481.dat	Q20472_S_2.mgf	347.8	3	11	21.673	11	8	6	12	6	10	11	10	11	11	17	7	1.10714	0.101783	0.342135	Red	1.25	0.223144	0.104938	Red	1.35714	0.305382	0.181446	Red
gb|KLL11044.1|	ubiquitin [Frankia sp. BMG5.1]	4.24728	7967.73	4	223	27.9879	0.0033416	F202480.dat	Q20471_S_1.mgf	332.485	4	29	29.1667	14	16	5	13	10	16	15	18	19	2	25	21	1.10526	0.100083	0.371709	Red	1.44737	0.369747	0.0948063	Red	1.34211	0.294239	0.30538	Red
gb|KLL12634.1|	50S ribosomal protein L10 [Frankia sp. BMG5.1]	5.65667	19344.4	12	975	50.4021	0.00601773	F202480.dat	Q20471_S_1.mgf	582.14	12	56	65.7895	63	69	31	75	54	51	84	72	83	91	45	56	1.10241	0.0974984	0.35322	Red	1.45783	0.37695	0.0553361	Red	1.1747	0.161012	0.311776	Red
gb|KLL13107.1|	signal peptidase [Frankia sp. BMG5.1]	9.30412	71462.3	17	75	1.0495	0.000125305	F202493.dat	Q20484_S_11.mgf	335.26	9	18	15.959	5	2	0	3	5	0	5	4	4	2	18	4	1.1	0.0953102	0.439498	Red	1.6	0.470004	0.134996	Green	2.7	0.993252	0.170124	Green
gb|KLL11518.1|	Clp protease [Frankia sp. BMG5.1]	4.93991	22891.4	6	101	4.41213	0.000526784	F202480.dat	Q20471_S_1.mgf	285.16	5	13	27.4882	7	5	5	7	10	2	6	5	8	5	10	6	1.1	0.0953102	0.398568	Red	1.1	0.0953102	0.289508	Red	1.2	0.182322	0.234264	Red
gb|KLL10535.1|	cyclase [Frankia sp. BMG5.1]	6.12434	15657.1	3	42	2.68248	0.000320274	F202489.dat	Q20480_S_8.mgf	82.36	2	6	18.0556	5	2	0	4	4	0	8	6	0	0	4	2	1.1	0.0953102	0.436988	Red	1.7	0.530628	0.226413	Green	-1.11111	-0.105361	0.433097	Red
gb|KLL12888.1|	phage-shock protein [Frankia sp. BMG5.1]	5.91077	29541.1	9	115	3.89288	0.000464789	F202480.dat	Q20471_S_1.mgf	391.53	8	23	36.9963	7	2	9	5	12	3	2	4	3	8	15	4	1.09524	0.0909718	0.427721	Red	-1.75	-0.559616	0.11862	Green	1.42857	0.356675	0.238603	Red
gb|KLL11972.1|	retinol dehydrogenase [Frankia sp. BMG5.1]	10.3311	29341.2	10	101	3.44226	0.000410987	F202480.dat	Q20471_S_1.mgf	359.93	8	24	34.0426	5	3	0	5	1	3	4	5	8	9	14	3	1.09091	0.0870114	0.433097	Red	1.81818	0.597837	0.0934109	Green	2.63636	0.969401	0.0806298	Green
gb|KLL10066.1|	hypothetical protein FrCorBMG51_20410 [Frankia sp. BMG5.1]	9.57192	15908.4	6	68	4.27447	0.000510348	F202490.dat	Q20481_S_9.mgf	234.46	5	6	49.3243	4	2	2	4	3	2	2	2	6	3	15	1	1.09091	0.0870114	0.362329	Red	1.18182	0.167054	0.338934	Red	2	0.693147	0.226814	Green
gb|KLL13047.1|	ferredoxin [Frankia sp. BMG5.1]	3.73795	11512.2	7	340	29.5339	0.00352619	F202486.dat	Q20477_S_6.mgf	504.39	7	23	66.3551	23	27	15	25	23	23	25	27	39	21	24	30	1.08824	0.0845574	0.303584	Red	1.38235	0.323787	0.098872	Red	1.14706	0.137201	0.245884	Red
gb|KLL12648.1|	30S ribosomal protein S3 [Frankia sp. BMG5.1]	10.6472	33696.3	18	255	7.56759	0.000903528	F202480.dat	Q20471_S_1.mgf	629.79	12	53	37.0253	4	5	0	3	2	5	7	6	12	7	50	4	1.08333	0.0800427	0.429654	Red	2.33333	0.847298	0.0453666	Blue	5.33333	1.67398	0.155205	Green
gb|KLL09931.1|	superoxide dismutase [Frankia sp. BMG5.1]	4.85955	22044	2	54	2.44965	0.000292475	F202482.dat	Q20473_S_3.mgf	234.31	2	4	19.2118	3	4	2	3	4	3	3	3	4	3	2	3	1.08333	0.0800427	0.352	Red	1.08333	0.0800427	0.352	Red	-1.09091	-0.0870114	0.361659	Red
gb|KLL12900.1|	hypothetical protein FrCorBMG51_01985 [Frankia sp. BMG5.1]	9.21318	12244.2	14	2652	216.592	0.0258599	F202493.dat	Q20484_S_11.mgf	901.02	13	217	81.4159	174	206	147	221	177	171	142	194	155	184	217	140	1.07925	0.076262	0.289545	Red	-1.07287	-0.0703415	0.315621	Red	1.02642	0.0260722	0.438024	Red
gb|KLL12864.1|	ribosome-recycling factor [Frankia sp. BMG5.1]	5.49877	20767.8	11	197	9.48584	0.00113256	F202482.dat	Q20473_S_3.mgf	359.85	7	18	50.2703	7	18	10	9	15	14	17	16	19	16	9	13	1.07895	0.0759859	0.401993	Red	1.44737	0.369747	0.0854222	Red	1.07895	0.0759859	0.404151	Red
gb|KLL12681.1|	molecular chaperone GroES [Frankia sp. BMG5.1]	4.94533	10923.8	12	1666	152.51	0.0182089	F202489.dat	Q20480_S_8.mgf	787.23	11	105	93.1373	76	106	125	104	123	104	73	105	121	111	129	110	1.07742	0.0745687	0.317615	Red	-1.02649	-0.0261453	0.450342	Red	1.13871	0.129896	0.2043	Red
gb|KLL10457.1|	SseC [Frankia sp. BMG5.1]	4.85051	10196.2	7	496	48.6455	0.005808	F202490.dat	Q20481_S_9.mgf	312.69	5	30	66.6667	39	36	52	47	55	35	34	43	30	29	12	35	1.07692	0.074108	0.341964	Red	-1.18182	-0.167054	0.172636	Red	-1.64557	-0.498087	0.0574203	Green
gb|KLL11928.1|	triosephosphate isomerase [Frankia sp. BMG5.1]	5.8433	29116.1	12	160	5.49524	0.000656102	F202489.dat	Q20480_S_8.mgf	345.97	8	24	35.3791	6	8	10	5	17	4	9	24	13	6	12	7	1.07407	0.071459	0.44259	Red	1.81481	0.595983	0.0942287	Green	1.03704	0.0363676	0.443088	Red
gb|KLL12662.1|	methionine aminopeptidase [Frankia sp. BMG5.1]	6.17065	29460.2	5	82	2.78341	0.000332324	F202493.dat	Q20484_S_11.mgf	207.5	4	8	16.8459	5	4	2	4	5	3	6	7	10	8	8	4	1.07143	0.0689929	0.383822	Red	1.85714	0.619039	0.0275203	Blue	1.64286	0.496437	0.0669007	Green
gb|KLL10002.1|	glutamine synthetase [Frankia sp. BMG5.1]	5.01597	53562.7	20	893	16.672	0.00199055	F202493.dat	Q20484_S_11.mgf	1153.59	18	101	44.0928	33	34	29	36	36	31	47	36	92	83	101	62	1.07071	0.0683192	0.180171	Red	1.79798	0.586664	0.100241	Green	2.51515	0.922333	0.00586119	Blue
gb|KLL12726.1|	ATP synthase subunit delta [Frankia sp. BMG5.1]	10.1439	30517.7	16	466	15.2698	0.00182313	F202480.dat	Q20471_S_1.mgf	669.475	12	63	41.4286	39	19	10	33	25	15	35	25	39	47	55	17	1.07042	0.0680535	0.438029	Red	1.43662	0.362293	0.169558	Red	1.71831	0.541341	0.151523	Green
gb|KLL10232.1|	translation initiation factor IF-3 [Frankia sp. BMG5.1]	9.99302	17140.1	8	149	8.69308	0.00103791	F202480.dat	Q20471_S_1.mgf	465.62	8	29	61.745	7	5	1	4	4	6	8	5	26	8	23	3	1.0625	0.0606246	0.434137	Red	2.625	0.965081	0.13546	Green	2.3125	0.838329	0.163142	Green
gb|KLL11760.1|	methylmalonyl-CoA mutase [Frankia sp. BMG5.1]	5.16667	57032	15	190	3.33146	0.000397758	F202483.dat	Q20474_S_B.mgf	680.1	14	38	31.5589	12	14	4	12	10	10	17	15	3	0	14	11	1.06061	0.0588405	0.420798	Red	1.15152	0.141079	0.385137	Red	-1.17857	-0.164303	0.383147	Red
gb|KLL11997.1|	transaldolase [Frankia sp. BMG5.1]	4.95637	40125	8	83	2.06854	0.000246972	F202483.dat	Q20474_S_B.mgf	455.14	8	19	19.4149	3	3	8	1	12	2	3	3	1	1	6	3	1.05882	0.0571584	0.467893	Red	-1.7	-0.530628	0.131746	Green	-1.30769	-0.268264	0.289508	Red
gb|KLL10198.1|	XRE family transcriptional regulator [Frankia sp. BMG5.1]	5.95233	18149.5	14	1363	75.0987	0.00896636	F202493.dat	Q20484_S_11.mgf	619.25	13	167	75.3012	55	82	37	77	51	56	83	56	82	89	167	69	1.0565	0.0549589	0.419159	Red	1.26554	0.235496	0.188542	Red	1.85311	0.616864	0.0989084	Green
gb|KLL10977.1|	single-stranded DNA-binding protein [Frankia sp. BMG5.1]	5.49601	18804.3	5	150	7.97692	0.0009524	F202493.dat	Q20484_S_11.mgf	334.41	5	29	31.7204	6	8	3	3	6	9	9	6	9	6	29	4	1.05	0.0487902	0.444958	Red	1.35	0.300105	0.128217	Red	2.1	0.741937	0.209586	Green
gb|KLL11046.1|	proteasome subunit alpha [Frankia sp. BMG5.1]	5.72297	26344.3	12	1192	45.2469	0.00540223	F202480.dat	Q20471_S_1.mgf	668.59	10	43	46.25	104	84	115	87	142	89	61	101	36	38	32	118	1.04902	0.047856	0.408194	Red	-1.52239	-0.42028	0.0853912	Green	-1.60209	-0.471312	0.129534	Green
gb|KLL12619.1|	2-oxoglutarate ferredoxin oxidoreductase subunit alpha [Frankia sp. BMG5.1]	5.86651	67096.6	21	504	7.51156	0.000896838	F202493.dat	Q20484_S_11.mgf	1273.76	18	73	45.2229	18	28	14	22	18	23	30	26	38	29	73	25	1.04762	0.04652	0.416324	Red	1.53968	0.431576	0.053199	Green	2.06349	0.7244	0.116783	Green
gb|KLL12897.1|	vitamin B12-dependent ribonucleotide reductase [Frankia sp. BMG5.1]	5.73401	104339	21	365	3.49821	0.000417667	F202493.dat	Q20484_S_11.mgf	616.59	13	38	14.3447	11	19	9	16	6	19	24	18	43	20	38	17	1.04762	0.04652	0.449963	Red	2.09524	0.739667	0.0661943	Green	1.85714	0.619039	0.0862483	Green
gb|KLL13076.1|	hypothetical protein FrCorBMG51_00690 [Frankia sp. BMG5.1]	5.42915	38552.3	4	99	2.56794	0.000306598	F202481.dat	Q20472_S_2.mgf	216.19	4	14	13.5359	14	3	1	8	9	2	3	4	5	7	16	4	1.04762	0.04652	0.472824	Red	-1.4	-0.336472	0.32493	Red	1.42857	0.356675	0.304572	Red
gb|KLL12682.1|	molecular chaperone GroEL [Frankia sp. BMG5.1]	5.05135	57234.5	32	1563	27.3087	0.00326051	F202480.dat	Q20471_S_1.mgf	2030.37	29	152	55.9415	104	71	51	84	73	75	105	104	83	100	120	103	1.0262	0.0258635	0.452744	Red	1.28821	0.253253	0.13307	Red	1.42358	0.353175	0.0621332	Red
gb|KLL12701.1|	malate dehydrogenase [Frankia sp. BMG5.1]	4.84396	32233.9	13	914	28.3552	0.00338545	F202483.dat	Q20474_S_B.mgf	653.62	12	73	34.1935	52	56	47	44	53	62	61	66	33	52	44	68	1.02532	0.0250013	0.4149	Red	1.03165	0.0311552	0.441304	Red	1.05696	0.0553988	0.355167	Red
gb|KLL11682.1|	hypothetical protein FrCorBMG51_10030 [Frankia sp. BMG5.1]	4.8229	29155.1	4	596	20.4424	0.00244071	F202489.dat	Q20480_S_8.mgf	293.08	4	73	17.8322	51	47	28	21	64	44	42	73	52	17	32	50	1.02326	0.0229895	0.473814	Red	1.31783	0.275986	0.151407	Red	-1.26471	-0.23484	0.245585	Red
gb|KLL10266.1|	(2Fe-2S)-binding protein [Frankia sp. BMG5.1]	5.75926	43012.9	14	1121	26.0619	0.00311165	F202493.dat	Q20484_S_11.mgf	763.44	12	125	37.1571	102	54	28	83	44	61	57	91	71	94	125	68	1.02139	0.0211648	0.479553	Red	1.18717	0.171569	0.324928	Red	1.5508	0.438772	0.13791	Green
gb|KLL09818.1|	endoglucanase [Frankia sp. BMG5.1]	6.17433	38562.2	10	280	7.261	0.000866922	F202483.dat	Q20474_S_B.mgf	467.45	8	22	34.2246	18	21	9	17	17	15	21	24	16	16	19	14	1.01961	0.0194181	0.465968	Red	1.2549	0.227057	0.185028	Red	1.01961	0.0194181	0.467893	Red
gb|KLL11129.1|	hypothetical protein FrCorBMG51_13480 [Frankia sp. BMG5.1]	4.10604	33228.9	7	308	9.26903	0.00110667	F202483.dat	Q20474_S_B.mgf	236.205	6	19	14.7147	17	24	8	12	22	16	28	19	40	26	22	22	1.01923	0.0190482	0.477154	Red	1.73077	0.548566	0.0864424	Green	1.40385	0.339216	0.109993	Red
gb|KLL12653.1|	50S ribosomal protein L5 [Frankia sp. BMG5.1]	9.97069	21223.3	19	997	46.9767	0.00560876	F202480.dat	Q20471_S_1.mgf	835.41	17	114	71.4286	72	59	26	74	48	38	96	63	91	90	51	39	1.01875	0.0185764	0.478456	Red	1.58125	0.458216	0.0721575	Green	1.14375	0.134312	0.364336	Red
gb|KLL12641.1|	elongation factor Tu [Frankia sp. BMG5.1]	5.22105	43934.7	24	1179	26.8353	0.00320398	F202483.dat	Q20474_S_B.mgf	1383.43	21	154	63.4761	39	36	34	41	27	43	63	46	111	87	184	51	1.01786	0.0176996	0.452439	Red	1.99107	0.688673	0.0654324	Green	2.90179	1.06533	0.0742818	Green
gb|KLL11373.1|	cold-shock protein [Frankia sp. BMG5.1]	4.79326	7381.58	8	1935	262.139	0.0312979	F202489.dat	Q20480_S_8.mgf	348.99	6	156	41.1765	128	137	176	134	168	145	128	156	72	100	123	150	1.01351	0.013423	0.458008	Red	-1.23677	-0.212502	0.190112	Red	-1.18085	-0.166235	0.166834	Red
gb|KLL12918.1|	alanyl-tRNA synthetase [Frankia sp. BMG5.1]	5.41842	95569.1	21	161	1.68464	0.000201137	F202483.dat	Q20474_S_B.mgf	927.38	17	40	19.0157	3	0	0	3	0	0	12	6	14	9	29	4	1	0	0.5	Red	5.83333	1.76359	0.0102994	Blue	7.5	2.0149	0.0833715	Green
gb|KLL11757.1|	bifunctional uroporphyrinogen-III synthetase/response regulator domain protein [Frankia sp. BMG5.1]	6.68724	41786.2	18	137	3.27859	0.000391446	F202493.dat	Q20484_S_11.mgf	612.21	13	42	33.5917	13	4	0	9	6	2	1	5	11	8	42	1	1	0	0.5	Red	1	0	0.5	Red	2.7	0.993252	0.220013	Green
gb|KLL09970.1|	glycerol-3-phosphate dehydrogenase [Frankia sp. BMG5.1]	6.71157	62379.7	15	60	0.961851	0.00011484	F202493.dat	Q20484_S_11.mgf	439.565	9	23	20.8981	0	1	0	0	0	1	0	0	1	1	23	0	1	0	0.5	Red	1	0	0.5	Red	6.75	1.90954	0.183123	Green
gb|KLL11999.1|	peptide-binding protein [Frankia sp. BMG5.1]	6.14285	60754.9	13	99	1.6295	0.000194553	F202480.dat	Q20471_S_1.mgf	320.65	7	13	13.6915	2	0	3	4	1	0	15	2	14	4	8	2	1	0	0.5	Red	4.25	1.44692	0.0560898	Green	2.125	0.753772	0.101419	Green
gb|KLL12879.1|	hypothetical protein FrCorBMG51_01815 [Frankia sp. BMG5.1]	6.9119	76053.1	13	34	0.447056	5.3376e-05	F202480.dat	Q20471_S_1.mgf	391.8	10	12	16.2162	2	0	0	0	1	1	1	0	1	2	10	0	1	0	0.5	Red	1	0	0.5	Red	3	1.09861	0.173245	Green
ref|WP_047225228.1|	phosphopantothenoylcysteine decarboxylase [Frankia sp. BMG5.1]	9.2503	47925.5	13	97	2.02397	0.000241651	F202493.dat	Q20484_S_11.mgf	621.15	11	25	33.6864	0	0	0	0	0	0	0	0	15	13	25	0	1	0	0.5	Red	6	1.79176	0.188372	Green	13.6667	2.61496	0.0776683	Green
gb|KLL10259.1|	anthranilate phosphoribosyltransferase [Frankia sp. BMG5.1]	5.76284	38827	12	194	4.99652	0.000596557	F202483.dat	Q20474_S_B.mgf	425	9	17	27.3684	10	7	13	12	10	8	8	11	23	12	14	9	1	0	0.5	Red	1.36364	0.310155	0.230025	Red	1.15152	0.141079	0.25095	Red
gb|KLL11752.1|	membrane protein [Frankia sp. BMG5.1]	8.18088	107185	12	88	0.82101	9.80241e-05	F202483.dat	Q20474_S_B.mgf	490.89	10	23	12.109	0	0	3	0	3	0	6	3	7	4	18	0	1	0	0.5	Red	3.16667	1.15268	0.0251241	Blue	4.16667	1.42712	0.15866	Green
gb|KLL11808.1|	enoyl-ACP reductase [Frankia sp. BMG5.1]	5.25305	27192.2	12	87	3.19945	0.000381997	F202480.dat	Q20471_S_1.mgf	480.09	9	21	38.1323	1	1	1	1	1	1	6	3	7	7	21	2	1	0	0.5	Red	3.16667	1.15268	0.0156879	Blue	5.5	1.70475	0.0953646	Green
gb|KLL11919.1|	Fe-S cluster assembly protein SufB [Frankia sp. BMG5.1]	5.02584	52252.1	12	40	0.765519	9.13987e-05	F202483.dat	Q20474_S_B.mgf	442.39	8	19	21.308	0	0	0	0	0	0	0	0	0	0	6	0	1	0	0.5	Red	1	0	0.5	Red	3	1.09861	0.196806	Green
gb|KLL10728.1|	signal peptide protein [Frankia sp. BMG5.1]	9.38478	92601.2	11	25	0.269975	3.22335e-05	F202483.dat	Q20474_S_B.mgf	316.06	7	11	8.12357	0	0	0	0	0	0	3	0	0	0	9	0	1	0	0.5	Red	2	0.693147	0.217665	Green	4	1.38629	0.191445	Green
gb|KLL12240.1|	DNA integrity scanning protein DisA [Frankia sp. BMG5.1]	5.29083	38876.5	11	29	0.745951	8.90624e-05	F202493.dat	Q20484_S_11.mgf	466.39	8	11	27.8552	0	0	0	0	0	0	0	1	4	4	11	0	1	0	0.5	Red	2.66667	0.980829	0.13972	Green	6	1.79176	0.100706	Green
gb|KLL12732.1|	protein meaA [Frankia sp. BMG5.1]	5.33264	73347.9	11	41	0.55898	6.67391e-05	F202483.dat	Q20474_S_B.mgf	282.65	6	13	10.3245	1	0	0	1	0	0	0	0	7	0	6	0	1	0	0.5	Red	2.5	0.916291	0.226085	Green	2.25	0.81093	0.235321	Green
gb|KLL12976.1|	iron ABC transporter ATP-binding protein [Frankia sp. BMG5.1]	5.98673	28830.4	11	97	3.36451	0.000401703	F202493.dat	Q20484_S_11.mgf	428.12	8	11	30.9963	4	3	0	4	2	1	0	4	17	23	11	2	1	0	0.5	Red	2.4	0.875469	0.21297	Green	3.9	1.36098	0.096996	Green
gb|KLL10522.1|	histidine kinase, partial [Frankia sp. BMG5.1]	4.74827	89857.2	10	46	0.511923	6.11208e-05	F202493.dat	Q20484_S_11.mgf	358.06	8	19	11.0451	0	0	0	0	0	0	0	0	4	0	19	0	1	0	0.5	Red	2.33333	0.847298	0.20536	Green	7.33333	1.99243	0.187976	Green
gb|KLL12533.1|	ABC transporter substrate-binding protein [Frankia sp. BMG5.1]	6.17985	35457.4	10	30	0.846087	0.000101018	F202480.dat	Q20471_S_1.mgf	397.15	8	14	30.2671	0	0	1	1	0	0	0	0	7	0	6	0	1	0	0.5	Red	2.5	0.916291	0.226085	Green	2.25	0.81093	0.235321	Green
gb|KLL12685.1|	inosine-5-monophosphate dehydrogenase [Frankia sp. BMG5.1]	6.15879	38599.5	10	98	2.5389	0.00030313	F202480.dat	Q20471_S_1.mgf	458.67	9	32	30.1075	2	2	0	3	1	0	2	3	6	5	16	2	1	0	0.5	Red	2	0.693147	0.0823945	Green	3.71429	1.31219	0.10772	Green
ref|WP_047222272.1|	DEAD/DEAH box helicase [Frankia sp. BMG5.1]	10.7956	46116.3	10	40	0.867372	0.000103559	F202493.dat	Q20484_S_11.mgf	336.44	8	18	21.3152	0	5	0	1	0	4	0	0	2	2	18	0	1	0	0.5	Red	-1.6	-0.470004	0.303584	Green	2.875	1.05605	0.223472	Green
gb|KLL10118.1|	hypothetical protein FrCorBMG51_20065 [Frankia sp. BMG5.1]	4.83625	49399.2	9	23	0.465594	5.55894e-05	F202483.dat	Q20474_S_B.mgf	429.03	9	16	26.0304	0	0	0	0	0	0	0	0	0	0	3	0	1	0	0.5	Red	1	0	0.5	Red	2	0.693147	0.221667	Green
gb|KLL11711.1|	hypothetical protein FrCorBMG51_09230 [Frankia sp. BMG5.1]	6.28025	40681	9	63	1.54863	0.000184898	F202483.dat	Q20474_S_B.mgf	394.06	7	11	33.0601	2	1	1	2	1	1	3	2	8	4	9	2	1	0	0.5	Red	2.28571	0.826679	0.0987937	Green	2.57143	0.944462	0.0833382	Green
gb|KLL11770.1|	enoyl-CoA hydratase, partial [Frankia sp. BMG5.1]	5.09413	27421.5	9	114	4.15732	0.000496361	F202485.dat	Q20476_S_5.mgf	230.45	4	15	23.4615	8	2	9	3	15	1	6	7	14	1	8	1	1	0	0.5	Red	1.36364	0.310155	0.234264	Red	-1.69231	-0.526093	0.200604	Green
gb|KLL11803.1|	cell division protein FtsH [Frankia sp. BMG5.1]	6.32375	71244.4	9	17	0.238615	2.84893e-05	F202493.dat	Q20484_S_11.mgf	158.06	5	6	10.5498	0	0	0	0	0	0	0	0	0	0	6	0	1	0	0.5	Red	1	0	0.5	Red	3	1.09861	0.196806	Green
gb|KLL12837.1|	polyphosphate kinase [Frankia sp. BMG5.1]	5.67277	82689.9	9	20	0.241867	2.88776e-05	F202483.dat	Q20474_S_B.mgf	230.28	7	9	7.73406	0	0	0	0	0	0	0	0	0	0	3	0	1	0	0.5	Red	1	0	0.5	Red	2	0.693147	0.221667	Green
gb|KLL10282.1|	molecular chaperone DnaJ [Frankia sp. BMG5.1]	8.89713	41700.2	8	50	1.19903	0.000143158	F202483.dat	Q20474_S_B.mgf	271.72	6	8	19.5	0	0	0	0	0	0	1	1	14	6	9	0	1	0	0.5	Red	6.33333	1.84583	0.144739	Green	6	1.79176	0.0698061	Green
gb|KLL11177.1|	3-hydroxyacyl-CoA dehydrogenase [Frankia sp. BMG5.1]	5.44827	76838.6	8	43	0.559614	6.68148e-05	F202493.dat	Q20484_S_11.mgf	229.4	6	7	8.17175	1	0	0	1	0	0	10	1	2	0	7	1	1	0	0.5	Red	4	1.38629	0.120348	Green	2.75	1.0116	0.181248	Green
gb|KLL11325.1|	hypothetical protein FrCorBMG51_11945 [Frankia sp. BMG5.1]	6.25004	94096.1	8	18	0.191294	2.28394e-05	F202493.dat	Q20484_S_11.mgf	142.43	4	5	7.19027	0	0	0	0	0	0	1	1	0	0	5	0	1	0	0.5	Red	1.66667	0.510826	0.230025	Green	2.66667	0.980829	0.200863	Green
gb|KLL11792.1|	valine--tRNA ligase [Frankia sp. BMG5.1]	5.53742	96569.1	8	34	0.352079	4.20363e-05	F202483.dat	Q20474_S_B.mgf	243.28	6	11	7.56881	0	0	0	0	0	0	3	0	3	0	7	0	1	0	0.5	Red	3	1.09861	0.0791512	Green	3.33333	1.20397	0.19428	Green
gb|KLL12663.1|	translation initiation factor IF-1 [Frankia sp. BMG5.1]	9.76653	8536.59	8	183	21.4371	0.00255947	F202484.dat	Q20475_S_4.mgf	375.52	7	18	78.0822	16	12	9	18	12	7	13	9	19	8	20	6	1	0	0.5	Red	1.1	0.0953102	0.362905	Red	-1.08108	-0.0779615	0.422872	Red
gb|KLL12744.1|	aminoglycoside phosphotransferase [Frankia sp. BMG5.1]	5.37578	50333.7	8	40	0.794696	9.48823e-05	F202483.dat	Q20474_S_B.mgf	320.14	8	10	13.8462	0	0	0	0	0	0	0	0	0	0	11	0	1	0	0.5	Red	1	0	0.5	Red	4.66667	1.54045	0.18998	Green
gb|KLL13053.1|	GTP-binding protein TypA [Frankia sp. BMG5.1]	5.36812	67318	8	23	0.341662	4.07925e-05	F202483.dat	Q20474_S_B.mgf	313.305	8	14	10.9299	0	0	0	0	0	0	0	0	0	0	5	0	1	0	0.5	Red	1	0	0.5	Red	2.66667	0.980829	0.200863	Green
gb|KLL09835.1|	membrane protein [Frankia sp. BMG5.1]	6.03887	76761.2	7	19	0.247521	2.95526e-05	F202483.dat	Q20474_S_B.mgf	243.83	5	7	9.07877	0	0	0	0	0	0	0	0	0	0	5	0	1	0	0.5	Red	1	0	0.5	Red	2.66667	0.980829	0.200863	Green
gb|KLL11342.1|	multidrug ABC transporter ATP-binding protein [Frankia sp. BMG5.1]	6.03913	68433.9	7	15	0.21919	2.617e-05	F202483.dat	Q20474_S_B.mgf	239.18	5	6	9.54617	0	0	0	0	0	0	1	0	0	2	4	0	1	0	0.5	Red	1.33333	0.287682	0.352	Red	3	1.09861	0.100882	Green
gb|KLL11905.1|	hypothetical protein FrCorBMG51_07600 [Frankia sp. BMG5.1]	5.73365	62668.2	7	9	0.143613	1.71467e-05	F202483.dat	Q20474_S_B.mgf	289.64	7	9	12.4343	0	0	0	0	0	0	0	0	0	0	0	0	1	0	0.5	Red	1	0	0.5	Red	1	0	0.5	Red
gb|KLL12267.1|	potassium transporter [Frankia sp. BMG5.1]	5.34271	79429.6	7	16	0.201436	2.40504e-05	F202483.dat	Q20474_S_B.mgf	256.78	6	11	10.3666	0	0	0	0	0	0	0	0	0	0	5	0	1	0	0.5	Red	1	0	0.5	Red	2.66667	0.980829	0.200863	Green
gb|KLL12978.1|	ATPase [Frankia sp. BMG5.1]	9.05472	89520.3	7	24	0.268096	3.20091e-05	F202493.dat	Q20484_S_11.mgf	188.79	6	11	7.23039	0	0	0	0	0	0	0	0	1	0	11	0	1	0	0.5	Red	1.33333	0.287682	0.352	Red	4.66667	1.54045	0.18998	Green
gb|KLL13137.1|	2,3,4,5-tetrahydropyridine-2,6-carboxylate N-succinyltransferase [Frankia sp. BMG5.1]	5.19728	29545.2	7	15	0.507696	6.06161e-05	F202483.dat	Q20474_S_B.mgf	116.45	5	6	16.726	0	0	1	0	0	1	0	0	1	0	1	1	1	0	0.5	Red	1	0	0.5	Red	1.25	0.223144	0.361659	Red
gb|KLL09741.1|	glycerol acyltransferase [Frankia sp. BMG5.1]	11.2451	38727.8	6	28	0.722994	8.63215e-05	F202493.dat	Q20484_S_11.mgf	296.8	5	7	25.4054	0	0	0	0	0	0	1	0	6	7	7	0	1	0	0.5	Red	3.33333	1.20397	0.148091	Green	5.66667	1.7346	0.0627023	Green
gb|KLL10092.1|	glutamate-1-semialdehyde aminotransferase [Frankia sp. BMG5.1]	5.40364	46869.8	6	31	0.661407	7.89683e-05	F202483.dat	Q20474_S_B.mgf	324.89	6	15	15.8696	1	0	0	0	1	0	0	0	0	0	5	0	1	0	0.5	Red	-1.33333	-0.287682	0.352	Red	2	0.693147	0.24755	Green
gb|KLL10136.1|	5'-3' exonuclease [Frankia sp. BMG5.1]	8.63224	33155.6	6	16	0.482573	5.76165e-05	F202480.dat	Q20471_S_1.mgf	297.62	6	8	22.3975	0	0	0	0	0	0	0	0	0	0	3	0	1	0	0.5	Red	1	0	0.5	Red	2	0.693147	0.221667	Green
gb|KLL10157.1|	cytochrome-c3 hydrogenase [Frankia sp. BMG5.1]	5.61844	59095.4	6	14	0.236905	2.82852e-05	F202480.dat	Q20471_S_1.mgf	190.83	5	7	7.85047	0	0	0	0	0	0	0	0	0	0	3	0	1	0	0.5	Red	1	0	0.5	Red	2	0.693147	0.221667	Green
gb|KLL10479.1|	glycine cleavage system protein T [Frankia sp. BMG5.1]	5.84335	46451.1	6	15	0.32292	3.85549e-05	F202483.dat	Q20474_S_B.mgf	126.94	5	7	14	0	0	0	0	0	0	0	0	0	1	0	0	1	0	0.5	Red	1	0	0.5	Red	1.33333	0.287682	0.361659	Red
gb|KLL10769.1|	cell division protein FtsI [Frankia sp. BMG5.1]	5.24002	51136.1	6	25	0.488892	5.8371e-05	F202493.dat	Q20484_S_11.mgf	149.95	4	6	8.26446	0	0	1	0	0	1	2	2	1	3	6	1	1	0	0.5	Red	2	0.693147	0.0889039	Green	3.25	1.17865	0.0652035	Green
gb|KLL10949.1|	glucose-6-phosphate isomerase [Frankia sp. BMG5.1]	5.75574	62535.8	6	15	0.239863	2.86383e-05	F202483.dat	Q20474_S_B.mgf	221.34	5	9	15.3578	0	0	1	0	1	0	0	0	0	0	0	2	1	0	0.5	Red	-1.33333	-0.287682	0.352	Red	1.25	0.223144	0.366442	Red
gb|KLL10992.1|	membrane protein [Frankia sp. BMG5.1]	11.2477	48566.6	6	13	0.267674	3.19587e-05	F202483.dat	Q20474_S_B.mgf	349.085	6	10	22.9258	0	0	0	0	0	0	0	0	0	0	3	0	1	0	0.5	Red	1	0	0.5	Red	2	0.693147	0.221667	Green
gb|KLL11125.1|	ABC transporter permease [Frankia sp. BMG5.1]	10.2842	71276.5	6	15	0.210448	2.51263e-05	F202483.dat	Q20474_S_B.mgf	276.91	6	12	8.62069	0	0	0	0	0	0	0	0	0	0	3	0	1	0	0.5	Red	1	0	0.5	Red	2	0.693147	0.221667	Green
gb|KLL11440.1|	aminotransferase DegT [Frankia sp. BMG5.1]	5.61869	39653.5	6	31	0.781772	9.33392e-05	F202483.dat	Q20474_S_B.mgf	269.81	5	8	14.0957	1	0	2	1	1	1	1	0	2	1	4	0	1	0	0.5	Red	1	0	0.5	Red	1.33333	0.287682	0.323957	Red
gb|KLL11690.1|	hypothetical protein FrCorBMG51_09690 [Frankia sp. BMG5.1]	5.74981	153046	6	10	0.0653398	7.80121e-06	F202493.dat	Q20484_S_11.mgf	194.89	4	5	3.53607	0	0	0	0	0	0	0	0	0	0	5	0	1	0	0.5	Red	1	0	0.5	Red	2.66667	0.980829	0.200863	Green
gb|KLL12397.1|	hypothetical protein FrCorBMG51_05190 [Frankia sp. BMG5.1]	5.6398	133366	6	24	0.179956	2.14858e-05	F202483.dat	Q20474_S_B.mgf	244.3	5	6	4.64927	0	0	0	0	0	0	0	0	1	0	12	0	1	0	0.5	Red	1.33333	0.287682	0.352	Red	5	1.60944	0.189502	Green
gb|KLL12472.1|	mechanosensitive ion channel protein MscS [Frankia sp. BMG5.1]	7.23849	47675.2	6	17	0.356579	4.25736e-05	F202483.dat	Q20474_S_B.mgf	223.92	4	10	9.13242	0	0	0	0	0	0	0	0	0	0	5	0	1	0	0.5	Red	1	0	0.5	Red	2.66667	0.980829	0.200863	Green
gb|KLL12914.1|	polyketide synthase regulator [Frankia sp. BMG5.1]	6.50976	45323.1	6	21	0.46334	5.53203e-05	F202480.dat	Q20471_S_1.mgf	130.86	4	5	10.9813	1	1	1	1	1	1	1	1	1	0	2	2	1	0	0.5	Red	1	0	0.5	Red	1.16667	0.154151	0.366442	Red
gb|KLL13036.1|	diacylglycerol kinase [Frankia sp. BMG5.1]	7.85961	32894.4	6	20	0.608006	7.25925e-05	F202480.dat	Q20471_S_1.mgf	194.88	4	7	15.3355	0	0	1	0	1	0	0	1	0	0	5	0	1	0	0.5	Red	1	0	0.5	Red	2	0.693147	0.24755	Green
ref|WP_052914664.1|	hypothetical protein [Frankia sp. BMG5.1]	5.08145	43116.8	6	29	0.672592	8.03038e-05	F202483.dat	Q20474_S_B.mgf	279.85	5	9	12.5592	0	0	0	0	0	0	0	2	4	0	6	0	1	0	0.5	Red	3	1.09861	0.0981306	Green	3	1.09861	0.196806	Green
gb|KLL09613.1|	hypothetical protein FrCorBMG51_23740 [Frankia sp. BMG5.1]	10.7174	57989.7	5	7	0.120711	1.44122e-05	F202493.dat	Q20484_S_11.mgf	106.12	2	2	3.20285	0	0	0	0	0	0	0	0	0	0	2	0	1	0	0.5	Red	1	0	0.5	Red	1.66667	0.510826	0.25236	Green
gb|KLL09748.1|	hypothetical protein FrCorBMG51_22725 [Frankia sp. BMG5.1]	4.94865	20966	5	32	1.52628	0.000182229	F202490.dat	Q20481_S_9.mgf	128.2	3	6	14.8148	2	2	1	2	2	1	0	0	6	0	3	2	1	0	0.5	Red	1.125	0.117783	0.440271	Red	1	0	0.5	Red
gb|KLL09797.1|	3-hydroxy-2-methylbutyryl-CoA dehydrogenase [Frankia sp. BMG5.1]	4.85531	27761.3	5	44	1.58494	0.000189233	F202480.dat	Q20471_S_1.mgf	229.14	5	9	23.6842	7	0	3	3	5	2	2	2	0	0	5	0	1	0	0.5	Red	-1.85714	-0.619039	0.200894	Green	-1.625	-0.485508	0.279968	Green
gb|KLL10550.1|	ATPase [Frankia sp. BMG5.1]	5.71213	42121.9	5	35	0.830921	9.92074e-05	F202483.dat	Q20474_S_B.mgf	163.26	3	5	13.6598	0	0	0	0	0	0	3	2	6	1	7	1	1	0	0.5	Red	4.66667	1.54045	0.0256872	Blue	4	1.38629	0.112617	Green
gb|KLL10796.1|	LuxR family transcriptional regulator [Frankia sp. BMG5.1]	5.64916	24232.9	5	11	0.453929	5.41966e-05	F202480.dat	Q20471_S_1.mgf	68.63	3	3	13.964	0	0	0	0	0	0	0	0	0	0	4	0	1	0	0.5	Red	1	0	0.5	Red	2.33333	0.847298	0.207933	Green
gb|KLL10806.1|	hypothetical protein FrCorBMG51_15415 [Frankia sp. BMG5.1]	5.69629	25751.2	5	32	1.24266	0.000148367	F202483.dat	Q20474_S_B.mgf	200.05	5	7	23.0435	0	0	0	0	0	0	0	0	7	0	5	0	1	0	0.5	Red	3.33333	1.20397	0.193327	Green	2.66667	0.980829	0.200863	Green
gb|KLL10934.1|	peptidase S1, partial [Frankia sp. BMG5.1]	4.79913	31149.9	5	25	0.80257	9.58224e-05	F202483.dat	Q20474_S_B.mgf	160.96	3	7	10.8626	1	1	1	2	1	0	3	0	2	2	1	1	1	0	0.5	Red	1.33333	0.287682	0.280719	Red	1.16667	0.154151	0.361659	Red
gb|KLL10967.1|	dihydroxy-acid dehydratase [Frankia sp. BMG5.1]	5.48497	64548.7	5	19	0.294351	3.51439e-05	F202480.dat	Q20471_S_1.mgf	146.28	3	5	5	0	0	0	0	0	0	0	0	0	0	1	0	1	0	0.5	Red	1	0	0.5	Red	1.33333	0.287682	0.361659	Red
gb|KLL10982.1|	peptidoglycan glycosyltransferase [Frankia sp. BMG5.1]	9.00856	99946.9	5	17	0.17009	2.03078e-05	F202493.dat	Q20484_S_11.mgf	189.41	3	7	4.42105	0	0	0	0	0	0	0	0	0	0	7	0	1	0	0.5	Red	1	0	0.5	Red	3.33333	1.20397	0.19428	Green
gb|KLL11072.1|	hypothetical protein FrCorBMG51_13715 [Frankia sp. BMG5.1]	5.73667	75510.4	5	17	0.225135	2.68798e-05	F202493.dat	Q20484_S_11.mgf	85.85	3	7	5.55556	0	0	0	0	0	0	0	0	0	1	7	0	1	0	0.5	Red	1	0	0.5	Red	3.66667	1.29928	0.152827	Green
gb|KLL11270.1|	dihydroxynaphthoic acid synthetase [Frankia sp. BMG5.1]	5.88378	29153.9	5	14	0.480211	5.73345e-05	F202483.dat	Q20474_S_B.mgf	100.85	3	5	10.1887	0	0	0	0	0	0	1	0	0	1	4	0	1	0	0.5	Red	1.33333	0.287682	0.352	Red	2.66667	0.980829	0.142667	Green
gb|KLL11407.1|	glycosyl hydrolase [Frankia sp. BMG5.1]	9.42788	41202.4	5	16	0.388327	4.63641e-05	F202480.dat	Q20471_S_1.mgf	211.72	4	8	13.8817	0	0	0	0	0	0	0	0	1	0	4	0	1	0	0.5	Red	1.33333	0.287682	0.352	Red	2.33333	0.847298	0.207933	Green
gb|KLL11463.1|	elongation factor G [Frankia sp. BMG5.1]	5.7175	77191	5	12	0.155458	1.85609e-05	F202483.dat	Q20474_S_B.mgf	157.02	5	7	8.94309	0	0	0	0	0	0	0	0	0	0	2	0	1	0	0.5	Red	1	0	0.5	Red	1.66667	0.510826	0.25236	Green
gb|KLL11732.1|	8-amino-7-oxononanoate synthase [Frankia sp. BMG5.1]	6.19458	40566.2	5	7	0.172557	2.06024e-05	F202483.dat	Q20474_S_B.mgf	117.56	3	4	8.02005	0	0	0	0	0	0	0	0	0	0	3	0	1	0	0.5	Red	1	0	0.5	Red	2	0.693147	0.221667	Green
gb|KLL11748.1|	phenylacetaldehyde dehydrogenase [Frankia sp. BMG5.1]	5.16774	50820.7	5	7	0.137739	1.64453e-05	F202483.dat	Q20474_S_B.mgf	250.11	5	5	12.605	0	0	0	0	0	0	0	0	0	0	1	0	1	0	0.5	Red	1	0	0.5	Red	1.33333	0.287682	0.361659	Red
gb|KLL11772.1|	hypothetical protein FrCorBMG51_09290, partial [Frankia sp. BMG5.1]	10.3708	33493.1	5	16	0.477711	5.7036e-05	F202493.dat	Q20484_S_11.mgf	169.71	3	6	14.1935	0	0	0	0	0	0	0	0	1	0	6	0	1	0	0.5	Red	1.33333	0.287682	0.352	Red	3	1.09861	0.196806	Green
gb|KLL11819.1|	hypothetical protein FrCorBMG51_08930 [Frankia sp. BMG5.1]	4.75328	27217.7	5	36	1.32267	0.000157919	F202483.dat	Q20474_S_B.mgf	265.78	5	12	28.1746	0	0	0	0	0	0	0	0	5	0	7	0	1	0	0.5	Red	2.66667	0.980829	0.199104	Green	3.33333	1.20397	0.19428	Green
gb|KLL11824.1|	hypothetical protein FrCorBMG51_08965 [Frankia sp. BMG5.1]	5.29073	26219.9	5	17	0.648362	7.74108e-05	F202480.dat	Q20471_S_1.mgf	156.49	4	10	17.8707	0	0	0	0	0	0	0	0	0	0	3	0	1	0	0.5	Red	1	0	0.5	Red	2	0.693147	0.221667	Green
gb|KLL11912.1|	spore coat protein [Frankia sp. BMG5.1]	5.29308	37129.7	5	18	0.484787	5.78809e-05	F202493.dat	Q20484_S_11.mgf	155.27	4	6	11.1111	0	1	0	0	0	1	0	1	1	0	6	1	1	0	0.5	Red	1.25	0.223144	0.352	Red	2.5	0.916291	0.182271	Green
gb|KLL12237.1|	CarD family transcriptional regulator [Frankia sp. BMG5.1]	5.49366	17707.3	5	37	2.08953	0.000249479	F202480.dat	Q20471_S_1.mgf	176.32	4	10	26.875	0	0	0	0	0	0	4	0	9	1	6	0	1	0	0.5	Red	5.33333	1.67398	0.0897439	Green	3.33333	1.20397	0.149506	Green
gb|KLL12280.1|	phosphoribosylamine--glycine ligase [Frankia sp. BMG5.1]	5.22003	44200.9	5	9	0.203616	2.43106e-05	F202483.dat	Q20474_S_B.mgf	143.31	5	7	12.933	0	0	0	0	0	0	0	0	0	0	1	0	1	0	0.5	Red	1	0	0.5	Red	1.33333	0.287682	0.361659	Red
gb|KLL12376.1|	hypothetical protein FrCorBMG51_05020 [Frankia sp. BMG5.1]	5.4062	75121.1	5	18	0.239613	2.86085e-05	F202490.dat	Q20481_S_9.mgf	139.42	4	5	8.46262	0	1	0	0	0	1	0	1	5	0	2	1	1	0	0.5	Red	2.25	0.81093	0.182569	Green	1.5	0.405465	0.244836	Green
gb|KLL12394.1|	cell division protein SepF [Frankia sp. BMG5.1]	4.91466	20220.2	5	11	0.544012	6.4952e-05	F202480.dat	Q20471_S_1.mgf	128.8	4	5	19.1011	0	0	0	0	0	0	0	0	0	0	3	0	1	0	0.5	Red	1	0	0.5	Red	2	0.693147	0.221667	Green
gb|KLL12413.1|	hypothetical protein FrCorBMG51_05305 [Frankia sp. BMG5.1]	6.93403	107511	5	25	0.232534	2.77632e-05	F202483.dat	Q20474_S_B.mgf	224.01	4	8	4.74747	0	0	0	0	0	0	0	0	5	0	5	0	1	0	0.5	Red	2.66667	0.980829	0.199104	Green	2.66667	0.980829	0.200863	Green
gb|KLL12638.1|	30S ribosomal protein S12 [Frankia sp. BMG5.1]	11.3605	13841.8	5	83	5.99633	0.000715929	F202483.dat	Q20474_S_B.mgf	216.69	5	12	30.6452	0	0	0	0	0	0	8	4	3	0	4	0	1	0	0.5	Red	6	1.79176	0.0187951	Blue	2.33333	0.847298	0.207933	Green
gb|KLL12803.1|	methylmalonyl-CoA mutase [Frankia sp. BMG5.1]	5.50659	118417	5	5	0.0422236	5.04126e-06	F202483.dat	Q20474_S_B.mgf	91.59	4	4	3.58127	0	0	0	0	0	0	0	0	0	0	0	1	1	0	0.5	Red	1	0	0.5	Red	1.33333	0.287682	0.361659	Red
gb|KLL12902.1|	CoA-transferase [Frankia sp. BMG5.1]	5.48093	40003.4	5	12	0.299974	3.58153e-05	F202483.dat	Q20474_S_B.mgf	147.17	4	8	10.6383	0	0	0	0	0	0	0	1	0	0	0	0	1	0	0.5	Red	1.33333	0.287682	0.352	Red	1	0	0.5	Red
gb|KLL12905.1|	polyphosphate glucokinase [Frankia sp. BMG5.1]	8.047	28306.9	5	82	2.89682	0.000345864	F202493.dat	Q20484_S_11.mgf	163.19	4	14	17.5182	4	2	4	4	4	2	4	4	10	7	14	4	1	0	0.5	Red	1.61538	0.479573	0.137288	Green	2.15385	0.767255	0.0875068	Green
gb|KLL12922.1|	short-chain dehydrogenase [Frankia sp. BMG5.1]	8.92131	26979.4	5	9	0.333588	3.98285e-05	F202488.dat	Q20479_S_7.mgf	89.76	1	1	6.56371	0	0	0	0	0	0	1	0	0	0	2	0	1	0	0.5	Red	1.33333	0.287682	0.352	Red	1.66667	0.510826	0.25236	Green
gb|KLL13105.1|	exopolyphosphatase [Frankia sp. BMG5.1]	5.38366	35005.4	5	14	0.399939	4.77505e-05	F202483.dat	Q20474_S_B.mgf	143.98	4	6	10.8824	0	0	0	0	0	0	0	0	0	0	4	0	1	0	0.5	Red	1	0	0.5	Red	2.33333	0.847298	0.207933	Green
gb|KLL13121.1|	glucoamylase [Frankia sp. BMG5.1]	5.48553	66525.4	5	15	0.225478	2.69208e-05	F202493.dat	Q20484_S_11.mgf	119.37	3	5	7.39496	0	0	0	0	0	0	0	0	0	0	5	0	1	0	0.5	Red	1	0	0.5	Red	2.66667	0.980829	0.200863	Green
ref|WP_052914181.1|	hypothetical protein [Frankia sp. BMG5.1]	7.98173	19712.4	5	34	1.7248	0.000205932	F202493.dat	Q20484_S_11.mgf	188.09	3	4	20.442	5	1	0	4	2	0	1	1	2	3	4	4	1	0	0.5	Red	-1.28571	-0.251314	0.352	Red	1.55556	0.441833	0.184625	Green
ref|WP_052914405.1|	hypothetical protein [Frankia sp. BMG5.1]	5.54217	80964.1	5	17	0.20997	2.50692e-05	F202493.dat	Q20484_S_11.mgf	240.55	5	10	8.85559	0	0	0	0	0	0	0	0	0	1	10	0	1	0	0.5	Red	1	0	0.5	Red	4.66667	1.54045	0.160491	Green
ref|WP_052914489.1|	diaminopimelate epimerase [Frankia sp. BMG5.1]	4.98975	35093.1	5	19	0.541417	6.46422e-05	F202493.dat	Q20484_S_11.mgf	199.49	4	7	15.3614	0	0	1	1	0	0	1	0	0	0	7	0	1	0	0.5	Red	1	0	0.5	Red	2.5	0.916291	0.227015	Green
ref|WP_052914561.1|	transcriptional regulator [Frankia sp. BMG5.1]	10.3809	18050.7	5	15	0.830994	9.9216e-05	F202480.dat	Q20471_S_1.mgf	234.83	5	14	26.7081	0	0	0	0	0	0	1	0	0	0	0	0	1	0	0.5	Red	1.33333	0.287682	0.352	Red	1	0	0.5	Red
gb|KLL09932.1|	hypothetical protein FrCorBMG51_21415 [Frankia sp. BMG5.1]	6.13988	20935.6	4	26	1.2419	0.000148276	F202480.dat	Q20471_S_1.mgf	124.61	3	8	13.9785	0	0	0	0	0	0	0	0	5	0	5	0	1	0	0.5	Red	2.66667	0.980829	0.199104	Green	2.66667	0.980829	0.200863	Green
gb|KLL09957.1|	UTP--glucose-1-phosphate uridylyltransferase [Frankia sp. BMG5.1]	5.16897	33381.5	4	17	0.509264	6.08032e-05	F202483.dat	Q20474_S_B.mgf	107.9	2	2	7.76699	1	2	0	0	1	2	1	1	1	1	1	1	1	0	0.5	Red	1	0	0.5	Red	1	0	0.5	Red
gb|KLL09984.1|	OsmC family protein [Frankia sp. BMG5.1]	5.05104	18988.9	4	20	1.05325	0.000125752	F202483.dat	Q20474_S_B.mgf	126.91	3	7	28.8136	0	2	0	0	1	1	0	0	0	0	3	0	1	0	0.5	Red	-1.66667	-0.510826	0.245884	Green	1.2	0.182322	0.397628	Red
gb|KLL09986.1|	glycerol kinase [Frankia sp. BMG5.1]	5.06678	55128.7	4	13	0.235812	2.81546e-05	F202483.dat	Q20474_S_B.mgf	186.99	4	6	7.9922	0	0	0	0	0	0	0	2	0	0	3	0	1	0	0.5	Red	1.66667	0.510826	0.245884	Green	2	0.693147	0.221667	Green
gb|KLL09992.1|	hypothetical protein FrCorBMG51_21050 [Frankia sp. BMG5.1]	5.84831	41636.5	4	17	0.408296	4.87483e-05	F202480.dat	Q20471_S_1.mgf	283.1	4	10	15.6566	0	0	0	0	0	0	1	0	0	0	3	0	1	0	0.5	Red	1.33333	0.287682	0.352	Red	2	0.693147	0.221667	Green
gb|KLL10009.1|	ADP-ribose pyrophosphatase [Frankia sp. BMG5.1]	5.54319	21677.3	4	26	1.19941	0.000143203	F202483.dat	Q20474_S_B.mgf	115.08	4	10	26.3682	0	0	0	0	0	0	2	3	0	0	5	1	1	0	0.5	Red	2.66667	0.980829	0.0945018	Green	3	1.09861	0.145919	Green
gb|KLL10060.1|	arginyl-tRNA synthetase [Frankia sp. BMG5.1]	5.72757	63020.9	4	13	0.206281	2.46288e-05	F202483.dat	Q20474_S_B.mgf	147.98	4	6	6.62021	0	0	0	0	0	0	0	0	0	0	1	0	1	0	0.5	Red	1	0	0.5	Red	1.33333	0.287682	0.361659	Red
gb|KLL10067.1|	hypothetical protein FrCorBMG51_20420 [Frankia sp. BMG5.1]	4.77777	34419.1	4	24	0.697288	8.32523e-05	F202487.dat	Q20478_S_C.mgf	129.38	3	3	19.5719	2	0	1	2	1	0	2	0	2	1	4	0	1	0	0.5	Red	1.16667	0.154151	0.362329	Red	1.33333	0.287682	0.323957	Red
gb|KLL10208.1|	hypothetical protein FrCorBMG51_19720 [Frankia sp. BMG5.1]	4.61358	9776.95	4	130	13.2966	0.00158754	F202480.dat	Q20471_S_1.mgf	214.18	4	10	46.875	15	4	8	19	8	0	12	7	14	10	6	0	1	0	0.5	Red	1.2	0.182322	0.314547	Red	-1.57895	-0.456758	0.222559	Green
gb|KLL10363.1|	4-hydroxyphenylpyruvate dioxygenase [Frankia sp. BMG5.1]	5.74827	45524	4	4	0.0878657	1.04907e-05	F202483.dat	Q20474_S_B.mgf	134.28	3	3	10.4116	0	0	0	0	0	0	0	0	0	0	0	0	1	0	0.5	Red	1	0	0.5	Red	1	0	0.5	Red
gb|KLL10467.1|	PhoU family transcriptional regulator [Frankia sp. BMG5.1]	5.15568	23699.1	4	14	0.590739	7.0531e-05	F202483.dat	Q20474_S_B.mgf	162.69	4	6	19.7183	0	0	0	0	0	0	0	0	0	0	1	0	1	0	0.5	Red	1	0	0.5	Red	1.33333	0.287682	0.361659	Red
gb|KLL10475.1|	hypothetical protein FrCorBMG51_17910 [Frankia sp. BMG5.1]	5.57887	39138.7	4	5	0.127751	1.52527e-05	F202483.dat	Q20474_S_B.mgf	136.18	4	5	16.2602	0	0	0	0	0	0	0	0	0	0	0	0	1	0	0.5	Red	1	0	0.5	Red	1	0	0.5	Red
gb|KLL10497.1|	dihydropteroate synthase [Frankia sp. BMG5.1]	5.1683	34915	4	9	0.257769	3.07761e-05	F202480.dat	Q20471_S_1.mgf	114.92	2	2	6.43275	0	0	0	0	0	0	0	0	0	0	2	0	1	0	0.5	Red	1	0	0.5	Red	1.66667	0.510826	0.25236	Green
gb|KLL10557.1|	peptidoglycan glycosyltransferase [Frankia sp. BMG5.1]	9.23251	81953.6	4	9	0.109818	1.31117e-05	F202493.dat	Q20484_S_11.mgf	121.04	4	5	5.6266	2	0	0	0	2	0	0	0	0	0	5	0	1	0	0.5	Red	-1.66667	-0.510826	0.245884	Green	1.6	0.470004	0.303584	Green
gb|KLL10565.1|	ATPase [Frankia sp. BMG5.1]	5.9621	36914.3	4	21	0.568885	6.79217e-05	F202483.dat	Q20474_S_B.mgf	168.12	3	4	9.14454	0	0	0	0	0	0	3	0	0	0	3	0	1	0	0.5	Red	2	0.693147	0.217665	Green	2	0.693147	0.221667	Green
gb|KLL10622.1|	hypothetical protein FrCorBMG51_16655 [Frankia sp. BMG5.1]	6.3514	25481	4	10	0.392449	4.68563e-05	F202480.dat	Q20471_S_1.mgf	186.69	4	5	19.7368	0	0	0	0	0	0	0	0	0	0	4	0	1	0	0.5	Red	1	0	0.5	Red	2.33333	0.847298	0.207933	Green
gb|KLL10752.1|	hypothetical protein FrCorBMG51_15800, partial [Frankia sp. BMG5.1]	6.04572	33277.8	4	12	0.360601	4.30537e-05	F202493.dat	Q20484_S_11.mgf	186.5	3	7	11.6352	0	0	0	0	0	0	1	0	0	0	7	0	1	0	0.5	Red	1.33333	0.287682	0.352	Red	3.33333	1.20397	0.19428	Green
gb|KLL10755.1|	XRE family transcriptional regulator [Frankia sp. BMG5.1]	5.81217	32264	4	11	0.340938	4.07061e-05	F202480.dat	Q20471_S_1.mgf	140.65	3	4	12.1528	0	0	0	0	0	0	0	0	0	0	3	0	1	0	0.5	Red	1	0	0.5	Red	2	0.693147	0.221667	Green
gb|KLL10895.1|	enoyl-CoA hydratase [Frankia sp. BMG5.1]	5.64195	29648.5	4	11	0.371014	4.4297e-05	F202483.dat	Q20474_S_B.mgf	167.71	3	5	12.5	0	0	0	0	0	0	1	0	1	0	1	0	1	0	0.5	Red	1.66667	0.510826	0.230025	Green	1.33333	0.287682	0.361659	Red
gb|KLL10971.1|	hypothetical protein FrCorBMG51_14530 [Frankia sp. BMG5.1]	5.5208	32759.3	4	5	0.152628	1.8223e-05	F202483.dat	Q20474_S_B.mgf	117.33	3	3	12.9693	0	0	0	0	0	0	0	0	0	0	0	0	1	0	0.5	Red	1	0	0.5	Red	1	0	0.5	Red
gb|KLL11279.1|	GntR family transcriptional regulator [Frankia sp. BMG5.1]	6.55664	28221.9	4	17	0.602369	7.19195e-05	F202480.dat	Q20471_S_1.mgf	157.78	4	6	14.4531	0	0	0	0	0	0	0	0	0	2	4	0	1	0	0.5	Red	1	0	0.5	Red	3	1.09861	0.100882	Green
gb|KLL11372.1|	aspartate kinase [Frankia sp. BMG5.1]	5.1202	44461	4	5	0.112458	1.34269e-05	F202483.dat	Q20474_S_B.mgf	114.31	2	2	4.73934	0	0	0	0	0	0	0	0	0	0	1	0	1	0	0.5	Red	1	0	0.5	Red	1.33333	0.287682	0.361659	Red
gb|KLL11505.1|	hypothetical protein FrCorBMG51_10585 [Frankia sp. BMG5.1]	7.86406	52897.9	4	7	0.13233	1.57995e-05	F202493.dat	Q20484_S_11.mgf	111.68	3	4	4.8	0	0	0	0	0	0	0	0	0	0	4	0	1	0	0.5	Red	1	0	0.5	Red	2.33333	0.847298	0.207933	Green
gb|KLL11614.1|	malto-oligosyltrehalose synthase [Frankia sp. BMG5.1]	5.43477	88360.3	4	9	0.101856	1.2161e-05	F202483.dat	Q20474_S_B.mgf	137.12	3	5	3.73134	0	0	0	0	0	0	0	0	0	0	2	0	1	0	0.5	Red	1	0	0.5	Red	1.66667	0.510826	0.25236	Green
gb|KLL11731.1|	ATPase [Frankia sp. BMG5.1]	6.17203	53100.2	4	21	0.395479	4.72179e-05	F202493.dat	Q20484_S_11.mgf	147.99	3	5	6.32653	0	0	0	0	0	0	0	1	2	0	5	2	1	0	0.5	Red	2	0.693147	0.143932	Green	3.33333	1.20397	0.106877	Green
gb|KLL11798.1|	MFS transporter [Frankia sp. BMG5.1]	10.0478	26631.3	4	13	0.488147	5.8282e-05	F202480.dat	Q20471_S_1.mgf	186	4	8	15.3226	0	0	0	0	0	0	0	0	0	0	5	0	1	0	0.5	Red	1	0	0.5	Red	2.66667	0.980829	0.200863	Green
gb|KLL11924.1|	glucose-6-phosphate dehydrogenase [Frankia sp. BMG5.1]	4.99916	40126.5	4	5	0.124606	1.48772e-05	F202483.dat	Q20474_S_B.mgf	122.56	4	5	10.0257	0	0	0	0	0	0	0	0	0	0	0	0	1	0	0.5	Red	1	0	0.5	Red	1	0	0.5	Red
gb|KLL11945.1|	membrane protein [Frankia sp. BMG5.1]	9.09531	20516.9	4	23	1.12103	0.000133844	F202490.dat	Q20481_S_9.mgf	139.3	2	2	15.0838	1	0	1	1	0	1	1	2	2	1	3	1	1	0	0.5	Red	1.6	0.470004	0.143932	Green	1.6	0.470004	0.166915	Green
gb|KLL11988.1|	thiosulfate sulfurtransferase [Frankia sp. BMG5.1]	5.27089	28331.4	4	13	0.458855	5.47847e-05	F202483.dat	Q20474_S_B.mgf	136.8	3	5	11.2727	0	0	0	0	0	0	0	0	0	0	2	0	1	0	0.5	Red	1	0	0.5	Red	1.66667	0.510826	0.25236	Green
gb|KLL12066.1|	glycosyl transferase family 1 [Frankia sp. BMG5.1]	8.21303	66137.4	4	18	0.272161	3.24945e-05	F202490.dat	Q20481_S_9.mgf	105.84	3	4	6.18893	0	0	0	0	0	0	0	0	4	5	3	0	1	0	0.5	Red	2.33333	0.847298	0.20536	Green	3.66667	1.29928	0.0833519	Green
gb|KLL12197.1|	hypothetical protein FrCorBMG51_05525 [Frankia sp. BMG5.1]	6.57233	8195.47	4	17	2.07432	0.000247662	F202483.dat	Q20474_S_B.mgf	218.45	4	5	42.8571	1	1	0	1	0	1	1	1	1	0	1	1	1	0	0.5	Red	1.2	0.182322	0.352	Red	1	0	0.5	Red
gb|KLL12253.1|	glutamyl-tRNA amidotransferase [Frankia sp. BMG5.1]	7.98965	16663.8	4	11	0.660113	7.88138e-05	F202493.dat	Q20484_S_11.mgf	179.45	3	5	17.8344	0	0	0	0	0	0	0	0	0	0	5	0	1	0	0.5	Red	1	0	0.5	Red	2.66667	0.980829	0.200863	Green
gb|KLL12411.1|	hypothetical protein FrCorBMG51_05285 [Frankia sp. BMG5.1]	5.64195	36831	4	6	0.162906	1.94501e-05	F202483.dat	Q20474_S_B.mgf	158.28	3	3	9.62099	0	0	0	0	0	0	0	0	0	0	0	0	1	0	0.5	Red	1	0	0.5	Red	1	0	0.5	Red
gb|KLL12441.1|	pyridine nucleotide-disulfide oxidoreductase [Frankia sp. BMG5.1]	7.14034	44293.1	4	6	0.135461	1.61733e-05	F202493.dat	Q20484_S_11.mgf	124.605	3	3	8.19277	0	0	0	0	0	0	0	0	0	0	3	0	1	0	0.5	Red	1	0	0.5	Red	2	0.693147	0.221667	Green
gb|KLL12613.1|	NADH dehydrogenase [Frankia sp. BMG5.1]	6.3009	28360	4	41	1.4457	0.000172608	F202483.dat	Q20474_S_B.mgf	253.62	4	18	20.5776	0	0	0	0	0	0	0	0	0	0	16	0	1	0	0.5	Red	1	0	0.5	Red	6.33333	1.84583	0.188393	Green
gb|KLL12615.1|	NADH:ubiquinone oxidoreductase subunit M [Frankia sp. BMG5.1]	8.75124	55986.5	4	17	0.303645	3.62535e-05	F202483.dat	Q20474_S_B.mgf	104.32	2	6	3.78788	0	0	0	0	0	0	0	0	0	1	4	0	1	0	0.5	Red	1	0	0.5	Red	2.66667	0.980829	0.142667	Green
gb|KLL12745.1|	trehalose synthase [Frankia sp. BMG5.1]	4.7906	69192.9	4	12	0.173428	2.07064e-05	F202483.dat	Q20474_S_B.mgf	244.13	4	9	8.91089	0	0	0	0	0	0	0	0	0	0	0	0	1	0	0.5	Red	1	0	0.5	Red	1	0	0.5	Red
gb|KLL12766.1|	NADH:ubiquinone oxidoreductase subunit N [Frankia sp. BMG5.1]	9.34087	53767.3	4	6	0.111592	1.33235e-05	F202483.dat	Q20474_S_B.mgf	109.82	3	3	6.75676	0	0	0	0	0	0	0	0	0	2	0	0	1	0	0.5	Red	1	0	0.5	Red	1.66667	0.510826	0.25236	Green
gb|KLL12950.1|	hypothetical protein FrCorBMG51_01175 [Frankia sp. BMG5.1]	5.77736	79563	4	10	0.125687	1.50063e-05	F202483.dat	Q20474_S_B.mgf	136.49	4	6	6.03217	0	0	0	0	0	0	0	0	0	0	4	0	1	0	0.5	Red	1	0	0.5	Red	2.33333	0.847298	0.207933	Green
gb|KLL12965.1|	uridylate kinase [Frankia sp. BMG5.1]	5.99992	27712.6	4	22	0.793864	9.4783e-05	F202483.dat	Q20474_S_B.mgf	85.98	3	5	11.583	0	0	0	0	0	0	1	1	6	1	3	1	1	0	0.5	Red	3.66667	1.29928	0.102553	Green	2.66667	0.980829	0.0706034	Green
gb|KLL12968.1|	dihydrodipicolinate reductase [Frankia sp. BMG5.1]	6.04439	25195.2	4	48	1.90512	0.000227461	F202493.dat	Q20484_S_11.mgf	215.04	3	5	18.7755	4	3	1	3	3	2	3	2	3	7	5	5	1	0	0.5	Red	1	0	0.5	Red	1.81818	0.597837	0.0266691	Blue
gb|KLL13092.1|	GlcNAc-PI de-N-acetylase [Frankia sp. BMG5.1]	5.58281	33284.9	4	7	0.210306	2.51093e-05	F202483.dat	Q20474_S_B.mgf	60.28	2	2	5.7047	0	0	0	0	0	0	1	0	0	0	0	0	1	0	0.5	Red	1.33333	0.287682	0.352	Red	1	0	0.5	Red
gb|KLL13110.1|	methyltransferase [Frankia sp. BMG5.1]	5.46095	45750.5	4	7	0.153004	1.82678e-05	F202493.dat	Q20484_S_11.mgf	100.2	3	4	7.52941	0	0	0	0	0	0	0	0	0	0	4	0	1	0	0.5	Red	1	0	0.5	Red	2.33333	0.847298	0.207933	Green
gb|KLL13111.1|	peptidyl-tRNA hydrolase [Frankia sp. BMG5.1]	9.83896	22180.6	4	6	0.270506	3.22969e-05	F202480.dat	Q20471_S_1.mgf	113.57	3	3	12.6829	0	0	0	0	0	0	0	0	0	0	2	0	1	0	0.5	Red	1	0	0.5	Red	1.66667	0.510826	0.25236	Green
gb|KLL13117.1|	branched-chain amino acid-binding protein [Frankia sp. BMG5.1]	9.97917	38980.2	4	8	0.205232	2.45036e-05	F202480.dat	Q20471_S_1.mgf	150.75	4	4	10.0817	0	0	0	0	0	0	0	0	0	0	3	0	1	0	0.5	Red	1	0	0.5	Red	2	0.693147	0.221667	Green
gb|KLL13146.1|	4-diphosphocytidyl-2C-methyl-D-erythritol kinase [Frankia sp. BMG5.1]	5.35324	33422.4	4	15	0.448801	5.35844e-05	F202483.dat	Q20474_S_B.mgf	118.63	3	5	10.3245	0	0	0	0	0	0	1	0	0	0	3	0	1	0	0.5	Red	1.33333	0.287682	0.352	Red	2	0.693147	0.221667	Green
ref|WP_047221383.1|	4-hydroxy-tetrahydrodipicolinate reductase [Frankia sp. BMG5.1]	6.04613	26711.1	4	17	0.636441	7.59875e-05	F202480.dat	Q20471_S_1.mgf	244.74	4	10	17.6245	0	0	0	0	0	0	0	0	0	0	0	0	1	0	0.5	Red	1	0	0.5	Red	1	0	0.5	Red
ref|WP_047221478.1|	bifunctional riboflavin kinase/FMN adenylyltransferase [Frankia sp. BMG5.1]	5.94339	34742.7	4	12	0.345396	4.12384e-05	F202483.dat	Q20474_S_B.mgf	215.95	3	5	13.1661	0	0	0	0	0	0	0	0	0	0	2	0	1	0	0.5	Red	1	0	0.5	Red	1.66667	0.510826	0.25236	Green
ref|WP_047221577.1|	50S ribosomal protein L15 [Frankia sp. BMG5.1]	10.5154	17479.4	4	16	0.915362	0.000109289	F202493.dat	Q20484_S_11.mgf	155.84	3	7	21.9512	0	0	0	0	0	0	0	0	0	0	7	0	1	0	0.5	Red	1	0	0.5	Red	3.33333	1.20397	0.19428	Green
ref|WP_047223308.1|	AMP-dependent synthetase [Frankia sp. BMG5.1]	5.75247	63325.4	4	4	0.0631658	7.54165e-06	F202483.dat	Q20474_S_B.mgf	147.9	4	4	8.57633	0	0	0	0	0	0	0	0	0	0	0	0	1	0	0.5	Red	1	0	0.5	Red	1	0	0.5	Red
ref|WP_052914242.1|	hypothetical protein [Frankia sp. BMG5.1]	4.87913	53433.1	4	4	0.07486	8.93787e-06	F202483.dat	Q20474_S_B.mgf	108.26	4	4	8.63039	0	0	0	0	0	0	0	0	0	0	0	0	1	0	0.5	Red	1	0	0.5	Red	1	0	0.5	Red
ref|WP_052914320.1|	hypothetical protein [Frankia sp. BMG5.1]	10.0922	51832.9	4	20	0.385855	4.6069e-05	F202480.dat	Q20471_S_1.mgf	225.98	4	5	9.07258	0	0	0	0	0	0	0	0	6	0	7	0	1	0	0.5	Red	3	1.09861	0.195538	Green	3.33333	1.20397	0.19428	Green
ref|WP_052914322.1|	AfsR family transcriptional regulator [Frankia sp. BMG5.1]	6.14596	71181.6	4	11	0.154534	1.84505e-05	F202493.dat	Q20484_S_11.mgf	136.36	4	8	5.64024	0	0	0	0	0	0	0	0	0	0	8	0	1	0	0.5	Red	1	0	0.5	Red	3.66667	1.29928	0.192607	Green
ref|WP_052914837.1|	hypothetical protein [Frankia sp. BMG5.1]	9.36096	46043.3	4	21	0.456092	5.44549e-05	F202493.dat	Q20484_S_11.mgf	192.86	4	6	10.4444	0	0	0	0	0	0	0	0	5	0	6	1	1	0	0.5	Red	2.66667	0.980829	0.199104	Green	3.33333	1.20397	0.149506	Green
ref|WP_052914841.1|	nuclease [Frankia sp. BMG5.1]	10.8384	49909.2	4	13	0.260473	3.1099e-05	F202480.dat	Q20471_S_1.mgf	157.73	4	7	9.38865	0	0	0	0	0	0	0	0	0	0	3	0	1	0	0.5	Red	1	0	0.5	Red	2	0.693147	0.221667	Green
ref|WP_052914891.1|	hypothetical protein [Frankia sp. BMG5.1]	5.68928	74165	4	6	0.0809007	9.65909e-06	F202493.dat	Q20484_S_11.mgf	157.97	4	4	6.38298	0	0	0	0	0	0	0	0	0	0	4	0	1	0	0.5	Red	1	0	0.5	Red	2.33333	0.847298	0.207933	Green
ref|WP_052914903.1|	hypothetical protein [Frankia sp. BMG5.1]	4.84294	52763.1	4	13	0.246384	2.94169e-05	F202483.dat	Q20474_S_B.mgf	165.87	4	5	7.46269	0	0	0	0	0	0	0	0	0	0	4	0	1	0	0.5	Red	1	0	0.5	Red	2.33333	0.847298	0.207933	Green
ref|WP_052914936.1|	hypothetical protein [Frankia sp. BMG5.1]	5.26767	129212	4	12	0.0928703	1.10882e-05	F202483.dat	Q20474_S_B.mgf	206.2	4	6	4.23237	0	0	0	0	0	0	0	0	0	0	2	0	1	0	0.5	Red	1	0	0.5	Red	1.66667	0.510826	0.25236	Green
ref|WP_052914992.1|	hypothetical protein [Frankia sp. BMG5.1]	8.78268	24281.5	4	10	0.411837	4.9171e-05	F202493.dat	Q20484_S_11.mgf	106.51	2	2	10.1852	0	0	0	0	0	0	0	0	0	1	2	0	1	0	0.5	Red	1	0	0.5	Red	2	0.693147	0.159003	Green
gb|KLL09671.1|	hypothetical protein FrCorBMG51_23275 [Frankia sp. BMG5.1]	9.81877	26745.9	3	20	0.747778	8.92806e-05	F202480.dat	Q20471_S_1.mgf	167.69	3	7	10.8333	0	0	0	0	0	0	0	0	0	2	6	0	1	0	0.5	Red	1	0	0.5	Red	3.66667	1.29928	0.113479	Green
gb|KLL09722.1|	hypothetical protein FrCorBMG51_22935 [Frankia sp. BMG5.1]	5.10451	65206.9	3	8	0.122686	1.46481e-05	F202483.dat	Q20474_S_B.mgf	106.15	3	5	4.97512	0	0	0	0	0	0	0	0	0	0	2	0	1	0	0.5	Red	1	0	0.5	Red	1.66667	0.510826	0.25236	Green
gb|KLL09742.1|	precorrin-2 C20-methyltransferase [Frankia sp. BMG5.1]	6.20822	25540.4	3	6	0.234922	2.80483e-05	F202483.dat	Q20474_S_B.mgf	93.32	1	1	7.85124	0	0	0	0	0	0	0	0	0	0	1	0	1	0	0.5	Red	1	0	0.5	Red	1.33333	0.287682	0.361659	Red
gb|KLL09822.1|	phosphoglycerate mutase [Frankia sp. BMG5.1]	7.95785	25712.4	3	7	0.272242	3.25042e-05	F202490.dat	Q20481_S_9.mgf	56.84	1	1	13.2231	0	0	0	0	0	0	0	0	1	1	2	0	1	0	0.5	Red	1.33333	0.287682	0.352	Red	2	0.693147	0.159003	Green
gb|KLL09832.1|	hypothetical protein FrCorBMG51_22155 [Frankia sp. BMG5.1]	5.18957	31066.4	3	13	0.418458	4.99616e-05	F202483.dat	Q20474_S_B.mgf	155.77	2	3	9.41558	0	0	0	0	0	0	0	0	5	0	3	0	1	0	0.5	Red	2.66667	0.980829	0.199104	Green	2	0.693147	0.221667	Green
gb|KLL09903.1|	hypothetical protein FrCorBMG51_21530 [Frankia sp. BMG5.1]	8.92995	29878.8	3	17	0.568965	6.79313e-05	F202493.dat	Q20484_S_11.mgf	126.77	3	5	11.6838	0	0	0	0	0	0	0	0	0	0	5	0	1	0	0.5	Red	1	0	0.5	Red	2.66667	0.980829	0.200863	Green
gb|KLL09916.1|	amidophosphoribosyltransferase [Frankia sp. BMG5.1]	5.15578	58158.2	3	10	0.171945	2.05292e-05	F202483.dat	Q20474_S_B.mgf	184.56	3	4	6.84685	0	0	0	0	0	0	0	0	0	0	2	0	1	0	0.5	Red	1	0	0.5	Red	1.66667	0.510826	0.25236	Green
gb|KLL09921.1|	hypothetical protein FrCorBMG51_21300 [Frankia sp. BMG5.1]	10.1878	165984	3	9	0.0542222	6.47383e-06	F202483.dat	Q20474_S_B.mgf	118.39	3	4	1.96451	0	0	0	0	0	0	0	0	0	0	2	0	1	0	0.5	Red	1	0	0.5	Red	1.66667	0.510826	0.25236	Green
gb|KLL09958.1|	adenylate kinase [Frankia sp. BMG5.1]	6.08304	24399.5	3	4	0.163938	1.95733e-05	F202480.dat	Q20471_S_1.mgf	92.2	3	4	16.3551	0	0	0	0	0	0	0	0	0	0	0	0	1	0	0.5	Red	1	0	0.5	Red	1	0	0.5	Red
gb|KLL09989.1|	alkyldihydroxyacetonephosphate synthase [Frankia sp. BMG5.1]	5.983	59056.5	3	4	0.0677317	8.08679e-06	F202483.dat	Q20474_S_B.mgf	214.53	3	4	8.96552	0	0	0	0	0	0	0	0	0	0	0	0	1	0	0.5	Red	1	0	0.5	Red	1	0	0.5	Red
gb|KLL10087.1|	glutamyl-tRNA reductase [Frankia sp. BMG5.1]	5.48252	47568.4	3	5	0.105112	1.25498e-05	F202487.dat	Q20478_S_C.mgf	67.74	1	1	3.50109	0	0	0	0	0	0	0	0	0	0	3	0	1	0	0.5	Red	1	0	0.5	Red	2	0.693147	0.221667	Green
gb|KLL10128.1|	5,10-methylene-tetrahydrofolate cyclohydrolase [Frankia sp. BMG5.1]	5.62805	28056	3	11	0.392073	4.68113e-05	F202483.dat	Q20474_S_B.mgf	120.95	3	7	14.1818	0	0	0	0	0	0	0	0	0	0	1	0	1	0	0.5	Red	1	0	0.5	Red	1.33333	0.287682	0.361659	Red
gb|KLL10178.1|	DNA polymerase III subunit alpha [Frankia sp. BMG5.1]	5.6258	130492	3	4	0.0306533	3.65983e-06	F202492.dat	Q20483_S_10.mgf	64.35	1	1	0.84246	0	0	0	0	0	0	0	0	0	1	2	0	1	0	0.5	Red	1	0	0.5	Red	2	0.693147	0.159003	Green
gb|KLL10194.1|	3-dehydroquinate dehydratase [Frankia sp. BMG5.1]	6.02011	16905.6	3	9	0.532367	6.35616e-05	F202483.dat	Q20474_S_B.mgf	125.69	3	3	25	0	0	0	0	0	0	0	0	0	0	3	0	1	0	0.5	Red	1	0	0.5	Red	2	0.693147	0.221667	Green
gb|KLL10250.1|	hypothetical protein FrCorBMG51_19260 [Frankia sp. BMG5.1]	11.8305	23781.9	3	10	0.420487	5.02039e-05	F202483.dat	Q20474_S_B.mgf	102.75	3	5	21.3953	0	0	0	0	0	0	4	0	0	0	1	0	1	0	0.5	Red	2.33333	0.847298	0.20536	Green	1.33333	0.287682	0.361659	Red
gb|KLL10314.1|	ATPase [Frankia sp. BMG5.1]	4.90454	27068.3	3	16	0.591097	7.05737e-05	F202480.dat	Q20471_S_1.mgf	121.79	3	3	18.7755	0	1	0	0	1	0	2	0	1	1	4	1	1	0	0.5	Red	1.5	0.405465	0.230025	Green	2.25	0.81093	0.114823	Green
gb|KLL10487.1|	preprotein translocase subunit SecA [Frankia sp. BMG5.1]	5.22407	36283.7	3	4	0.110242	1.31623e-05	F202483.dat	Q20474_S_B.mgf	85.89	2	2	6.83761	0	0	0	0	0	0	0	0	1	1	0	0	1	0	0.5	Red	1.33333	0.287682	0.352	Red	1.33333	0.287682	0.361659	Red
gb|KLL10537.1|	hypothetical protein FrCorBMG51_17360 [Frankia sp. BMG5.1]	5.35018	44629	3	3	0.0672208	8.02579e-06	F202483.dat	Q20474_S_B.mgf	78.79	3	3	6.65083	0	0	0	0	0	0	0	0	0	0	0	0	1	0	0.5	Red	1	0	0.5	Red	1	0	0.5	Red
gb|KLL10562.1|	transcriptional regulator [Frankia sp. BMG5.1]	6.2826	13346.1	3	5	0.374641	4.473e-05	F202480.dat	Q20471_S_1.mgf	119.69	3	5	26.0504	0	0	0	0	0	0	0	0	0	0	0	0	1	0	0.5	Red	1	0	0.5	Red	1	0	0.5	Red
gb|KLL10619.1|	acetyl-CoA acetyltransferase [Frankia sp. BMG5.1]	4.89171	42521.3	3	4	0.0940705	1.12315e-05	F202480.dat	Q20471_S_1.mgf	71.59	2	2	4.6798	0	0	0	0	0	0	0	0	0	0	1	0	1	0	0.5	Red	1	0	0.5	Red	1.33333	0.287682	0.361659	Red
gb|KLL10621.1|	acyl-CoA dehydrogenase [Frankia sp. BMG5.1]	5.85986	42130.4	3	4	0.0949433	1.13357e-05	F202493.dat	Q20484_S_11.mgf	117.84	3	3	10.4061	0	0	0	0	0	0	0	0	0	0	3	0	1	0	0.5	Red	1	0	0.5	Red	2	0.693147	0.221667	Green
gb|KLL10768.1|	serine/threonine protein kinase [Frankia sp. BMG5.1]	9.16713	63973.2	3	4	0.0625262	7.46528e-06	F202483.dat	Q20474_S_B.mgf	66.59	2	2	3.87097	0	0	0	0	0	0	0	0	0	0	2	0	1	0	0.5	Red	1	0	0.5	Red	1.66667	0.510826	0.25236	Green
gb|KLL10868.1|	zinc-binding alcohol dehydrogenase [Frankia sp. BMG5.1]	5.42613	32554.2	3	10	0.30718	3.66755e-05	F202480.dat	Q20471_S_1.mgf	108.71	2	2	6.94006	0	0	1	0	1	0	0	0	0	0	0	0	1	0	0.5	Red	-1.33333	-0.287682	0.352	Red	-1.33333	-0.287682	0.361659	Red
gb|KLL10879.1|	ABC transporter substrate-binding protein [Frankia sp. BMG5.1]	6.76627	35670.7	3	3	0.0841026	1.00414e-05	F202480.dat	Q20471_S_1.mgf	97.39	3	3	11.4458	0	0	0	0	0	0	0	0	0	0	0	0	1	0	0.5	Red	1	0	0.5	Red	1	0	0.5	Red
gb|KLL10894.1|	hypothetical protein FrCorBMG51_15190 [Frankia sp. BMG5.1]	7.52597	41468.6	3	13	0.31349	3.7429e-05	F202483.dat	Q20474_S_B.mgf	125.94	3	4	9.56072	0	0	0	0	0	0	0	0	0	0	5	0	1	0	0.5	Red	1	0	0.5	Red	2.66667	0.980829	0.200863	Green
gb|KLL10956.1|	hypothetical protein FrCorBMG51_14425, partial [Frankia sp. BMG5.1]	4.74935	13733.7	3	21	1.52909	0.000182565	F202483.dat	Q20474_S_B.mgf	88.96	3	4	34.5588	0	0	0	0	0	0	0	0	7	0	3	0	1	0	0.5	Red	3.33333	1.20397	0.193327	Green	2	0.693147	0.221667	Green
gb|KLL10959.1|	membrane protein [Frankia sp. BMG5.1]	8.93935	54176	3	3	0.0553751	6.61148e-06	F202493.dat	Q20484_S_11.mgf	67.02	2	2	5.6	0	0	0	0	0	0	0	0	0	0	2	0	1	0	0.5	Red	1	0	0.5	Red	1.66667	0.510826	0.25236	Green
gb|KLL11001.1|	F420-dependent oxidoreductase [Frankia sp. BMG5.1]	6.66935	33174.2	3	9	0.271295	3.23911e-05	F202483.dat	Q20474_S_B.mgf	117.45	3	4	9.12052	0	0	0	0	0	0	0	1	0	0	1	0	1	0	0.5	Red	1.33333	0.287682	0.352	Red	1.33333	0.287682	0.361659	Red
gb|KLL11006.1|	HDIG domain-containing protein [Frankia sp. BMG5.1]	6.33694	56913.7	3	12	0.210845	2.51738e-05	F202480.dat	Q20471_S_1.mgf	108.59	2	2	4.7619	0	0	0	0	0	0	2	1	1	2	2	0	1	0	0.5	Red	2.33333	0.847298	0.0889039	Green	2.33333	0.847298	0.108507	Green
gb|KLL11020.1|	membrane protein [Frankia sp. BMG5.1]	9.69501	56522.3	3	9	0.159229	1.90111e-05	F202483.dat	Q20474_S_B.mgf	132.45	3	6	5.84906	0	0	0	0	0	0	0	0	0	0	1	0	1	0	0.5	Red	1	0	0.5	Red	1.33333	0.287682	0.361659	Red
gb|KLL11025.1|	phosphoglycerate mutase [Frankia sp. BMG5.1]	5.49606	27624	3	4	0.144801	1.72885e-05	F202483.dat	Q20474_S_B.mgf	159.25	3	4	17.1103	0	0	0	0	0	0	0	0	0	0	0	0	1	0	0.5	Red	1	0	0.5	Red	1	0	0.5	Red
gb|KLL11124.1|	hypothetical protein FrCorBMG51_13455 [Frankia sp. BMG5.1]	7.70621	18110.5	3	4	0.220866	2.63702e-05	F202480.dat	Q20471_S_1.mgf	73.25	3	4	22.1591	0	0	0	0	0	0	0	0	0	0	0	0	1	0	0.5	Red	1	0	0.5	Red	1	0	0.5	Red
gb|KLL11147.1|	DSBA oxidoreductase [Frankia sp. BMG5.1]	9.43856	36287.3	3	14	0.38581	4.60635e-05	F202483.dat	Q20474_S_B.mgf	160.54	3	5	11.9186	0	0	0	0	0	0	0	0	0	0	1	0	1	0	0.5	Red	1	0	0.5	Red	1.33333	0.287682	0.361659	Red
gb|KLL11341.1|	multidrug ABC transporter ATPase [Frankia sp. BMG5.1]	6.18297	62444.3	3	8	0.128114	1.52961e-05	F202493.dat	Q20484_S_11.mgf	136.46	3	4	5.026	0	0	0	0	0	0	0	0	0	0	4	0	1	0	0.5	Red	1	0	0.5	Red	2.33333	0.847298	0.207933	Green
gb|KLL11374.1|	aldo/keto reductase [Frankia sp. BMG5.1]	5.40344	36312.6	3	5	0.137693	1.64398e-05	F202493.dat	Q20484_S_11.mgf	94.26	2	2	6.68605	0	0	0	0	0	0	0	1	0	0	2	0	1	0	0.5	Red	1.33333	0.287682	0.352	Red	1.66667	0.510826	0.25236	Green
gb|KLL11378.1|	cytochrome BD ubiquinol oxidase subunit I [Frankia sp. BMG5.1]	9.6211	54482.8	3	14	0.256962	3.06798e-05	F202483.dat	Q20474_S_B.mgf	153.09	3	9	5.78035	0	0	0	0	0	0	0	0	0	0	4	0	1	0	0.5	Red	1	0	0.5	Red	2.33333	0.847298	0.207933	Green
gb|KLL11397.1|	hypothetical protein FrCorBMG51_11610 [Frankia sp. BMG5.1]	4.57197	59033.7	3	5	0.0846974	1.01124e-05	F202480.dat	Q20471_S_1.mgf	88.81	2	2	4.86486	0	0	0	0	0	0	0	0	0	0	1	0	1	0	0.5	Red	1	0	0.5	Red	1.33333	0.287682	0.361659	Red
gb|KLL11427.1|	NADP oxidoreductase [Frankia sp. BMG5.1]	4.88476	24900.8	3	3	0.120478	1.43844e-05	F202480.dat	Q20471_S_1.mgf	73.1	1	1	5.06329	0	0	0	0	0	0	0	0	0	0	0	0	1	0	0.5	Red	1	0	0.5	Red	1	0	0.5	Red
gb|KLL11431.1|	aspartate-semialdehyde dehydrogenase [Frankia sp. BMG5.1]	5.3008	36125.8	3	5	0.138405	1.65248e-05	F202483.dat	Q20474_S_B.mgf	74.49	2	3	4.89914	0	0	0	0	0	0	0	0	0	0	1	0	1	0	0.5	Red	1	0	0.5	Red	1.33333	0.287682	0.361659	Red
gb|KLL11436.1|	Fe-S cluster assembly protein HesB [Frankia sp. BMG5.1]	6.14356	20350.7	3	22	1.08105	0.000129071	F202493.dat	Q20484_S_11.mgf	102.2	2	5	12.234	0	0	0	0	0	0	0	0	3	5	5	1	1	0	0.5	Red	2	0.693147	0.217665	Green	4.66667	1.54045	0.0336231	Blue
gb|KLL11453.1|	(p)ppGpp synthetase [Frankia sp. BMG5.1]	6.68054	89347.4	3	4	0.0447691	5.34518e-06	F202493.dat	Q20484_S_11.mgf	73.2	2	2	1.67866	0	0	0	0	0	0	0	0	0	0	2	0	1	0	0.5	Red	1	0	0.5	Red	1.66667	0.510826	0.25236	Green
gb|KLL11577.1|	hypothetical protein FrCorBMG51_11115 [Frankia sp. BMG5.1]	4.63546	15420.8	3	8	0.51878	6.19395e-05	F202480.dat	Q20471_S_1.mgf	209.66	3	7	25.5474	0	0	0	0	0	0	1	0	0	0	0	0	1	0	0.5	Red	1.33333	0.287682	0.352	Red	1	0	0.5	Red
gb|KLL11585.1|	hypothetical protein FrCorBMG51_11165 [Frankia sp. BMG5.1]	10.7958	10137.3	3	15	1.47968	0.000176666	F202488.dat	Q20479_S_7.mgf	133.18	2	11	31.1828	0	0	0	0	0	0	11	0	0	0	0	0	1	0	0.5	Red	4.66667	1.54045	0.189579	Green	1	0	0.5	Red
gb|KLL11706.1|	hypothetical protein FrCorBMG51_09985 [Frankia sp. BMG5.1]	4.85347	56624.9	3	9	0.158941	1.89766e-05	F202480.dat	Q20471_S_1.mgf	132.91	3	4	6.6055	0	0	0	0	0	0	0	0	1	0	2	0	1	0	0.5	Red	1.33333	0.287682	0.352	Red	1.66667	0.510826	0.25236	Green
gb|KLL11812.1|	hydroxyglutarate oxidase [Frankia sp. BMG5.1]	10.0352	45810.2	3	4	0.0873168	1.04251e-05	F202493.dat	Q20484_S_11.mgf	55.14	2	2	4.68384	0	0	0	0	0	0	0	0	0	0	2	0	1	0	0.5	Red	1	0	0.5	Red	1.66667	0.510826	0.25236	Green
gb|KLL11873.1|	FMN-dependent NADH-azoreductase [Frankia sp. BMG5.1]	4.75497	22001.2	3	3	0.136356	1.62802e-05	F202490.dat	Q20481_S_9.mgf	58.45	2	2	18.0952	0	0	0	0	0	0	0	0	2	0	0	0	1	0	0.5	Red	1.66667	0.510826	0.245884	Green	1	0	0.5	Red
gb|KLL11908.1|	hypothetical protein FrCorBMG51_07615 [Frankia sp. BMG5.1]	5.90669	30705.4	3	4	0.13027	1.55536e-05	F202483.dat	Q20474_S_B.mgf	51.28	2	3	6.04982	0	0	0	0	0	0	0	0	0	0	0	0	1	0	0.5	Red	1	0	0.5	Red	1	0	0.5	Red
gb|KLL11960.1|	HrcA family transcriptional regulator [Frankia sp. BMG5.1]	5.35728	36821.7	3	13	0.353053	4.21525e-05	F202480.dat	Q20471_S_1.mgf	105.51	3	4	11.5044	0	0	0	0	0	0	1	1	0	1	3	0	1	0	0.5	Red	1.66667	0.510826	0.230025	Green	2.33333	0.847298	0.14195	Green
gb|KLL12035.1|	30S ribosomal protein S30 [Frankia sp. BMG5.1]	6.39219	23672	3	10	0.42244	5.0437e-05	F202483.dat	Q20474_S_B.mgf	140.6	2	3	10.0917	0	0	0	0	0	0	0	0	0	0	1	0	1	0	0.5	Red	1	0	0.5	Red	1.33333	0.287682	0.361659	Red
gb|KLL12059.1|	glycosyl transferase family 1 [Frankia sp. BMG5.1]	9.64052	39393.1	3	5	0.126926	1.51542e-05	F202480.dat	Q20471_S_1.mgf	76.19	3	5	6.86016	0	0	0	0	0	0	0	0	0	0	0	0	1	0	0.5	Red	1	0	0.5	Red	1	0	0.5	Red
gb|KLL12083.1|	membrane protein [Frankia sp. BMG5.1]	6.20362	76265.2	3	7	0.091785	1.09586e-05	F202493.dat	Q20484_S_11.mgf	178.95	3	5	4.45063	0	0	0	0	0	0	0	0	0	0	5	0	1	0	0.5	Red	1	0	0.5	Red	2.66667	0.980829	0.200863	Green
gb|KLL12170.1|	SnoaL-like polyketide cyclase [Frankia sp. BMG5.1]	5.33305	24103.8	3	10	0.414872	4.95334e-05	F202483.dat	Q20474_S_B.mgf	92.09	3	5	17.5115	0	0	0	0	0	0	0	0	0	0	0	0	1	0	0.5	Red	1	0	0.5	Red	1	0	0.5	Red
gb|KLL12254.1|	glycosyl transferase [Frankia sp. BMG5.1]	5.98627	90733	3	4	0.0440854	5.26355e-06	F202483.dat	Q20474_S_B.mgf	69.39	2	3	1.9883	0	0	0	0	0	0	0	0	0	0	1	0	1	0	0.5	Red	1	0	0.5	Red	1.33333	0.287682	0.361659	Red
gb|KLL12262.1|	hypothetical protein FrCorBMG51_06050 [Frankia sp. BMG5.1]	5.61072	39240.3	3	12	0.305808	3.65118e-05	F202493.dat	Q20484_S_11.mgf	144.24	2	3	12.2137	0	0	0	0	0	0	0	0	4	0	3	0	1	0	0.5	Red	2.33333	0.847298	0.20536	Green	2	0.693147	0.221667	Green
gb|KLL12331.1|	magnesium transporter CorA [Frankia sp. BMG5.1]	6.24534	40730.1	3	5	0.122759	1.46568e-05	F202483.dat	Q20474_S_B.mgf	107.49	3	5	5.54017	0	0	0	0	0	0	0	0	0	0	0	0	1	0	0.5	Red	1	0	0.5	Red	1	0	0.5	Red
gb|KLL12443.1|	aldehyde dehydrogenase [Frankia sp. BMG5.1]	5.11274	50417.1	3	6	0.119007	1.42088e-05	F202483.dat	Q20474_S_B.mgf	96.72	3	4	5.27426	0	0	0	0	0	0	0	0	0	0	0	0	1	0	0.5	Red	1	0	0.5	Red	1	0	0.5	Red
gb|KLL12503.1|	nitrogen fixation protein NifB [Frankia sp. BMG5.1]	5.3923	58746	3	3	0.0510673	6.09715e-06	F202483.dat	Q20474_S_B.mgf	71.97	3	3	4.33996	0	0	0	0	0	0	0	0	0	0	0	0	1	0	0.5	Red	1	0	0.5	Red	1	0	0.5	Red
gb|KLL12544.1|	acyl-CoA synthetase [Frankia sp. BMG5.1]	5.0081	59155	3	11	0.185952	2.22017e-05	F202483.dat	Q20474_S_B.mgf	143.27	3	7	6.87732	0	0	0	0	0	0	0	0	0	0	0	0	1	0	0.5	Red	1	0	0.5	Red	1	0	0.5	Red
gb|KLL12686.1|	hypothetical protein FrCorBMG51_03195 [Frankia sp. BMG5.1]	4.44914	40732.9	3	9	0.220951	2.63804e-05	F202483.dat	Q20474_S_B.mgf	99	2	3	5.73566	0	0	0	0	0	0	0	0	0	0	2	0	1	0	0.5	Red	1	0	0.5	Red	1.66667	0.510826	0.25236	Green
gb|KLL12698.1|	phosphoribosylglycinamide formyltransferase [Frankia sp. BMG5.1]	5.22903	20366.6	3	3	0.1473	1.75868e-05	F202480.dat	Q20471_S_1.mgf	54.2	1	1	5.2356	0	0	0	0	0	0	0	0	0	1	0	0	1	0	0.5	Red	1	0	0.5	Red	1.33333	0.287682	0.361659	Red
gb|KLL12742.1|	histidine kinase [Frankia sp. BMG5.1]	5.36817	54731.2	3	6	0.109627	1.30888e-05	F202483.dat	Q20474_S_B.mgf	89.1	3	3	6.20155	0	0	0	0	0	0	0	0	0	0	2	0	1	0	0.5	Red	1	0	0.5	Red	1.66667	0.510826	0.25236	Green
gb|KLL12765.1|	NADH-quinone oxidoreductase subunit L [Frankia sp. BMG5.1]	7.79331	69181.6	3	16	0.231275	2.7613e-05	F202483.dat	Q20474_S_B.mgf	144.72	3	11	4.13476	0	0	0	0	0	0	0	0	0	0	5	0	1	0	0.5	Red	1	0	0.5	Red	2.66667	0.980829	0.200863	Green
gb|KLL12809.1|	amino acid-binding protein [Frankia sp. BMG5.1]	5.09822	24781.2	3	10	0.403531	4.81794e-05	F202483.dat	Q20474_S_B.mgf	108.47	2	2	8.26446	0	0	1	1	0	0	0	0	1	0	2	0	1	0	0.5	Red	1	0	0.5	Red	1.25	0.223144	0.366442	Red
gb|KLL12828.1|	hypothetical protein FrCorBMG51_01395 [Frankia sp. BMG5.1]	5.67502	55249.9	3	6	0.108597	1.29659e-05	F202480.dat	Q20471_S_1.mgf	48.71	2	2	4.02414	0	0	0	0	0	0	1	1	0	0	1	0	1	0	0.5	Red	1.66667	0.510826	0.230025	Green	1.33333	0.287682	0.361659	Red
gb|KLL12854.1|	chromosome segregation protein SMC [Frankia sp. BMG5.1]	5.46141	134240	3	3	0.022348	2.66823e-06	F202493.dat	Q20484_S_11.mgf	81.82	2	2	2.2187	0	0	0	0	0	0	0	0	0	0	2	0	1	0	0.5	Red	1	0	0.5	Red	1.66667	0.510826	0.25236	Green
gb|KLL12878.1|	hypothetical protein FrCorBMG51_01805 [Frankia sp. BMG5.1]	11.0656	16539.9	3	16	0.967357	0.000115497	F202493.dat	Q20484_S_11.mgf	175.28	3	6	24.3421	0	0	0	0	0	0	0	0	0	0	6	0	1	0	0.5	Red	1	0	0.5	Red	3	1.09861	0.196806	Green
gb|KLL13008.1|	TetR family transcriptional regulator [Frankia sp. BMG5.1]	5.44776	24500.5	3	13	0.530601	6.33508e-05	F202483.dat	Q20474_S_B.mgf	124.07	3	4	13.8528	0	0	0	0	0	0	0	0	3	2	2	0	1	0	0.5	Red	2	0.693147	0.217665	Green	2.33333	0.847298	0.108507	Green
gb|KLL13016.1|	chorismate mutase [Frankia sp. BMG5.1]	5.5802	10032.3	3	17	1.69453	0.000202317	F202485.dat	Q20476_S_5.mgf	130.51	2	2	34.0426	1	2	0	0	2	1	2	1	3	1	1	1	1	0	0.5	Red	1.5	0.405465	0.143932	Green	1	0	0.5	Red
gb|KLL13025.1|	hypothetical protein FrCorBMG51_00295 [Frankia sp. BMG5.1]	9.02758	60488.7	3	5	0.0826601	9.86916e-06	F202493.dat	Q20484_S_11.mgf	147.63	3	4	8.21918	0	0	0	0	0	0	0	0	0	0	4	0	1	0	0.5	Red	1	0	0.5	Red	2.33333	0.847298	0.207933	Green
gb|KLL13044.1|	succinyl-diaminopimelate desuccinylase [Frankia sp. BMG5.1]	5.10236	39640.5	3	6	0.15136	1.80716e-05	F202483.dat	Q20474_S_B.mgf	111.04	3	3	5.57029	0	0	0	0	0	0	0	0	0	0	0	0	1	0	0.5	Red	1	0	0.5	Red	1	0	0.5	Red
gb|KLL13067.1|	4-hydroxy-3-methylbut-2-enyl diphosphate reductase [Frankia sp. BMG5.1]	4.96312	35029.1	3	10	0.285477	3.40843e-05	F202483.dat	Q20474_S_B.mgf	120.79	3	10	8.07453	0	0	0	0	0	0	0	0	0	0	0	0	1	0	0.5	Red	1	0	0.5	Red	1	0	0.5	Red
gb|KLL13129.1|	stress protein [Frankia sp. BMG5.1]	5.75793	49935.2	3	6	0.120156	1.43459e-05	F202484.dat	Q20475_S_4.mgf	130.24	2	2	6.02911	0	2	0	2	0	0	0	1	0	0	0	0	1	0	0.5	Red	-1.25	-0.223144	0.362329	Red	-1.66667	-0.510826	0.25236	Green
ref|WP_047222090.1|	MBL fold metallo-hydrolase [Frankia sp. BMG5.1]	5.62764	30942.1	3	10	0.323184	3.85864e-05	F202483.dat	Q20474_S_B.mgf	102.51	3	4	10.473	0	0	0	0	0	0	0	0	0	0	2	0	1	0	0.5	Red	1	0	0.5	Red	1.66667	0.510826	0.25236	Green
ref|WP_047222633.1|	taurine catabolism dioxygenase TauD [Frankia sp. BMG5.1]	5.94686	33427.2	3	4	0.119663	1.42871e-05	F202480.dat	Q20471_S_1.mgf	120.83	3	4	8.16327	0	0	0	0	0	0	0	0	0	0	0	0	1	0	0.5	Red	1	0	0.5	Red	1	0	0.5	Red
ref|WP_047224487.1|	arginine repressor [Frankia sp. BMG5.1]	5.92754	21224.3	3	10	0.471159	5.62538e-05	F202493.dat	Q20484_S_11.mgf	98.88	1	3	10.0478	0	0	0	0	0	0	0	0	0	1	3	0	1	0	0.5	Red	1	0	0.5	Red	2.33333	0.847298	0.14195	Green
ref|WP_047225022.1|	mechanosensitive ion channel protein MscL [Frankia sp. BMG5.1]	9.21906	15046.1	3	13	0.864009	0.000103158	F202480.dat	Q20471_S_1.mgf	195.37	3	5	24.3056	0	0	0	0	0	0	0	0	0	0	4	0	1	0	0.5	Red	1	0	0.5	Red	2.33333	0.847298	0.207933	Green
ref|WP_052914346.1|	ATPase [Frankia sp. BMG5.1]	6.20644	49153.7	3	4	0.0813775	9.71602e-06	F202483.dat	Q20474_S_B.mgf	73.41	2	3	3.74449	0	0	0	0	0	0	0	0	0	0	0	0	1	0	0.5	Red	1	0	0.5	Red	1	0	0.5	Red
ref|WP_052914517.1|	hypothetical protein [Frankia sp. BMG5.1]	10.4949	36904.2	3	22	0.596138	7.11755e-05	F202485.dat	Q20476_S_5.mgf	341.67	3	4	16.0858	2	1	2	1	4	0	2	4	0	0	3	3	1	0	0.5	Red	1.125	0.117783	0.404497	Red	1.125	0.117783	0.39552	Red
ref|WP_052914543.1|	hypothetical protein [Frankia sp. BMG5.1]	9.98689	18830.3	3	18	0.955905	0.00011413	F202493.dat	Q20484_S_11.mgf	153.57	3	6	18.8172	0	0	0	0	0	0	1	0	0	0	6	0	1	0	0.5	Red	1.33333	0.287682	0.352	Red	3	1.09861	0.196806	Green
ref|WP_052914545.1|	hypothetical protein [Frankia sp. BMG5.1]	5.61067	56827.6	3	9	0.158374	1.8909e-05	F202493.dat	Q20484_S_11.mgf	120.65	3	3	6.65434	0	0	0	0	0	0	0	0	1	0	3	0	1	0	0.5	Red	1.33333	0.287682	0.352	Red	2	0.693147	0.221667	Green
ref|WP_052914553.1|	4-alpha-glucanotransferase [Frankia sp. BMG5.1]	5.20705	90382.8	3	4	0.0442562	5.28395e-06	F202483.dat	Q20474_S_B.mgf	79.66	3	3	6.66667	0	0	0	0	0	0	0	0	0	0	0	0	1	0	0.5	Red	1	0	0.5	Red	1	0	0.5	Red
ref|WP_052914570.1|	hypothetical protein [Frankia sp. BMG5.1]	5.26731	39061.8	3	6	0.153603	1.83393e-05	F202480.dat	Q20471_S_1.mgf	108.98	3	6	7.41758	0	0	0	0	0	0	0	0	0	0	0	0	1	0	0.5	Red	1	0	0.5	Red	1	0	0.5	Red
ref|WP_052914676.1|	dehydrogenase [Frankia sp. BMG5.1]	9.90746	41249.6	3	7	0.169699	2.02611e-05	F202493.dat	Q20484_S_11.mgf	88.21	2	3	5.03778	1	0	0	1	0	0	0	0	1	1	3	0	1	0	0.5	Red	1	0	0.5	Red	1.75	0.559616	0.203104	Green
ref|WP_052914788.1|	hypothetical protein [Frankia sp. BMG5.1]	6.13886	59492.8	3	10	0.168088	2.00687e-05	F202480.dat	Q20471_S_1.mgf	129.42	3	4	5.26316	0	0	0	0	0	0	0	0	2	0	3	0	1	0	0.5	Red	1.66667	0.510826	0.245884	Green	2	0.693147	0.221667	Green
ref|WP_052914838.1|	hypothetical protein [Frankia sp. BMG5.1]	5.6305	116290	3	7	0.0601942	7.18685e-06	F202480.dat	Q20471_S_1.mgf	80.58	3	4	2.63397	0	0	0	0	0	0	0	0	0	0	2	0	1	0	0.5	Red	1	0	0.5	Red	1.66667	0.510826	0.25236	Green
ref|WP_052914965.1|	type I polyketide synthase [Frankia sp. BMG5.1]	6.35677	155571	3	9	0.0578514	6.90714e-06	F202493.dat	Q20484_S_11.mgf	107.39	3	4	2.37781	0	0	0	0	0	0	0	0	0	0	4	0	1	0	0.5	Red	1	0	0.5	Red	2.33333	0.847298	0.207933	Green
gb|KLL09511.1|	hypothetical protein FrCorBMG51_24420 [Frankia sp. BMG5.1]	4.92033	15422.7	2	3	0.194519	2.32245e-05	F202483.dat	Q20474_S_B.mgf	102.63	2	3	15.7143	0	0	0	0	0	0	0	0	0	0	0	0	1	0	0.5	Red	1	0	0.5	Red	1	0	0.5	Red
gb|KLL09521.1|	restriction endonuclease subunit R, partial [Frankia sp. BMG5.1]	5.4178	75966.1	2	9	0.118474	1.41451e-05	F202483.dat	Q20474_S_B.mgf	56.07	2	2	3.02594	0	0	0	0	0	0	0	2	0	0	5	0	1	0	0.5	Red	1.66667	0.510826	0.245884	Green	2.66667	0.980829	0.200863	Green
gb|KLL09572.1|	hypothetical protein FrCorBMG51_23925 [Frankia sp. BMG5.1]	10.1047	33916.3	2	4	0.117938	1.40811e-05	F202483.dat	Q20474_S_B.mgf	43.05	1	2	2.94118	0	0	0	0	0	0	0	0	0	0	2	0	1	0	0.5	Red	1	0	0.5	Red	1.66667	0.510826	0.25236	Green
gb|KLL09597.1|	guanylate kinase [Frankia sp. BMG5.1]	5.66541	19917.3	2	2	0.100415	1.1989e-05	F202480.dat	Q20471_S_1.mgf	51.24	2	2	8.28729	0	0	0	0	0	0	0	0	0	0	0	0	1	0	0.5	Red	1	0	0.5	Red	1	0	0.5	Red
gb|KLL09612.1|	hypothetical protein FrCorBMG51_23735 [Frankia sp. BMG5.1]	9.44812	16873.2	2	4	0.237062	2.83039e-05	F202480.dat	Q20471_S_1.mgf	51.06	2	2	13.5294	0	0	0	0	0	0	0	0	0	0	0	0	1	0	0.5	Red	1	0	0.5	Red	1	0	0.5	Red
gb|KLL09639.1|	toxin-antitoxin system, toxin component [Frankia sp. BMG5.1]	4.76959	30688.7	2	2	0.0651706	7.78101e-06	F202483.dat	Q20474_S_B.mgf	57.67	1	1	3.19149	0	0	0	0	0	0	0	0	0	0	0	0	1	0	0.5	Red	1	0	0.5	Red	1	0	0.5	Red
gb|KLL09643.1|	hypothetical protein FrCorBMG51_23555 [Frankia sp. BMG5.1]	6.06162	42411.5	2	8	0.188628	2.25212e-05	F202480.dat	Q20471_S_1.mgf	101.63	2	2	5.15464	0	0	0	0	0	0	0	0	0	0	2	0	1	0	0.5	Red	1	0	0.5	Red	1.66667	0.510826	0.25236	Green
gb|KLL09665.1|	restriction endonuclease subunit R, partial [Frankia sp. BMG5.1]	4.78436	46192.3	2	4	0.0865945	1.03389e-05	F202480.dat	Q20471_S_1.mgf	105.83	2	3	5.48926	0	0	0	0	0	0	0	0	0	0	1	0	1	0	0.5	Red	1	0	0.5	Red	1.33333	0.287682	0.361659	Red
gb|KLL09687.1|	3-hydroxy-2-methylbutyryl-CoA dehydrogenase [Frankia sp. BMG5.1]	5.56277	25879.8	2	17	0.656884	7.84283e-05	F202483.dat	Q20474_S_B.mgf	112.68	2	5	9.48617	0	0	0	0	0	0	0	0	0	0	5	0	1	0	0.5	Red	1	0	0.5	Red	2.66667	0.980829	0.200863	Green
gb|KLL09688.1|	acetyl-CoA acetyltransferase [Frankia sp. BMG5.1]	5.40405	39887.7	2	3	0.0752112	8.9798e-06	F202483.dat	Q20474_S_B.mgf	98.86	2	2	6.18557	0	0	0	0	0	0	0	0	0	0	0	0	1	0	0.5	Red	1	0	0.5	Red	1	0	0.5	Red
gb|KLL09718.1|	alpha/beta hydrolase [Frankia sp. BMG5.1]	5.78462	38205.5	2	8	0.209394	2.50005e-05	F202490.dat	Q20481_S_9.mgf	38.72	1	1	4.46927	0	0	0	0	0	0	0	0	1	2	2	0	1	0	0.5	Red	1.33333	0.287682	0.352	Red	2.33333	0.847298	0.108507	Green
gb|KLL09766.1|	transcriptional regulator [Frankia sp. BMG5.1]	6.23215	51123.8	2	8	0.156483	1.86832e-05	F202493.dat	Q20484_S_11.mgf	99.48	2	3	4.81172	0	0	0	0	0	0	0	0	0	0	3	0	1	0	0.5	Red	1	0	0.5	Red	2	0.693147	0.221667	Green
gb|KLL09966.1|	hypothetical protein FrCorBMG51_21240 [Frankia sp. BMG5.1]	9.2415	27209.9	2	3	0.110254	1.31637e-05	F202493.dat	Q20484_S_11.mgf	50.15	2	2	6.91057	0	0	0	0	0	0	0	0	0	0	2	0	1	0	0.5	Red	1	0	0.5	Red	1.66667	0.510826	0.25236	Green
gb|KLL09972.1|	glycerol-3-phosphate dehydrogenase [Frankia sp. BMG5.1]	9.43708	52906.5	2	3	0.0567038	6.77012e-06	F202483.dat	Q20474_S_B.mgf	44.37	2	2	2.73973	0	0	0	0	0	0	0	0	0	0	0	0	1	0	0.5	Red	1	0	0.5	Red	1	0	0.5	Red
gb|KLL09978.1|	cytochrome BD ubiquinol oxidase subunit I [Frankia sp. BMG5.1]	9.20168	51303.6	2	3	0.0584754	6.98164e-06	F202483.dat	Q20474_S_B.mgf	72.73	1	2	2.5641	0	0	0	0	0	0	0	0	0	0	0	0	1	0	0.5	Red	1	0	0.5	Red	1	0	0.5	Red
gb|KLL10011.1|	oxidoreductase [Frankia sp. BMG5.1]	5.79765	21645.5	2	2	0.092398	1.10318e-05	F202487.dat	Q20478_S_C.mgf	68.55	2	2	14.554	0	0	0	0	0	0	0	0	0	0	0	0	1	0	0.5	Red	1	0	0.5	Red	1	0	0.5	Red
gb|KLL10070.1|	DNA recombination protein RecN [Frankia sp. BMG5.1]	5.02068	60133.4	2	6	0.0997782	1.1913e-05	F202493.dat	Q20484_S_11.mgf	94.52	2	2	3.95869	0	0	0	0	0	0	0	0	0	0	2	0	1	0	0.5	Red	1	0	0.5	Red	1.66667	0.510826	0.25236	Green
gb|KLL10083.1|	hypothetical protein FrCorBMG51_20220 [Frankia sp. BMG5.1]	10.1258	12595.4	2	5	0.39697	4.7396e-05	F202480.dat	Q20471_S_1.mgf	117.08	2	3	28.4483	0	0	0	0	0	0	0	0	0	0	2	0	1	0	0.5	Red	1	0	0.5	Red	1.66667	0.510826	0.25236	Green
gb|KLL10086.1|	hypothetical protein FrCorBMG51_20235 [Frankia sp. BMG5.1]	10.9032	10790.3	2	4	0.370705	4.42601e-05	F202493.dat	Q20484_S_11.mgf	84.15	2	3	32.4074	0	0	0	0	0	0	0	0	0	0	3	0	1	0	0.5	Red	1	0	0.5	Red	2	0.693147	0.221667	Green
gb|KLL10096.1|	hypothetical protein FrCorBMG51_20240 [Frankia sp. BMG5.1]	6.24815	31767.7	2	3	0.0944354	1.12751e-05	F202493.dat	Q20484_S_11.mgf	68.54	2	2	7.95848	0	0	0	0	0	0	0	0	0	0	2	0	1	0	0.5	Red	1	0	0.5	Red	1.66667	0.510826	0.25236	Green
gb|KLL10100.1|	REX family transcriptional regulator [Frankia sp. BMG5.1]	9.77752	30197	2	7	0.231811	2.76769e-05	F202480.dat	Q20471_S_1.mgf	91.75	2	3	7.40741	0	0	0	0	0	0	0	0	0	0	2	0	1	0	0.5	Red	1	0	0.5	Red	1.66667	0.510826	0.25236	Green
gb|KLL10106.1|	ABC transporter [Frankia sp. BMG5.1]	6.99266	69246	2	6	0.0866476	1.03452e-05	F202493.dat	Q20484_S_11.mgf	89.81	2	3	3.81679	0	0	0	0	0	0	0	0	0	0	3	0	1	0	0.5	Red	1	0	0.5	Red	2	0.693147	0.221667	Green
gb|KLL10164.1|	rRNA methyltransferase [Frankia sp. BMG5.1]	10.8878	40117.1	2	4	0.0997082	1.19046e-05	F202483.dat	Q20474_S_B.mgf	59.17	2	3	4.38144	0	0	0	0	0	0	0	0	0	0	1	0	1	0	0.5	Red	1	0	0.5	Red	1.33333	0.287682	0.361659	Red
gb|KLL10199.1|	uracil phosphoribosyltransferase [Frankia sp. BMG5.1]	10.1076	21869.7	2	5	0.228627	2.72968e-05	F202494.dat	Q20485_S_12.mgf	43.11	1	1	4.80769	0	1	0	0	0	1	0	0	1	0	0	1	1	0	0.5	Red	1	0	0.5	Red	1	0	0.5	Red
gb|KLL10213.1|	recombinase RarA, partial [Frankia sp. BMG5.1]	6.05901	28654.6	2	4	0.139594	1.66667e-05	F202493.dat	Q20484_S_11.mgf	89.02	2	2	6.69014	0	0	0	0	0	0	0	0	0	0	2	0	1	0	0.5	Red	1	0	0.5	Red	1.66667	0.510826	0.25236	Green
gb|KLL10220.1|	50S ribosomal protein L35 [Frankia sp. BMG5.1]	12.0748	7425.21	2	24	3.23223	0.000385911	F202483.dat	Q20474_S_B.mgf	89.46	2	4	23.4375	0	0	0	0	0	0	0	0	0	0	1	0	1	0	0.5	Red	1	0	0.5	Red	1.33333	0.287682	0.361659	Red
gb|KLL10224.1|	N-acetyl-gamma-glutamyl-phosphate reductase [Frankia sp. BMG5.1]	5.25377	35888.5	2	4	0.111456	1.33073e-05	F202480.dat	Q20471_S_1.mgf	88.79	2	4	6.51558	0	0	0	0	0	0	0	0	0	0	0	0	1	0	0.5	Red	1	0	0.5	Red	1	0	0.5	Red
gb|KLL10246.1|	FMNH2-utilizing monooxygenase [Frankia sp. BMG5.1]	5.97789	44277.9	2	5	0.112923	1.34824e-05	F202480.dat	Q20471_S_1.mgf	77.79	2	2	4.27136	0	0	0	0	0	0	0	0	0	0	1	0	1	0	0.5	Red	1	0	0.5	Red	1.33333	0.287682	0.361659	Red
gb|KLL10313.1|	hypothetical protein FrCorBMG51_18820 [Frankia sp. BMG5.1]	8.08856	7737.14	2	16	2.06795	0.000246901	F202493.dat	Q20484_S_11.mgf	112.99	2	3	33.3333	0	1	0	0	0	1	0	1	5	0	3	1	1	0	0.5	Red	2.25	0.81093	0.182569	Green	1.75	0.559616	0.203104	Green
gb|KLL10339.1|	3-oxoacyl-ACP reductase [Frankia sp. BMG5.1]	4.96342	26288.9	2	8	0.304311	3.6333e-05	F202483.dat	Q20474_S_B.mgf	118.6	2	3	7.84314	0	0	0	0	0	0	0	0	0	0	1	0	1	0	0.5	Red	1	0	0.5	Red	1.33333	0.287682	0.361659	Red
gb|KLL10352.1|	acyl-CoA dehydrogenase [Frankia sp. BMG5.1]	5.96066	43085.7	2	55	1.27653	0.00015241	F202487.dat	Q20478_S_C.mgf	41.72	2	9	3.79747	0	0	0	0	0	0	36	0	0	0	0	0	1	0	0.5	Red	13	2.56495	0.187199	Green	1	0	0.5	Red
gb|KLL10360.1|	aldehyde dehydrogenase [Frankia sp. BMG5.1]	9.47577	50314.9	2	3	0.0596245	7.11883e-06	F202480.dat	Q20471_S_1.mgf	30.07	1	2	1.50538	0	0	0	0	0	0	0	0	0	0	0	1	1	0	0.5	Red	1	0	0.5	Red	1.33333	0.287682	0.361659	Red
gb|KLL10369.1|	prevent-host-death protein [Frankia sp. BMG5.1]	4.04547	10260.9	2	10	0.974573	0.000116359	F202480.dat	Q20471_S_1.mgf	130.44	2	4	23.1579	0	0	0	0	0	0	0	0	3	0	3	0	1	0	0.5	Red	2	0.693147	0.217665	Green	2	0.693147	0.221667	Green
gb|KLL10396.1|	MFS transporter [Frankia sp. BMG5.1]	9.04021	50253.6	2	9	0.179092	2.13826e-05	F202483.dat	Q20474_S_B.mgf	158.09	2	3	5.28455	0	0	0	0	0	0	1	0	0	0	2	0	1	0	0.5	Red	1.33333	0.287682	0.352	Red	1.66667	0.510826	0.25236	Green
gb|KLL10404.1|	hypothetical protein FrCorBMG51_18500 [Frankia sp. BMG5.1]	4.91732	31964.2	2	7	0.218995	2.61468e-05	F202493.dat	Q20484_S_11.mgf	121.24	2	3	6.10169	0	0	0	0	0	0	0	0	0	0	3	0	1	0	0.5	Red	1	0	0.5	Red	2	0.693147	0.221667	Green
gb|KLL10518.1|	pyridoxine 5'-phosphate oxidase [Frankia sp. BMG5.1]	7.04179	29235.7	2	2	0.0684096	8.16772e-06	F202480.dat	Q20471_S_1.mgf	48.24	2	2	8.71212	0	0	0	0	0	0	0	0	0	0	0	0	1	0	0.5	Red	1	0	0.5	Red	1	0	0.5	Red
gb|KLL10534.1|	metallophosphoesterase [Frankia sp. BMG5.1]	5.52106	28668.5	2	4	0.139526	1.66586e-05	F202489.dat	Q20480_S_8.mgf	41.95	1	1	3.52941	0	0	0	0	0	0	1	1	0	0	0	0	1	0	0.5	Red	1.66667	0.510826	0.230025	Green	1	0	0.5	Red
gb|KLL10541.1|	6-phosphofructokinase [Frankia sp. BMG5.1]	5.95934	36483	2	10	0.2741	3.2726e-05	F202493.dat	Q20484_S_11.mgf	55.89	1	3	3.51906	0	0	0	0	0	0	0	0	1	0	3	0	1	0	0.5	Red	1.33333	0.287682	0.352	Red	2	0.693147	0.221667	Green
gb|KLL10558.1|	UDP-N-acetylmuramoylalanyl-D-glutamate--2,6-diaminopimelate ligase, partial [Frankia sp. BMG5.1]	7.10865	38514.3	2	3	0.0778932	9.30002e-06	F202483.dat	Q20474_S_B.mgf	55.89	2	2	5.23691	0	0	0	0	0	0	0	0	0	0	1	0	1	0	0.5	Red	1	0	0.5	Red	1.33333	0.287682	0.361659	Red
gb|KLL10656.1|	hypothetical protein FrCorBMG51_16945 [Frankia sp. BMG5.1]	9.84688	13625.5	2	5	0.366959	4.38129e-05	F202483.dat	Q20474_S_B.mgf	86.34	2	4	18.5484	0	0	0	0	0	0	0	0	0	0	0	0	1	0	0.5	Red	1	0	0.5	Red	1	0	0.5	Red
gb|KLL10687.1|	F420-dependent oxidoreductase [Frankia sp. BMG5.1]	5.56957	30891.3	2	5	0.161858	1.93249e-05	F202483.dat	Q20474_S_B.mgf	53.025	2	2	6.16438	0	0	0	0	0	0	0	0	0	0	0	0	1	0	0.5	Red	1	0	0.5	Red	1	0	0.5	Red
gb|KLL10705.1|	ABC transporter [Frankia sp. BMG5.1]	6.83022	29796.7	2	3	0.100682	1.20209e-05	F202493.dat	Q20484_S_11.mgf	121.36	2	2	8.57143	0	0	0	0	0	0	0	0	0	0	2	0	1	0	0.5	Red	1	0	0.5	Red	1.66667	0.510826	0.25236	Green
gb|KLL10708.1|	histidine kinase [Frankia sp. BMG5.1]	5.10752	102545	2	5	0.0487593	5.82159e-06	F202493.dat	Q20484_S_11.mgf	91.24	2	3	2.11193	0	0	0	0	0	0	0	0	0	0	3	0	1	0	0.5	Red	1	0	0.5	Red	2	0.693147	0.221667	Green
gb|KLL10739.1|	nuclease [Frankia sp. BMG5.1]	4.43528	81183.9	2	4	0.0492709	5.88267e-06	F202483.dat	Q20474_S_B.mgf	89.98	2	2	3.62954	0	0	0	0	0	0	0	0	0	0	1	0	1	0	0.5	Red	1	0	0.5	Red	1.33333	0.287682	0.361659	Red
gb|KLL10772.1|	signal peptide protein [Frankia sp. BMG5.1]	11.0883	18821.2	2	4	0.212526	2.53745e-05	F202480.dat	Q20471_S_1.mgf	96.3	2	2	15.8192	0	0	0	0	0	0	0	0	0	0	1	0	1	0	0.5	Red	1	0	0.5	Red	1.33333	0.287682	0.361659	Red
gb|KLL10778.1|	chitin-binding protein [Frankia sp. BMG5.1]	5.38908	21423.5	2	4	0.186711	2.22922e-05	F202485.dat	Q20476_S_5.mgf	99.15	1	1	8.33333	1	0	0	0	1	0	0	0	0	0	0	0	1	0	0.5	Red	-1.33333	-0.287682	0.352	Red	-1.33333	-0.287682	0.361659	Red
gb|KLL10798.1|	histidine kinase [Frankia sp. BMG5.1]	5.32927	62892.8	2	11	0.174901	2.08822e-05	F202493.dat	Q20484_S_11.mgf	113.06	2	4	3.20946	0	0	0	0	0	0	0	0	0	0	4	0	1	0	0.5	Red	1	0	0.5	Red	2.33333	0.847298	0.207933	Green
gb|KLL10823.1|	hypothetical protein FrCorBMG51_15515 [Frankia sp. BMG5.1]	10.4138	26205.2	2	2	0.0763209	9.11229e-06	F202483.dat	Q20474_S_B.mgf	87.14	2	2	8.64198	0	0	0	0	0	0	0	0	0	0	0	0	1	0	0.5	Red	1	0	0.5	Red	1	0	0.5	Red
gb|KLL10838.1|	hypothetical protein FrCorBMG51_15650 [Frankia sp. BMG5.1]	5.14847	43020.1	2	2	0.0464899	5.55064e-06	F202483.dat	Q20474_S_B.mgf	54.7	2	2	4.27136	0	0	0	0	0	0	0	0	0	0	0	0	1	0	0.5	Red	1	0	0.5	Red	1	0	0.5	Red
gb|KLL10861.1|	hyaluronan synthase [Frankia sp. BMG5.1]	10.1084	46329.7	2	5	0.107922	1.28853e-05	F202483.dat	Q20474_S_B.mgf	98.53	2	3	6.06796	0	0	0	0	0	0	0	0	0	0	1	0	1	0	0.5	Red	1	0	0.5	Red	1.33333	0.287682	0.361659	Red
gb|KLL10876.1|	D-alanyl-D-alanine carboxypeptidase [Frankia sp. BMG5.1]	5.99077	46809.5	2	2	0.0427263	5.10129e-06	F202483.dat	Q20474_S_B.mgf	61.5	2	2	8.05085	0	0	0	0	0	0	0	0	0	0	0	0	1	0	0.5	Red	1	0	0.5	Red	1	0	0.5	Red
gb|KLL10962.1|	hypothetical protein FrCorBMG51_14480 [Frankia sp. BMG5.1]	5.65422	11908	2	3	0.251932	3.00793e-05	F202493.dat	Q20484_S_11.mgf	50.75	2	2	20.5607	0	0	0	0	0	0	0	0	0	0	2	0	1	0	0.5	Red	1	0	0.5	Red	1.66667	0.510826	0.25236	Green
gb|KLL10974.1|	helicase DnaB [Frankia sp. BMG5.1]	5.26404	49497.5	2	4	0.0808121	9.64851e-06	F202483.dat	Q20474_S_B.mgf	65.9	2	2	4.3956	0	0	0	0	0	0	0	0	0	0	1	0	1	0	0.5	Red	1	0	0.5	Red	1.33333	0.287682	0.361659	Red
gb|KLL11005.1|	glutamate ligase [Frankia sp. BMG5.1]	5.4106	57639.7	2	6	0.104095	1.24283e-05	F202483.dat	Q20474_S_B.mgf	100.14	2	3	4.14414	0	0	0	0	0	0	0	0	0	0	2	0	1	0	0.5	Red	1	0	0.5	Red	1.66667	0.510826	0.25236	Green
gb|KLL11012.1|	chromosomal replication initiation protein [Frankia sp. BMG5.1]	5.99691	55328.7	2	12	0.216886	2.5895e-05	F202487.dat	Q20478_S_C.mgf	51.39	1	2	2.4	0	0	0	0	0	0	1	0	0	0	4	1	1	0	0.5	Red	1.33333	0.287682	0.352	Red	2.66667	0.980829	0.142667	Green
gb|KLL11040.1|	recombinase RecB [Frankia sp. BMG5.1]	5.87438	36514.6	2	7	0.191704	2.28884e-05	F202483.dat	Q20474_S_B.mgf	31.84	1	2	2.71084	0	0	0	0	0	0	1	0	0	0	2	0	1	0	0.5	Red	1.33333	0.287682	0.352	Red	1.66667	0.510826	0.25236	Green
gb|KLL11052.1|	phosphatase [Frankia sp. BMG5.1]	4.66649	23119	2	6	0.259527	3.0986e-05	F202483.dat	Q20474_S_B.mgf	79.05	2	3	10.7623	0	0	0	0	0	0	0	0	0	0	0	0	1	0	0.5	Red	1	0	0.5	Red	1	0	0.5	Red
gb|KLL11062.1|	methyltransferase type 11 [Frankia sp. BMG5.1]	5.77537	32296.1	2	3	0.0928905	1.10906e-05	F202483.dat	Q20474_S_B.mgf	51.2	2	3	7.74411	0	0	0	0	0	0	0	0	0	0	0	0	1	0	0.5	Red	1	0	0.5	Red	1	0	0.5	Red
gb|KLL11073.1|	hypothetical protein FrCorBMG51_13725 [Frankia sp. BMG5.1]	9.35912	109454	2	3	0.0274089	3.27247e-06	F202483.dat	Q20474_S_B.mgf	69.9	2	2	1.6178	0	0	0	0	0	0	0	0	0	0	0	0	1	0	0.5	Red	1	0	0.5	Red	1	0	0.5	Red
gb|KLL11074.1|	phosphate uptake regulator PhoU [Frankia sp. BMG5.1]	5.10083	27010.9	2	3	0.111066	1.32607e-05	F202493.dat	Q20484_S_11.mgf	63.02	2	2	6.71937	0	0	0	0	0	0	0	0	0	0	2	0	1	0	0.5	Red	1	0	0.5	Red	1.66667	0.510826	0.25236	Green
gb|KLL11077.1|	excinuclease ABC subunit C [Frankia sp. BMG5.1]	6.157	83521.7	2	6	0.0718376	8.57701e-06	F202493.dat	Q20484_S_11.mgf	107.9	2	2	2.70968	0	0	0	0	0	0	0	0	1	0	2	0	1	0	0.5	Red	1.33333	0.287682	0.352	Red	1.66667	0.510826	0.25236	Green
gb|KLL11101.1|	Zn-dependent hydrolase [Frankia sp. BMG5.1]	4.96184	22788.5	2	3	0.131646	1.57177e-05	F202483.dat	Q20474_S_B.mgf	87.35	2	3	7.69231	0	0	0	0	0	0	0	0	0	0	0	0	1	0	0.5	Red	1	0	0.5	Red	1	0	0.5	Red
gb|KLL11104.1|	mannose-1-phosphate guanyltransferase [Frankia sp. BMG5.1]	5.36924	88643.5	2	3	0.0338434	4.04072e-06	F202480.dat	Q20471_S_1.mgf	89.35	2	2	2.28916	0	0	0	0	0	0	0	0	0	0	0	0	1	0	0.5	Red	1	0	0.5	Red	1	0	0.5	Red
gb|KLL11126.1|	ABC transporter [Frankia sp. BMG5.1]	9.28756	26948.3	2	4	0.148432	1.7722e-05	F202480.dat	Q20471_S_1.mgf	60.98	2	4	9.05512	0	0	0	0	0	0	0	0	0	0	0	0	1	0	0.5	Red	1	0	0.5	Red	1	0	0.5	Red
gb|KLL11127.1|	ABC transporter [Frankia sp. BMG5.1]	6.92187	24067	2	11	0.457058	5.45701e-05	F202493.dat	Q20484_S_11.mgf	61.16	2	2	7.89474	1	0	1	1	1	0	0	0	1	1	2	1	1	0	0.5	Red	-1.25	-0.223144	0.352	Red	1.4	0.336472	0.244836	Red
gb|KLL11146.1|	electron transporter SenC [Frankia sp. BMG5.1]	4.68555	21528	2	23	1.06838	0.000127558	F202480.dat	Q20471_S_1.mgf	116.27	2	6	16.1765	0	0	4	0	4	0	0	1	0	2	1	0	1	0	0.5	Red	-1.75	-0.559616	0.264567	Green	-1.16667	-0.154151	0.415899	Red
gb|KLL11163.1|	molecular chaperone DnaJ [Frankia sp. BMG5.1]	5.93204	27687.2	2	7	0.252824	3.01858e-05	F202483.dat	Q20474_S_B.mgf	109.03	2	4	9.33852	0	0	0	0	0	0	0	0	0	0	1	0	1	0	0.5	Red	1	0	0.5	Red	1.33333	0.287682	0.361659	Red
gb|KLL11179.1|	long-chain fatty acid--CoA ligase [Frankia sp. BMG5.1]	5.91573	57344	2	3	0.0523159	6.24622e-06	F202483.dat	Q20474_S_B.mgf	90.16	2	3	4.58015	0	0	0	0	0	0	0	0	0	0	0	0	1	0	0.5	Red	1	0	0.5	Red	1	0	0.5	Red
gb|KLL11185.1|	aromatic ring-opening dioxygenase LigA [Frankia sp. BMG5.1]	5.96578	52452.9	2	4	0.0762589	9.10489e-06	F202483.dat	Q20474_S_B.mgf	58.59	2	2	3.02419	0	0	0	0	0	0	0	0	0	0	1	0	1	0	0.5	Red	1	0	0.5	Red	1.33333	0.287682	0.361659	Red
gb|KLL11226.1|	aminobenzoate oxygenase [Frankia sp. BMG5.1]	5.36883	42068.3	2	2	0.0475418	5.67622e-06	F202483.dat	Q20474_S_B.mgf	65.17	2	2	5.17711	0	0	0	0	0	0	0	0	0	0	0	0	1	0	0.5	Red	1	0	0.5	Red	1	0	0.5	Red
gb|KLL11227.1|	hypothetical protein FrCorBMG51_12410 [Frankia sp. BMG5.1]	7.3995	54077.4	2	2	0.036984	4.41569e-06	F202480.dat	Q20471_S_1.mgf	93.97	2	2	4.95238	0	0	0	0	0	0	0	0	0	0	0	0	1	0	0.5	Red	1	0	0.5	Red	1	0	0.5	Red
gb|KLL11291.1|	transposase [Frankia sp. BMG5.1]	9.61721	15339	2	10	0.651932	7.78371e-05	F202493.dat	Q20484_S_11.mgf	72.27	2	2	15.8273	0	0	0	0	0	0	1	0	4	0	2	0	1	0	0.5	Red	2.66667	0.980829	0.13972	Green	1.66667	0.510826	0.25236	Green
gb|KLL11296.1|	TetR family transcriptional regulator [Frankia sp. BMG5.1]	5.85588	20366.5	2	8	0.392803	4.68985e-05	F202493.dat	Q20484_S_11.mgf	100.39	2	3	10.8108	0	0	0	0	0	0	0	0	2	0	3	0	1	0	0.5	Red	1.66667	0.510826	0.245884	Green	2	0.693147	0.221667	Green
gb|KLL11301.1|	AMP-dependent synthetase [Frankia sp. BMG5.1]	5.75247	62486	2	2	0.0320072	3.82148e-06	F202493.dat	Q20484_S_11.mgf	52.14	1	1	1.57068	0	0	0	0	0	0	0	0	0	0	1	0	1	0	0.5	Red	1	0	0.5	Red	1.33333	0.287682	0.361659	Red
gb|KLL11318.1|	luciferase [Frankia sp. BMG5.1]	5.10834	36691.9	2	2	0.054508	6.50795e-06	F202483.dat	Q20474_S_B.mgf	53.19	2	2	4.39883	0	0	0	0	0	0	0	0	0	0	0	0	1	0	0.5	Red	1	0	0.5	Red	1	0	0.5	Red
gb|KLL11377.1|	cytochrome BD ubiquinol oxidase subunit II [Frankia sp. BMG5.1]	9.54452	34373.2	2	4	0.11637	1.38939e-05	F202483.dat	Q20474_S_B.mgf	84.31	2	4	6.26866	0	0	0	0	0	0	0	0	0	0	0	0	1	0	0.5	Red	1	0	0.5	Red	1	0	0.5	Red
gb|KLL11432.1|	hypothetical protein FrCorBMG51_11440 [Frankia sp. BMG5.1]	5.71801	37989.9	2	5	0.131614	1.5714e-05	F202480.dat	Q20471_S_1.mgf	83.75	2	3	5.60224	0	0	0	0	0	0	0	0	0	0	2	0	1	0	0.5	Red	1	0	0.5	Red	1.66667	0.510826	0.25236	Green
gb|KLL11437.1|	methyltransferase type 11 [Frankia sp. BMG5.1]	9.08524	26914.2	2	2	0.0743103	8.87224e-06	F202480.dat	Q20471_S_1.mgf	71.97	2	2	9.375	0	0	0	0	0	0	0	0	0	0	0	0	1	0	0.5	Red	1	0	0.5	Red	1	0	0.5	Red
gb|KLL11455.1|	preprotein translocase subunit SecF [Frankia sp. BMG5.1]	10.0717	43927.1	2	3	0.068295	8.15405e-06	F202483.dat	Q20474_S_B.mgf	52.7	2	2	7.71084	0	0	0	0	0	0	0	0	0	0	1	0	1	0	0.5	Red	1	0	0.5	Red	1.33333	0.287682	0.361659	Red
gb|KLL11485.1|	dUTPase [Frankia sp. BMG5.1]	4.22392	10567.9	2	11	1.04088	0.000124276	F202486.dat	Q20477_S_6.mgf	111.58	1	1	16.4948	1	1	1	1	1	1	0	1	1	0	0	1	1	0	0.5	Red	-1.2	-0.182322	0.352	Red	-1.5	-0.405465	0.244836	Green
gb|KLL11506.1|	gamma-glutamyl kinase [Frankia sp. BMG5.1]	6.45711	38689.5	2	5	0.129234	1.54298e-05	F202480.dat	Q20471_S_1.mgf	93.65	2	2	6.98925	0	0	0	0	0	0	0	0	0	0	2	0	1	0	0.5	Red	1	0	0.5	Red	1.66667	0.510826	0.25236	Green
gb|KLL11521.1|	multidrug ABC transporter ATP-binding protein [Frankia sp. BMG5.1]	8.73509	34392	2	3	0.0872296	1.04147e-05	F202492.dat	Q20483_S_10.mgf	73.36	2	2	12	0	0	0	0	0	0	0	0	0	2	1	0	1	0	0.5	Red	1	0	0.5	Red	2	0.693147	0.159003	Green
gb|KLL11526.1|	glycosyl transferase [Frankia sp. BMG5.1]	10.9155	35922.9	2	3	0.0835123	9.9709e-06	F202480.dat	Q20471_S_1.mgf	34.03	1	1	2.07101	0	0	0	0	0	0	0	0	0	0	2	0	1	0	0.5	Red	1	0	0.5	Red	1.66667	0.510826	0.25236	Green
gb|KLL11528.1|	ribose 5-phosphate isomerase [Frankia sp. BMG5.1]	5.67942	17024.6	2	4	0.234954	2.80522e-05	F202483.dat	Q20474_S_B.mgf	54.58	1	2	5	0	0	0	0	0	0	0	0	0	0	1	0	1	0	0.5	Red	1	0	0.5	Red	1.33333	0.287682	0.361659	Red
gb|KLL11538.1|	mechanosensitive ion channel protein MscS [Frankia sp. BMG5.1]	5.19054	45381.8	2	15	0.330529	3.94634e-05	F202480.dat	Q20471_S_1.mgf	113.29	2	2	6.08899	1	0	0	1	0	0	1	1	1	2	5	0	1	0	0.5	Red	1.5	0.405465	0.230025	Green	2.5	0.916291	0.137125	Green
gb|KLL11547.1|	acetyltransferase [Frankia sp. BMG5.1]	5.4199	21088.7	2	4	0.189675	2.26461e-05	F202483.dat	Q20474_S_B.mgf	55.88	2	4	8.37696	0	0	0	0	0	0	0	0	0	0	0	0	1	0	0.5	Red	1	0	0.5	Red	1	0	0.5	Red
gb|KLL11549.1|	hypothetical protein FrCorBMG51_10935 [Frankia sp. BMG5.1]	9.20894	16314.5	2	6	0.367771	4.39098e-05	F202483.dat	Q20474_S_B.mgf	78.37	1	2	9.72222	0	0	0	0	0	0	0	0	0	1	0	0	1	0	0.5	Red	1	0	0.5	Red	1.33333	0.287682	0.361659	Red
gb|KLL11556.1|	hypothetical protein FrCorBMG51_10980 [Frankia sp. BMG5.1]	4.95949	11237	2	2	0.177983	2.12502e-05	F202480.dat	Q20471_S_1.mgf	74.62	2	2	14.2857	0	0	0	0	0	0	0	0	0	0	0	0	1	0	0.5	Red	1	0	0.5	Red	1	0	0.5	Red
gb|KLL11565.1|	hypothetical protein FrCorBMG51_11030 [Frankia sp. BMG5.1]	6.06699	9899.19	2	6	0.60611	7.23662e-05	F202488.dat	Q20479_S_7.mgf	125.35	2	4	35.8696	0	0	0	0	0	0	4	0	0	0	0	0	1	0	0.5	Red	2.33333	0.847298	0.20536	Green	1	0	0.5	Red
gb|KLL11573.1|	hypothetical protein FrCorBMG51_11090 [Frankia sp. BMG5.1]	5.13257	23423.9	2	5	0.213458	2.54857e-05	F202480.dat	Q20471_S_1.mgf	61.14	2	5	9.25926	0	0	0	0	0	0	0	0	0	0	0	0	1	0	0.5	Red	1	0	0.5	Red	1	0	0.5	Red
gb|KLL11578.1|	hypothetical protein FrCorBMG51_11120 [Frankia sp. BMG5.1]	4.43442	15535.6	2	4	0.257474	3.07409e-05	F202480.dat	Q20471_S_1.mgf	56.1	2	4	15.493	0	0	0	0	0	0	0	0	0	0	0	0	1	0	0.5	Red	1	0	0.5	Red	1	0	0.5	Red
gb|KLL11586.1|	hypothetical protein FrCorBMG51_11170 [Frankia sp. BMG5.1]	6.70994	13269.9	2	7	0.527511	6.29819e-05	F202480.dat	Q20471_S_1.mgf	139.79	2	4	26.9231	0	0	0	0	0	0	3	0	0	0	0	0	1	0	0.5	Red	2	0.693147	0.217665	Green	1	0	0.5	Red
gb|KLL11608.1|	lipid A biosynthesis lauroyl acyltransferase [Frankia sp. BMG5.1]	7.08902	36076.6	2	4	0.110875	1.32379e-05	F202480.dat	Q20471_S_1.mgf	60.57	2	3	8.81459	0	0	0	0	0	0	0	0	0	0	1	0	1	0	0.5	Red	1	0	0.5	Red	1.33333	0.287682	0.361659	Red
gb|KLL11637.1|	formyl transferase [Frankia sp. BMG5.1]	5.48666	64482.9	2	3	0.0465239	5.5547e-06	F202483.dat	Q20474_S_B.mgf	82.04	2	2	3.83973	0	0	0	0	0	0	0	0	0	0	0	0	1	0	0.5	Red	1	0	0.5	Red	1	0	0.5	Red
gb|KLL11650.1|	imidazoleglycerol-phosphate dehydratase [Frankia sp. BMG5.1]	6.03785	20882.9	2	10	0.47886	5.71732e-05	F202483.dat	Q20474_S_B.mgf	70.09	2	3	8.20513	0	0	0	0	0	0	0	0	4	0	1	0	1	0	0.5	Red	2.33333	0.847298	0.20536	Green	1.33333	0.287682	0.361659	Red
gb|KLL11686.1|	cytotoxic translational repressor of toxin-antitoxin stability system [Frankia sp. BMG5.1]	11.5646	10241.3	2	16	1.5623	0.00018653	F202480.dat	Q20471_S_1.mgf	55.74	2	1	17.5824	0	0	0	0	0	0	0	2	0	12	1	0	1	0	0.5	Red	1.66667	0.510826	0.245884	Green	5.33333	1.67398	0.164071	Green
gb|KLL11710.1|	nitrate transporter [Frankia sp. BMG5.1]	9.99977	50720.6	2	4	0.0788634	9.41585e-06	F202493.dat	Q20484_S_11.mgf	70.52	2	2	3.5343	0	0	0	0	0	0	0	0	0	0	2	0	1	0	0.5	Red	1	0	0.5	Red	1.66667	0.510826	0.25236	Green
gb|KLL11712.1|	purine nucleoside phosphorylase [Frankia sp. BMG5.1]	5.91042	28988.1	2	3	0.103491	1.23562e-05	F202483.dat	Q20474_S_B.mgf	72.24	2	2	6.25	0	0	0	0	0	0	0	0	0	0	0	0	1	0	0.5	Red	1	0	0.5	Red	1	0	0.5	Red
gb|KLL11722.1|	hydantoinase [Frankia sp. BMG5.1]	5.75226	71867.6	2	3	0.0417434	4.98393e-06	F202483.dat	Q20474_S_B.mgf	105.45	2	3	3.25318	0	0	0	0	0	0	0	0	0	0	0	0	1	0	0.5	Red	1	0	0.5	Red	1	0	0.5	Red
gb|KLL11726.1|	superoxide dismutase [Frankia sp. BMG5.1]	6.4106	14728.6	2	18	1.22211	0.000145914	F202480.dat	Q20471_S_1.mgf	54.06	1	2	7.63359	1	1	1	1	1	1	1	1	1	1	2	1	1	0	0.5	Red	1	0	0.5	Red	1.16667	0.154151	0.361659	Red
gb|KLL11740.1|	methyltransferase type 11 [Frankia sp. BMG5.1]	5.28342	32078.6	2	6	0.187041	2.23316e-05	F202480.dat	Q20471_S_1.mgf	53.16	2	3	6.10169	0	0	0	0	0	0	0	0	0	0	2	0	1	0	0.5	Red	1	0	0.5	Red	1.66667	0.510826	0.25236	Green
gb|KLL11754.1|	signal protein PDZ [Frankia sp. BMG5.1]	4.97237	36047.2	2	7	0.19419	2.31852e-05	F202483.dat	Q20474_S_B.mgf	80.52	2	3	4.62428	0	0	0	0	0	0	0	0	0	0	2	0	1	0	0.5	Red	1	0	0.5	Red	1.66667	0.510826	0.25236	Green
gb|KLL11778.1|	hypothetical protein FrCorBMG51_08830 [Frankia sp. BMG5.1]	8.6027	29632.3	2	5	0.168735	2.0146e-05	F202493.dat	Q20484_S_11.mgf	96.95	2	3	8.69565	0	0	0	0	0	0	0	0	0	0	3	0	1	0	0.5	Red	1	0	0.5	Red	2	0.693147	0.221667	Green
gb|KLL11823.1|	inositol-phosphate phosphatase [Frankia sp. BMG5.1]	4.76136	26677.9	2	3	0.112453	1.34262e-05	F202483.dat	Q20474_S_B.mgf	80.53	2	3	8.49421	0	0	0	0	0	0	0	0	0	0	0	0	1	0	0.5	Red	1	0	0.5	Red	1	0	0.5	Red
gb|KLL11870.1|	pilus assembly protein HicB [Frankia sp. BMG5.1]	5.64185	9309.6	2	6	0.644496	7.69492e-05	F202480.dat	Q20471_S_1.mgf	89.72	2	3	24.4186	0	0	0	0	0	0	0	0	0	0	3	0	1	0	0.5	Red	1	0	0.5	Red	2	0.693147	0.221667	Green
gb|KLL11874.1|	FAD-linked oxidase [Frankia sp. BMG5.1]	5.23997	48025	2	2	0.041645	4.97218e-06	F202483.dat	Q20474_S_B.mgf	53.32	2	2	3.67171	0	0	0	0	0	0	0	0	0	0	0	0	1	0	0.5	Red	1	0	0.5	Red	1	0	0.5	Red
gb|KLL11880.1|	membrane protein [Frankia sp. BMG5.1]	6.34113	81043.2	2	2	0.0246782	2.94644e-06	F202491.dat	Q20482_S_D.mgf	60.52	1	1	1.69935	0	0	0	0	0	0	0	0	0	0	1	0	1	0	0.5	Red	1	0	0.5	Red	1.33333	0.287682	0.361659	Red
gb|KLL11893.1|	hypothetical protein FrCorBMG51_08470 [Frankia sp. BMG5.1]	5.66889	19665	2	4	0.203407	2.42857e-05	F202493.dat	Q20484_S_11.mgf	63.3	2	2	11.4286	0	0	0	0	0	0	0	0	0	0	2	0	1	0	0.5	Red	1	0	0.5	Red	1.66667	0.510826	0.25236	Green
gb|KLL11944.1|	deoxyguanosinetriphosphate triphosphohydrolase [Frankia sp. BMG5.1]	7.74608	45716.7	2	2	0.0437477	5.22323e-06	F202480.dat	Q20471_S_1.mgf	64.72	2	2	4.32692	0	0	0	0	0	0	0	0	0	0	0	0	1	0	0.5	Red	1	0	0.5	Red	1	0	0.5	Red
gb|KLL11948.1|	pyruvate phosphate dikinase [Frankia sp. BMG5.1]	5.1362	96769.8	2	2	0.0206676	2.4676e-06	F202483.dat	Q20474_S_B.mgf	50.25	2	2	2.11346	0	0	0	0	0	0	0	0	0	0	0	0	1	0	0.5	Red	1	0	0.5	Red	1	0	0.5	Red
gb|KLL11954.1|	GTPase Era [Frankia sp. BMG5.1]	6.61133	33241.8	2	5	0.150413	1.79585e-05	F202483.dat	Q20474_S_B.mgf	78.87	2	3	5.82524	0	0	0	0	0	0	0	0	0	0	1	0	1	0	0.5	Red	1	0	0.5	Red	1.33333	0.287682	0.361659	Red
gb|KLL11956.1|	membrane protein [Frankia sp. BMG5.1]	4.82582	55208.4	2	2	0.0362264	4.32523e-06	F202483.dat	Q20474_S_B.mgf	50.01	2	2	9.68343	0	0	0	0	0	0	0	0	0	0	0	0	1	0	0.5	Red	1	0	0.5	Red	1	0	0.5	Red
gb|KLL11962.1|	hypothetical protein FrCorBMG51_08135 [Frankia sp. BMG5.1]	6.93863	34582.3	2	2	0.0578331	6.90495e-06	F202493.dat	Q20484_S_11.mgf	37.37	1	1	3.32326	0	0	0	0	0	0	0	0	0	0	1	0	1	0	0.5	Red	1	0	0.5	Red	1.33333	0.287682	0.361659	Red
gb|KLL11966.1|	glycerol acyltransferase [Frankia sp. BMG5.1]	9.93802	26946.2	2	7	0.259777	3.10159e-05	F202480.dat	Q20471_S_1.mgf	77.51	2	3	8.87097	0	0	0	0	0	0	0	0	0	1	2	0	1	0	0.5	Red	1	0	0.5	Red	2	0.693147	0.159003	Green
gb|KLL12026.1|	1-pyrroline-5-carboxylate dehydrogenase [Frankia sp. BMG5.1]	5.79499	58185.7	2	2	0.0343727	4.10391e-06	F202483.dat	Q20474_S_B.mgf	68.07	2	2	3.09654	0	0	0	0	0	0	0	0	0	0	0	0	1	0	0.5	Red	1	0	0.5	Red	1	0	0.5	Red
gb|KLL12029.1|	chromosome partitioning protein [Frankia sp. BMG5.1]	6.78988	45152.3	2	6	0.132884	1.58656e-05	F202480.dat	Q20471_S_1.mgf	96.28	2	2	4.56621	0	0	0	0	0	0	0	0	1	1	2	0	1	0	0.5	Red	1.33333	0.287682	0.352	Red	2	0.693147	0.159003	Green
gb|KLL12073.1|	carbonic anhydrase [Frankia sp. BMG5.1]	5.26251	19664.9	2	3	0.152556	1.82143e-05	F202480.dat	Q20471_S_1.mgf	94.61	2	2	10.8696	0	0	0	0	0	0	0	0	0	0	1	0	1	0	0.5	Red	1	0	0.5	Red	1.33333	0.287682	0.361659	Red
gb|KLL12074.1|	polysaccharide synthesis protein GtrA [Frankia sp. BMG5.1]	9.73851	18748.8	2	6	0.32002	3.82086e-05	F202493.dat	Q20484_S_11.mgf	84.33	2	3	10.6509	0	0	0	0	0	0	0	0	0	0	3	0	1	0	0.5	Red	1	0	0.5	Red	2	0.693147	0.221667	Green
gb|KLL12098.1|	mannose-6-phosphate isomerase [Frankia sp. BMG5.1]	4.80614	40085	2	5	0.124735	1.48926e-05	F202483.dat	Q20474_S_B.mgf	88.07	2	4	5.56962	0	0	0	0	0	0	0	0	0	0	0	0	1	0	0.5	Red	1	0	0.5	Red	1	0	0.5	Red
gb|KLL12104.1|	glycosyl transferase [Frankia sp. BMG5.1]	9.953	47442.3	2	5	0.105391	1.25831e-05	F202480.dat	Q20471_S_1.mgf	60.57	2	2	6.88889	0	0	0	0	0	0	0	0	0	0	2	0	1	0	0.5	Red	1	0	0.5	Red	1.66667	0.510826	0.25236	Green
gb|KLL12227.1|	arpA protein [Frankia sp. BMG5.1]	6.15726	32165.2	2	4	0.124358	1.48476e-05	F202480.dat	Q20471_S_1.mgf	135.63	2	2	6.92042	0	0	0	0	0	0	0	0	0	0	1	0	1	0	0.5	Red	1	0	0.5	Red	1.33333	0.287682	0.361659	Red
gb|KLL12308.1|	threonine synthase [Frankia sp. BMG5.1]	5.48737	44579	2	2	0.0448642	5.35653e-06	F202483.dat	Q20474_S_B.mgf	49.56	2	2	3.53774	0	0	0	0	0	0	0	0	0	0	0	0	1	0	0.5	Red	1	0	0.5	Red	1	0	0.5	Red
gb|KLL12311.1|	helicase [Frankia sp. BMG5.1]	5.76622	61148.7	2	10	0.163536	1.95253e-05	F202483.dat	Q20474_S_B.mgf	93.35	2	3	3.46715	0	0	0	0	0	0	0	0	0	0	3	0	1	0	0.5	Red	1	0	0.5	Red	2	0.693147	0.221667	Green
gb|KLL12327.1|	endonuclease III [Frankia sp. BMG5.1]	9.75022	26009.9	2	3	0.115341	1.3771e-05	F202480.dat	Q20471_S_1.mgf	117.29	2	2	12.8631	0	0	0	0	0	0	0	0	0	0	1	0	1	0	0.5	Red	1	0	0.5	Red	1.33333	0.287682	0.361659	Red
gb|KLL12332.1|	hypothetical protein FrCorBMG51_06145 [Frankia sp. BMG5.1]	6.24329	41902.8	2	3	0.0715943	8.54796e-06	F202483.dat	Q20474_S_B.mgf	54.53	2	3	4.88432	0	0	0	0	0	0	0	0	0	0	0	0	1	0	0.5	Red	1	0	0.5	Red	1	0	0.5	Red
gb|KLL12386.1|	3-hydroxylacyl-ACP dehydratase [Frankia sp. BMG5.1]	4.9121	15966.2	2	2	0.125264	1.49559e-05	F202483.dat	Q20474_S_B.mgf	77.63	2	2	14	0	0	0	0	0	0	0	0	0	0	0	0	1	0	0.5	Red	1	0	0.5	Red	1	0	0.5	Red
gb|KLL12418.1|	3-oxoacyl-ACP reductase [Frankia sp. BMG5.1]	6.22627	26746	2	4	0.149555	1.7856e-05	F202480.dat	Q20471_S_1.mgf	40.31	1	1	3.52941	0	0	0	0	0	0	0	0	1	1	1	0	1	0	0.5	Red	1.33333	0.287682	0.352	Red	1.66667	0.510826	0.244836	Green
gb|KLL12430.1|	signal peptidase [Frankia sp. BMG5.1]	5.6808	18481.1	2	12	0.649312	7.75242e-05	F202483.dat	Q20474_S_B.mgf	109.16	2	7	14.4444	0	0	0	0	0	0	0	0	0	0	4	0	1	0	0.5	Red	1	0	0.5	Red	2.33333	0.847298	0.207933	Green
gb|KLL12454.1|	short-chain dehydrogenase [Frankia sp. BMG5.1]	6.61123	25713.4	2	12	0.466683	5.57194e-05	F202480.dat	Q20471_S_1.mgf	120.72	2	6	8.06452	0	0	0	0	0	0	0	0	0	0	5	0	1	0	0.5	Red	1	0	0.5	Red	2.66667	0.980829	0.200863	Green
gb|KLL12459.1|	transcriptional regulator [Frankia sp. BMG5.1]	6.71582	48471	2	3	0.0618927	7.38965e-06	F202480.dat	Q20471_S_1.mgf	89.03	2	3	4.82759	0	0	0	0	0	0	0	0	0	0	0	0	1	0	0.5	Red	1	0	0.5	Red	1	0	0.5	Red
gb|KLL12499.1|	hypothetical protein FrCorBMG51_04300 [Frankia sp. BMG5.1]	4.85475	16792.7	2	4	0.238199	2.84396e-05	F202493.dat	Q20484_S_11.mgf	75.15	2	4	10.8974	0	0	0	0	0	0	0	0	0	0	4	0	1	0	0.5	Red	1	0	0.5	Red	2.33333	0.847298	0.207933	Green
gb|KLL12502.1|	heme biosynthesis protein HemY [Frankia sp. BMG5.1]	4.53992	21184.5	2	4	0.188817	2.25437e-05	F202480.dat	Q20471_S_1.mgf	89.04	2	3	10.9453	0	0	0	0	0	0	0	0	0	0	0	0	1	0	0.5	Red	1	0	0.5	Red	1	0	0.5	Red
gb|KLL12522.1|	imidazole glycerol phosphate synthase [Frankia sp. BMG5.1]	4.88767	27197.1	2	4	0.147075	1.75599e-05	F202483.dat	Q20474_S_B.mgf	76.27	2	4	7.98479	0	0	0	0	0	0	0	0	0	0	0	0	1	0	0.5	Red	1	0	0.5	Red	1	0	0.5	Red
gb|KLL12560.1|	hypothetical protein FrCorBMG51_04210 [Frankia sp. BMG5.1]	5.63198	58145.6	2	2	0.0343964	4.10674e-06	F202483.dat	Q20474_S_B.mgf	48.53	1	1	2.23048	0	0	0	0	0	0	0	0	0	0	1	0	1	0	0.5	Red	1	0	0.5	Red	1.33333	0.287682	0.361659	Red
gb|KLL12573.1|	hypothetical protein FrCorBMG51_04670 [Frankia sp. BMG5.1]	5.41985	32678	2	7	0.214211	2.55757e-05	F202480.dat	Q20471_S_1.mgf	68.36	2	5	5.96026	0	0	0	0	0	0	0	0	0	0	0	0	1	0	0.5	Red	1	0	0.5	Red	1	0	0.5	Red
gb|KLL12588.1|	sulfate adenylyltransferase [Frankia sp. BMG5.1]	5.34905	35320.9	2	4	0.113247	1.35211e-05	F202483.dat	Q20474_S_B.mgf	51.76	2	3	10.8626	0	0	0	0	0	0	1	0	0	0	0	0	1	0	0.5	Red	1.33333	0.287682	0.352	Red	1	0	0.5	Red
gb|KLL12590.1|	oxidoreductase [Frankia sp. BMG5.1]	8.4449	22890.7	2	2	0.0873716	1.04317e-05	F202480.dat	Q20471_S_1.mgf	41.01	1	1	3.66972	0	0	0	0	0	0	0	0	0	0	0	0	1	0	0.5	Red	1	0	0.5	Red	1	0	0.5	Red
gb|KLL12594.1|	hypothetical protein FrCorBMG51_02555 [Frankia sp. BMG5.1]	5.92442	53390.5	2	7	0.131109	1.56537e-05	F202480.dat	Q20471_S_1.mgf	104.65	2	6	3.72671	0	0	0	0	0	0	0	0	0	0	1	0	1	0	0.5	Red	1	0	0.5	Red	1.33333	0.287682	0.361659	Red
gb|KLL12614.1|	NADH:ubiquinone oxidoreductase subunit K [Frankia sp. BMG5.1]	9.18073	10769.9	2	5	0.464256	5.54296e-05	F202483.dat	Q20474_S_B.mgf	62.1	2	2	12.1212	0	0	0	0	0	0	0	0	0	0	2	0	1	0	0.5	Red	1	0	0.5	Red	1.66667	0.510826	0.25236	Green
gb|KLL12620.1|	protease HtpX [Frankia sp. BMG5.1]	9.55066	31320.7	2	4	0.127711	1.5248e-05	F202480.dat	Q20471_S_1.mgf	70.47	2	2	9.24658	0	0	0	0	0	0	0	0	0	0	0	0	1	0	0.5	Red	1	0	0.5	Red	1	0	0.5	Red
gb|KLL12674.1|	carbohydrate kinase [Frankia sp. BMG5.1]	7.92468	51073.3	2	7	0.137058	1.63639e-05	F202480.dat	Q20471_S_1.mgf	100.4	2	6	7.10059	0	0	0	0	0	0	0	0	0	0	0	0	1	0	0.5	Red	1	0	0.5	Red	1	0	0.5	Red
gb|KLL12677.1|	peptidase M22 [Frankia sp. BMG5.1]	7.83236	30220.9	2	3	0.0992692	1.18522e-05	F202483.dat	Q20474_S_B.mgf	106.17	2	3	6.93069	0	0	0	0	0	0	0	0	0	0	0	0	1	0	0.5	Red	1	0	0.5	Red	1	0	0.5	Red
gb|KLL12705.1|	ATPase AAA [Frankia sp. BMG5.1]	5.92519	131557	2	4	0.0304051	3.6302e-06	F202483.dat	Q20474_S_B.mgf	87.62	2	2	2.3406	0	0	0	0	0	0	0	0	0	0	1	0	1	0	0.5	Red	1	0	0.5	Red	1.33333	0.287682	0.361659	Red
gb|KLL12706.1|	hypothetical protein FrCorBMG51_03365 [Frankia sp. BMG5.1]	5.80665	35146.1	2	7	0.199169	2.37796e-05	F202493.dat	Q20484_S_11.mgf	69.95	1	2	6.09756	0	0	0	0	0	0	0	0	2	0	2	0	1	0	0.5	Red	1.66667	0.510826	0.245884	Green	1.66667	0.510826	0.25236	Green
gb|KLL12716.1|	hypothetical protein FrCorBMG51_03455 [Frankia sp. BMG5.1]	6.61486	24776.6	2	3	0.121082	1.44565e-05	F202483.dat	Q20474_S_B.mgf	72.51	2	2	7.9646	0	0	0	0	0	0	0	0	0	0	1	0	1	0	0.5	Red	1	0	0.5	Red	1.33333	0.287682	0.361659	Red
gb|KLL12722.1|	hypothetical protein FrCorBMG51_03490 [Frankia sp. BMG5.1]	9.96844	9255.73	2	5	0.540206	6.44976e-05	F202483.dat	Q20474_S_B.mgf	106.37	1	3	17.9775	0	0	0	0	0	0	0	0	0	0	2	0	1	0	0.5	Red	1	0	0.5	Red	1.66667	0.510826	0.25236	Green
gb|KLL12743.1|	hypothetical protein FrCorBMG51_03650 [Frankia sp. BMG5.1]	4.9716	10396.5	2	2	0.192373	2.29682e-05	F202483.dat	Q20474_S_B.mgf	46.54	2	2	18.3673	0	0	0	0	0	0	0	0	0	0	0	0	1	0	0.5	Red	1	0	0.5	Red	1	0	0.5	Red
gb|KLL12771.1|	50S ribosomal protein L15 [Frankia sp. BMG5.1]	11	15337.4	2	2	0.130401	1.55691e-05	F202488.dat	Q20479_S_7.mgf	51.94	1	1	9.72222	0	0	0	0	0	0	1	0	0	0	0	0	1	0	0.5	Red	1.33333	0.287682	0.352	Red	1	0	0.5	Red
gb|KLL12793.1|	NADH:ubiquinone oxidoreductase subunit H, partial [Frankia sp. BMG5.1]	6.09398	47453.1	2	8	0.168587	2.01284e-05	F202483.dat	Q20474_S_B.mgf	104.85	2	4	2.31481	0	0	0	0	0	0	0	0	0	0	3	0	1	0	0.5	Red	1	0	0.5	Red	2	0.693147	0.221667	Green
gb|KLL12794.1|	NADH:ubiquinone oxidoreductase subunit H, partial [Frankia sp. BMG5.1]	9.55511	2806.43	2	33	11.7587	0.00140392	F202483.dat	Q20474_S_B.mgf	135.1	2	10	55.1724	0	0	0	0	0	0	3	0	0	0	13	0	1	0	0.5	Red	2	0.693147	0.217665	Green	5.33333	1.67398	0.189128	Green
gb|KLL12830.1|	2-hydroxyhepta-2,4-diene-1,7-dioate isomerase [Frankia sp. BMG5.1]	4.88772	27200.9	2	3	0.11029	1.3168e-05	F202483.dat	Q20474_S_B.mgf	92.63	2	3	6.94981	0	0	0	0	0	0	0	0	0	0	0	0	1	0	0.5	Red	1	0	0.5	Red	1	0	0.5	Red
gb|KLL12832.1|	histidine kinase [Frankia sp. BMG5.1]	9.27274	65980.3	2	2	0.0303121	3.61909e-06	F202493.dat	Q20484_S_11.mgf	41.19	2	2	3.64238	0	0	0	0	0	0	0	0	0	0	2	0	1	0	0.5	Red	1	0	0.5	Red	1.66667	0.510826	0.25236	Green
gb|KLL12847.1|	metal-binding protein [Frankia sp. BMG5.1]	4.53558	22321	2	13	0.582412	6.95367e-05	F202487.dat	Q20478_S_C.mgf	66.54	2	2	7.35294	1	1	1	1	1	1	1	1	1	1	0	1	1	0	0.5	Red	1	0	0.5	Red	-1.2	-0.182322	0.361659	Red
gb|KLL12866.1|	peptidase M50 [Frankia sp. BMG5.1]	8.86513	42035.3	2	2	0.0475791	5.68067e-06	F202493.dat	Q20484_S_11.mgf	60.13	1	1	5.28967	0	0	0	0	0	0	0	0	0	0	1	0	1	0	0.5	Red	1	0	0.5	Red	1.33333	0.287682	0.361659	Red
gb|KLL12880.1|	phosphoketolase [Frankia sp. BMG5.1]	6.16989	89709.4	2	9	0.100324	1.19781e-05	F202483.dat	Q20474_S_B.mgf	126.26	2	6	2.72277	0	0	0	0	0	0	0	0	0	0	1	0	1	0	0.5	Red	1	0	0.5	Red	1.33333	0.287682	0.361659	Red
gb|KLL12901.1|	Xaa-Pro aminopeptidase [Frankia sp. BMG5.1]	5.0952	51741.8	2	2	0.0386535	4.61501e-06	F202483.dat	Q20474_S_B.mgf	40.73	1	1	1.47992	0	0	0	0	0	0	0	0	0	0	0	0	1	0	0.5	Red	1	0	0.5	Red	1	0	0.5	Red
gb|KLL12915.1|	protein tyrosine phosphatase [Frankia sp. BMG5.1]	5.99026	27395.1	2	4	0.146012	1.7433e-05	F202483.dat	Q20474_S_B.mgf	60.16	2	2	5.9761	0	0	0	0	0	0	0	0	0	0	0	0	1	0	0.5	Red	1	0	0.5	Red	1	0	0.5	Red
gb|KLL12938.1|	hypothetical protein FrCorBMG51_02305 [Frankia sp. BMG5.1]	5.02287	35708.9	2	6	0.168025	2.00613e-05	F202483.dat	Q20474_S_B.mgf	103.3	2	3	6.06061	0	0	0	0	0	0	0	0	0	0	2	0	1	0	0.5	Red	1	0	0.5	Red	1.66667	0.510826	0.25236	Green
gb|KLL12947.1|	ATP/GTP-binding protein [Frankia sp. BMG5.1]	6.14412	40564.1	2	8	0.197219	2.35468e-05	F202493.dat	Q20484_S_11.mgf	89.05	2	3	4.03226	0	0	0	0	0	0	0	0	0	0	3	0	1	0	0.5	Red	1	0	0.5	Red	2	0.693147	0.221667	Green
gb|KLL12953.1|	1,4-alpha-glucan branching protein [Frankia sp. BMG5.1]	6.22806	52379.9	2	2	0.0381826	4.55879e-06	F202493.dat	Q20484_S_11.mgf	68.89	2	2	3.68852	0	0	0	0	0	0	0	0	0	0	2	0	1	0	0.5	Red	1	0	0.5	Red	1.66667	0.510826	0.25236	Green
gb|KLL12960.1|	ATP-dependent DNA helicase RecG [Frankia sp. BMG5.1]	5.50424	85847	2	4	0.0465945	5.56313e-06	F202493.dat	Q20484_S_11.mgf	77.69	2	2	2.43902	0	0	0	0	0	0	0	0	0	0	2	0	1	0	0.5	Red	1	0	0.5	Red	1.66667	0.510826	0.25236	Green
gb|KLL12974.1|	acetoacetyl-CoA synthetase [Frankia sp. BMG5.1]	5.0675	70158.1	2	3	0.0427606	5.10538e-06	F202483.dat	Q20474_S_B.mgf	71.16	2	2	3.04878	0	0	0	0	0	0	0	0	0	0	1	0	1	0	0.5	Red	1	0	0.5	Red	1.33333	0.287682	0.361659	Red
gb|KLL13024.1|	hypothetical protein FrCorBMG51_00290 [Frankia sp. BMG5.1]	10.5558	45410.7	2	4	0.088085	1.05169e-05	F202493.dat	Q20484_S_11.mgf	59.38	2	3	3.34928	0	0	0	0	0	0	0	0	0	1	3	0	1	0	0.5	Red	1	0	0.5	Red	2.33333	0.847298	0.14195	Green
gb|KLL13035.1|	aldehyde dehydrogenase [Frankia sp. BMG5.1]	5.43217	51222.8	2	8	0.156181	1.86471e-05	F202480.dat	Q20471_S_1.mgf	90.44	2	4	4.29448	0	0	0	0	0	0	0	0	0	0	3	0	1	0	0.5	Red	1	0	0.5	Red	2	0.693147	0.221667	Green
gb|KLL13041.1|	cell division protein DivIVA [Frankia sp. BMG5.1]	5.15404	16837.5	2	5	0.296956	3.54549e-05	F202483.dat	Q20474_S_B.mgf	65.06	2	2	17.8344	0	0	0	0	0	0	0	0	0	0	1	0	1	0	0.5	Red	1	0	0.5	Red	1.33333	0.287682	0.361659	Red
gb|KLL13050.1|	1D-myo-inositol 2-acetamido-2-deoxy-alpha-D-glucopyranoside deacetylase [Frankia sp. BMG5.1]	4.85214	33080.3	2	11	0.332525	3.97016e-05	F202483.dat	Q20474_S_B.mgf	78.54	2	4	5.80645	2	0	0	0	2	0	0	0	0	0	1	0	1	0	0.5	Red	-1.66667	-0.510826	0.245884	Green	-1.25	-0.223144	0.366442	Red
gb|KLL13062.1|	hypothetical protein FrCorBMG51_00585 [Frankia sp. BMG5.1]	8.01597	27497.8	2	3	0.109099	1.30259e-05	F202493.dat	Q20484_S_11.mgf	84.07	2	3	7.1161	0	0	0	0	0	0	0	0	0	0	3	0	1	0	0.5	Red	1	0	0.5	Red	2	0.693147	0.221667	Green
gb|KLL13063.1|	glycosyl transferase family 1 [Frankia sp. BMG5.1]	8.82265	41637.7	2	5	0.120083	1.43373e-05	F202493.dat	Q20484_S_11.mgf	97.55	1	1	4.38144	0	0	0	0	0	0	2	0	0	0	1	0	1	0	0.5	Red	1.66667	0.510826	0.245884	Green	1.33333	0.287682	0.361659	Red
gb|KLL13108.1|	hypothetical protein FrCorBMG51_00915 [Frankia sp. BMG5.1]	4.80501	50239.5	2	2	0.0398093	4.75301e-06	F202483.dat	Q20474_S_B.mgf	37.04	1	1	1.63599	0	0	0	0	0	0	0	0	0	0	1	0	1	0	0.5	Red	1	0	0.5	Red	1.33333	0.287682	0.361659	Red
gb|KLL13150.1|	16S rRNA methyltransferase [Frankia sp. BMG5.1]	10.3888	30589.6	2	3	0.0980725	1.17093e-05	F202493.dat	Q20484_S_11.mgf	104.68	2	3	7.90378	0	0	0	0	0	0	0	0	0	0	3	0	1	0	0.5	Red	1	0	0.5	Red	2	0.693147	0.221667	Green
gb|KLL13156.1|	hypothetical protein FrCorBMG51_01105, partial [Frankia sp. BMG5.1]	5.3537	17524.5	2	2	0.114126	1.3626e-05	F202493.dat	Q20484_S_11.mgf	56.86	2	2	19.6532	0	0	0	0	0	0	0	0	0	0	2	0	1	0	0.5	Red	1	0	0.5	Red	1.66667	0.510826	0.25236	Green
ref|WP_047222612.1|	hypothetical protein [Frankia sp. BMG5.1]	8.06188	13680.3	2	7	0.511686	6.10924e-05	F202480.dat	Q20471_S_1.mgf	130.67	2	4	25.1908	0	0	0	0	0	0	0	0	0	0	3	0	1	0	0.5	Red	1	0	0.5	Red	2	0.693147	0.221667	Green
ref|WP_047222637.1|	FAD-linked oxidase [Frankia sp. BMG5.1]	5.8342	48464.7	2	4	0.0825342	9.85413e-06	F202480.dat	Q20471_S_1.mgf	55.64	2	2	5.18672	0	0	0	0	0	0	0	0	0	0	1	0	1	0	0.5	Red	1	0	0.5	Red	1.33333	0.287682	0.361659	Red
ref|WP_047222869.1|	short-chain dehydrogenase [Frankia sp. BMG5.1]	5.41744	26835.1	2	2	0.0745293	8.89838e-06	F202480.dat	Q20471_S_1.mgf	60.84	1	1	3.71747	0	0	0	0	0	0	0	0	0	0	1	0	1	0	0.5	Red	1	0	0.5	Red	1.33333	0.287682	0.361659	Red
ref|WP_047223144.1|	FMN-binding glutamate synthase family protein [Frankia sp. BMG5.1]	7.23864	52618.3	2	2	0.0380096	4.53814e-06	F202493.dat	Q20484_S_11.mgf	47.79	2	2	3.42742	0	0	0	0	0	0	0	0	0	0	2	0	1	0	0.5	Red	1	0	0.5	Red	1.66667	0.510826	0.25236	Green
ref|WP_047223998.1|	NADH dehydrogenase [Frankia sp. BMG5.1]	9.13968	47869.4	2	9	0.188012	2.24475e-05	F202483.dat	Q20474_S_B.mgf	47.92	2	9	4.42478	0	0	0	0	0	0	0	0	0	0	0	0	1	0	0.5	Red	1	0	0.5	Red	1	0	0.5	Red
ref|WP_047224192.1|	hypothetical protein [Frankia sp. BMG5.1]	9.89882	14295.5	2	17	1.18918	0.000141982	F202480.dat	Q20471_S_1.mgf	89.3	2	4	25.1852	0	0	0	0	0	0	0	0	8	0	3	0	1	0	0.5	Red	3.66667	1.29928	0.191867	Green	2	0.693147	0.221667	Green
ref|WP_052914185.1|	hypothetical protein [Frankia sp. BMG5.1]	10.0899	87240.1	2	3	0.0343878	4.10572e-06	F202493.dat	Q20484_S_11.mgf	79.13	2	2	3.2967	0	0	0	0	0	0	0	0	0	0	2	0	1	0	0.5	Red	1	0	0.5	Red	1.66667	0.510826	0.25236	Green
ref|WP_052914239.1|	cytochrome c biogenesis protein ResB [Frankia sp. BMG5.1]	6.86104	78254.4	2	4	0.0511154	6.10289e-06	F202493.dat	Q20484_S_11.mgf	65.81	2	2	3.3557	0	0	0	0	0	0	0	0	0	0	2	0	1	0	0.5	Red	1	0	0.5	Red	1.66667	0.510826	0.25236	Green
ref|WP_052914240.1|	hypothetical protein [Frankia sp. BMG5.1]	6.58997	69489.3	2	2	0.0287814	3.43634e-06	F202483.dat	Q20474_S_B.mgf	95.85	2	2	4.22741	0	0	0	0	0	0	0	0	0	0	0	0	1	0	0.5	Red	1	0	0.5	Red	1	0	0.5	Red
ref|WP_052914277.1|	hypothetical protein [Frankia sp. BMG5.1]	4.74158	47568.1	2	6	0.126135	1.50598e-05	F202483.dat	Q20474_S_B.mgf	126.99	2	4	4.74041	0	0	0	0	0	0	0	0	0	0	2	0	1	0	0.5	Red	1	0	0.5	Red	1.66667	0.510826	0.25236	Green
ref|WP_052914400.1|	hypothetical protein [Frankia sp. BMG5.1]	7.4083	91113.5	2	3	0.032926	3.93118e-06	F202480.dat	Q20471_S_1.mgf	63.9	2	2	3.50242	0	0	0	0	0	0	0	0	0	0	1	0	1	0	0.5	Red	1	0	0.5	Red	1.33333	0.287682	0.361659	Red
ref|WP_052914445.1|	hypothetical protein [Frankia sp. BMG5.1]	10.5346	46219.2	2	7	0.151452	1.80826e-05	F202493.dat	Q20484_S_11.mgf	70.24	1	2	3.23276	0	0	0	0	0	0	0	0	0	0	2	0	1	0	0.5	Red	1	0	0.5	Red	1.66667	0.510826	0.25236	Green
ref|WP_052914449.1|	hypothetical protein [Frankia sp. BMG5.1]	5.00769	34450	2	3	0.0870828	1.03972e-05	F202483.dat	Q20474_S_B.mgf	65.3	2	3	5.91716	0	0	0	0	0	0	0	0	0	0	0	0	1	0	0.5	Red	1	0	0.5	Red	1	0	0.5	Red
ref|WP_052914451.1|	hypothetical protein [Frankia sp. BMG5.1]	9.16662	19030.1	2	13	0.68313	8.15619e-05	F202480.dat	Q20471_S_1.mgf	134.41	2	2	13.1429	1	1	0	1	0	1	1	1	1	1	2	1	1	0	0.5	Red	1.2	0.182322	0.352	Red	1.4	0.336472	0.244836	Red
ref|WP_052914466.1|	hypothetical protein [Frankia sp. BMG5.1]	6.07087	155660	2	3	0.0192728	2.30107e-06	F202483.dat	Q20474_S_B.mgf	43.32	2	2	1.67715	0	0	0	0	0	0	0	0	0	0	1	0	1	0	0.5	Red	1	0	0.5	Red	1.33333	0.287682	0.361659	Red
ref|WP_052914502.1|	hypothetical protein [Frankia sp. BMG5.1]	5.89932	96178.8	2	6	0.0623838	7.44828e-06	F202483.dat	Q20474_S_B.mgf	79.4	2	3	3.33681	0	0	0	0	0	0	0	0	0	0	2	0	1	0	0.5	Red	1	0	0.5	Red	1.66667	0.510826	0.25236	Green
ref|WP_052914510.1|	hypothetical protein [Frankia sp. BMG5.1]	9.83247	25550.8	2	5	0.195688	2.33641e-05	F202493.dat	Q20484_S_11.mgf	53.46	2	5	11.336	0	0	0	0	0	0	0	0	0	0	5	0	1	0	0.5	Red	1	0	0.5	Red	2.66667	0.980829	0.200863	Green
ref|WP_052914547.1|	hypothetical protein [Frankia sp. BMG5.1]	12.2325	30718	2	5	0.162771	1.94339e-05	F202493.dat	Q20484_S_11.mgf	84.36	2	2	8.69565	0	0	0	0	0	0	0	1	0	0	2	0	1	0	0.5	Red	1.33333	0.287682	0.352	Red	1.66667	0.510826	0.25236	Green
ref|WP_052914552.1|	TIR domain-containing protein [Frankia sp. BMG5.1]	5.30606	89027.8	2	3	0.0336974	4.02328e-06	F202493.dat	Q20484_S_11.mgf	65.65	2	2	2.63158	0	0	0	0	0	0	0	0	0	0	2	0	1	0	0.5	Red	1	0	0.5	Red	1.66667	0.510826	0.25236	Green
ref|WP_052914622.1|	hypothetical protein [Frankia sp. BMG5.1]	5.48206	32709.5	2	3	0.0917164	1.09504e-05	F202493.dat	Q20484_S_11.mgf	65.67	1	1	7.1875	1	0	0	1	0	0	0	0	0	0	1	0	1	0	0.5	Red	-1.33333	-0.287682	0.352	Red	1	0	0.5	Red
ref|WP_052914623.1|	hypothetical protein [Frankia sp. BMG5.1]	6.60361	24305.5	2	2	0.0822859	9.82447e-06	F202483.dat	Q20474_S_B.mgf	47.96	2	2	8	0	0	0	0	0	0	0	0	0	0	0	0	1	0	0.5	Red	1	0	0.5	Red	1	0	0.5	Red
ref|WP_052914653.1|	branched-chain amino acid ABC transporter substrate-binding protein [Frankia sp. BMG5.1]	6.13211	54627.2	2	8	0.146447	1.7485e-05	F202493.dat	Q20484_S_11.mgf	102.03	2	3	4.1502	0	0	0	0	0	0	0	0	0	0	3	0	1	0	0.5	Red	1	0	0.5	Red	2	0.693147	0.221667	Green
ref|WP_052914683.1|	hypothetical protein [Frankia sp. BMG5.1]	10.4205	42952.7	2	10	0.232815	2.77968e-05	F202493.dat	Q20484_S_11.mgf	75.84	2	5	4.80769	0	0	0	0	0	0	0	0	0	0	5	0	1	0	0.5	Red	1	0	0.5	Red	2.66667	0.980829	0.200863	Green
ref|WP_052914694.1|	non-ribosomal peptide synthetase [Frankia sp. BMG5.1]	4.99992	416622	2	4	0.00960104	1.14631e-06	F202493.dat	Q20484_S_11.mgf	58.47	2	2	0.433673	0	0	0	0	0	0	0	0	0	0	2	0	1	0	0.5	Red	1	0	0.5	Red	1.66667	0.510826	0.25236	Green
ref|WP_052914782.1|	hypothetical protein [Frankia sp. BMG5.1]	11.3986	49649.2	2	5	0.100707	1.20238e-05	F202483.dat	Q20474_S_B.mgf	78.66	2	2	5.72597	0	0	0	0	0	0	2	0	0	0	0	0	1	0	0.5	Red	1.66667	0.510826	0.245884	Green	1	0	0.5	Red
ref|WP_052914844.1|	hypothetical protein [Frankia sp. BMG5.1]	6.38033	62442.8	2	4	0.0640586	7.64824e-06	F202493.dat	Q20484_S_11.mgf	96.26	2	4	8.03709	0	0	0	0	0	0	0	0	0	0	4	0	1	0	0.5	Red	1	0	0.5	Red	2.33333	0.847298	0.207933	Green
ref|WP_052914853.1|	hypothetical protein [Frankia sp. BMG5.1]	5.6055	58850.2	2	2	0.0339846	4.05757e-06	F202483.dat	Q20474_S_B.mgf	61.98	2	2	4.4964	0	0	0	0	0	0	0	0	0	0	0	0	1	0	0.5	Red	1	0	0.5	Red	1	0	0.5	Red
ref|WP_052914894.1|	CTP synthase [Frankia sp. BMG5.1]	5.93669	67974	2	7	0.102981	1.22953e-05	F202480.dat	Q20471_S_1.mgf	100.84	2	3	3.01587	0	0	0	0	0	0	0	0	0	0	2	0	1	0	0.5	Red	1	0	0.5	Red	1.66667	0.510826	0.25236	Green
ref|WP_052914916.1|	serine/threonine protein phosphatase [Frankia sp. BMG5.1]	5.48983	62220.1	2	3	0.0482159	5.75671e-06	F202483.dat	Q20474_S_B.mgf	73.87	2	3	3.15789	0	0	0	0	0	0	0	0	0	0	0	0	1	0	0.5	Red	1	0	0.5	Red	1	0	0.5	Red
ref|WP_052914939.1|	hypothetical protein [Frankia sp. BMG5.1]	5.21574	51186.4	2	2	0.0390728	4.66508e-06	F202480.dat	Q20471_S_1.mgf	38.22	1	1	3.15582	0	0	0	0	0	0	0	0	0	0	0	0	1	0	0.5	Red	1	0	0.5	Red	1	0	0.5	Red
gb|KLL11718.1|	fumarate reductase [Frankia sp. BMG5.1]	5.87126	64049.2	42	3182	49.6805	0.00593158	F202493.dat	Q20484_S_11.mgf	1949.4	36	328	60.274	181	187	174	183	150	205	182	159	228	247	328	204	-1.00739	-0.00736652	0.469588	Red	1.04954	0.0483532	0.342575	Red	1.43486	0.361069	0.0483522	Orange
gb|KLL12913.1|	biotin attachment protein [Frankia sp. BMG5.1]	5.18829	33990	11	690	20.3001	0.00242372	F202487.dat	Q20478_S_C.mgf	492.49	9	57	33.6336	59	32	37	50	48	29	39	71	43	40	49	40	-1.00769	-0.00766287	0.488272	Red	1.19084	0.174659	0.278811	Red	1.00763	0.0076046	0.485831	Red
gb|KLL10975.1|	50S ribosomal protein L9 [Frankia sp. BMG5.1]	10.2459	15770.7	12	306	19.4031	0.00231662	F202487.dat	Q20478_S_C.mgf	418.02	9	28	71.6216	31	22	7	25	29	5	12	23	26	25	20	8	-1.01613	-0.0160003	0.487752	Red	1.01587	0.0157484	0.484747	Red	-1.125	-0.117783	0.400103	Red
gb|KLL12727.1|	ATP synthase F0F1 subunit alpha [Frankia sp. BMG5.1]	5.0357	59925.2	36	3616	60.3419	0.00720449	F202480.dat	Q20471_S_1.mgf	2051.58	34	288	64	219	192	201	209	187	204	217	165	287	295	323	237	-1.0199	-0.0197051	0.359542	Red	1.09268	0.0886361	0.313832	Red	1.39512	0.332982	0.0189755	Orange
gb|KLL11039.1|	ABC transporter ATP-binding protein [Frankia sp. BMG5.1]	5.30877	33425.9	13	439	13.1335	0.00156807	F202480.dat	Q20471_S_1.mgf	817.41	13	70	54.2587	16	16	4	14	13	8	24	21	40	44	61	22	-1.02632	-0.0259755	0.471686	Red	2.25641	0.813775	0.0418306	Blue	3.33333	1.20397	0.0322407	Blue
ref|WP_052914709.1|	inorganic pyrophosphatase [Frankia sp. BMG5.1]	4.8023	24469.9	10	189	7.72376	0.000922174	F202490.dat	Q20481_S_9.mgf	338.34	8	15	49.5455	9	25	1	14	11	9	14	12	15	3	14	14	-1.02703	-0.0266682	0.482655	Red	1.15789	0.146603	0.396222	Red	-1.11765	-0.111226	0.437482	Red
gb|KLL10281.1|	molecular chaperone GrpE [Frankia sp. BMG5.1]	4.80634	25010.5	14	1161	46.4205	0.00554235	F202483.dat	Q20474_S_B.mgf	635.46	10	30	61.6034	92	106	107	109	97	90	100	108	54	42	29	95	-1.0301	-0.0296562	0.352284	Red	-1.16226	-0.15037	0.229479	Red	-1.82249	-0.600201	0.0447018	Blue
gb|KLL11779.1|	chlorite dismutase [Frankia sp. BMG5.1]	5.44617	27929.2	4	111	3.97434	0.000474514	F202479.dat	Q20470_S_A.mgf	134.3	2	8	13.7097	12	10	8	9	12	8	5	14	1	4	0	7	-1.03125	-0.0307717	0.425619	Red	-1.43478	-0.361013	0.226487	Red	-2.35714	-0.85745	0.0266503	Blue
gb|KLL09933.1|	hypothetical protein FrCorBMG51_21420 [Frankia sp. BMG5.1]	4.94267	21607.8	5	137	6.34029	0.000756996	F202480.dat	Q20471_S_1.mgf	344.27	5	16	43.0693	15	5	8	20	1	6	3	15	12	3	10	4	-1.03333	-0.0327898	0.480516	Red	1.06452	0.0625204	0.446655	Red	-1.55	-0.438255	0.187834	Green
gb|KLL10771.1|	serine/threonine protein phosphatase [Frankia sp. BMG5.1]	4.77204	50901.8	10	211	4.14524	0.000494918	F202483.dat	Q20474_S_B.mgf	466.3	7	24	19.0083	14	11	2	17	8	1	16	14	24	22	20	4	-1.03448	-0.0339016	0.478716	Red	1.9	0.641854	0.0647874	Green	1.63333	0.490623	0.200336	Green
gb|KLL10736.1|	multidrug ABC transporter ATPase [Frankia sp. BMG5.1]	9.15425	31497.7	15	930	29.5259	0.00352523	F202493.dat	Q20484_S_11.mgf	738.28	13	55	45.8904	78	66	42	77	38	63	60	71	81	100	55	56	-1.0442	-0.04325	0.436123	Red	1.13757	0.128891	0.258304	Red	1.13228	0.124229	0.335604	Red
gb|KLL12863.1|	elongation factor Ts [Frankia sp. BMG5.1]	6.77659	22554	22	700	31.0366	0.00370559	F202493.dat	Q20484_S_11.mgf	992.01	16	70	64.2157	37	33	20	42	26	18	62	44	87	49	70	32	-1.04494	-0.0439631	0.442965	Red	2.10753	0.745515	0.0317701	Blue	1.65591	0.504353	0.0844804	Green
gb|KLL12817.1|	ketol-acid reductoisomerase [Frankia sp. BMG5.1]	5.16927	35681.4	21	1876	52.5765	0.00627734	F202490.dat	Q20481_S_9.mgf	1120	18	133	58.5586	143	107	104	129	94	114	132	149	133	132	115	139	-1.05	-0.0487902	0.371445	Red	1.16807	0.15535	0.108875	Red	1.08964	0.0858436	0.250191	Red
gb|KLL12270.1|	glycoside hydrolase [Frankia sp. BMG5.1]	6.95918	33884.2	12	1798	53.0631	0.00633544	F202493.dat	Q20484_S_11.mgf	861.08	11	57	55.7276	137	142	130	162	125	102	155	176	87	143	57	156	-1.05102	-0.0497615	0.363655	Red	1.02184	0.0216095	0.458569	Red	-1.14763	-0.137701	0.301054	Red
gb|KLL13074.1|	aspartate ammonia-lyase [Frankia sp. BMG5.1]	5.45808	49154.4	17	487	9.90755	0.00118291	F202483.dat	Q20474_S_B.mgf	855.74	17	60	41.0367	33	33	33	27	30	37	31	34	23	11	19	32	-1.05155	-0.0502618	0.305119	Red	-1.12088	-0.114113	0.166542	Red	-1.56923	-0.450586	0.0577121	Green
gb|KLL12893.1|	ATP-binding protein [Frankia sp. BMG5.1]	5.32656	49586.3	19	352	7.09873	0.000847549	F202493.dat	Q20484_S_11.mgf	851.8	16	39	36.087	27	23	7	26	8	20	24	34	22	29	39	32	-1.05263	-0.0512933	0.453753	Red	1.38333	0.324496	0.17197	Red	1.71667	0.540384	0.0511998	Green
gb|KLL12393.1|	cell division protein DivIVA [Frankia sp. BMG5.1]	5.13727	34418.4	24	2462	71.5315	0.00854046	F202487.dat	Q20478_S_C.mgf	1251.46	21	188	60.8696	151	189	125	143	145	153	228	210	191	169	129	195	-1.05405	-0.0526437	0.34642	Red	1.35043	0.300421	0.0316397	Orange	1.05983	0.0581076	0.372223	Red
gb|KLL13095.1|	magnesium chelatase [Frankia sp. BMG5.1]	5.65458	52593	17	488	9.27881	0.00110784	F202483.dat	Q20474_S_B.mgf	760.485	14	28	29.6907	36	32	43	35	39	31	24	39	32	30	28	30	-1.05556	-0.0540672	0.319963	Red	-1.16327	-0.151231	0.189437	Red	-1.25275	-0.225339	0.039894	Orange
gb|KLL12868.1|	sulfonate ABC transporter substrate-binding protein [Frankia sp. BMG5.1]	6.33336	37078.5	18	401	10.8149	0.00129124	F202480.dat	Q20471_S_1.mgf	1112.71	17	89	45.2514	16	19	15	14	16	17	21	21	22	15	33	30	-1.06	-0.0582689	0.26954	Red	1.26415	0.234401	0.0124481	Orange	1.5283	0.424157	0.0883221	Green
gb|KLL10089.1|	uroporphyrinogen-III synthase [Frankia sp. BMG5.1]	6.21236	63344.7	21	770	12.1557	0.00145133	F202493.dat	Q20484_S_11.mgf	1090.5	16	86	32.1145	58	35	38	53	33	36	48	47	50	45	86	44	-1.072	-0.0695261	0.384369	Red	1.10448	0.0993725	0.278	Red	1.32836	0.283944	0.200267	Red
gb|KLL10464.1|	hypothetical protein FrCorBMG51_17995 [Frankia sp. BMG5.1]	10.3625	27222.2	11	361	13.2612	0.00158332	F202483.dat	Q20474_S_B.mgf	426.66	7	28	50.9363	25	29	13	32	19	11	28	28	23	34	28	14	-1.07692	-0.074108	0.420442	Red	1.17143	0.158224	0.23787	Red	1.12857	0.120953	0.357126	Red
gb|KLL10732.1|	polyketide cyclase [Frankia sp. BMG5.1]	8.03254	16195.5	9	343	21.1787	0.00252862	F202481.dat	Q20472_S_2.mgf	579.23	8	31	72.6667	31	26	14	34	22	9	28	20	32	26	32	7	-1.08824	-0.0845574	0.415739	Red	1.12162	0.114776	0.325748	Red	-1.08824	-0.0845574	0.418116	Red
gb|KLL09525.1|	dihydrolipoamide succinyltransferase, partial [Frankia sp. BMG5.1]	6.37906	33131.6	21	1209	36.4908	0.0043568	F202480.dat	Q20471_S_1.mgf	1557.93	20	169	86.901	66	45	45	46	57	40	64	50	85	80	171	61	-1.08904	-0.0852976	0.320217	Red	1.27044	0.239363	0.155123	Red	1.98113	0.683668	0.103966	Green
gb|KLL11078.1|	glmZ(sRNA)-inactivating NTPase [Frankia sp. BMG5.1]	6.4634	31519.5	6	39	1.23733	0.00014773	F202480.dat	Q20471_S_1.mgf	120.07	3	5	10	7	0	2	3	5	0	0	6	1	1	3	0	-1.09091	-0.0870114	0.450936	Red	-1.2	-0.182322	0.411409	Red	-1.71429	-0.538997	0.25095	Green
gb|KLL12867.1|	4-hydroxy-3-methylbut-2-en-1-yl diphosphate synthase [Frankia sp. BMG5.1]	5.51375	40157	16	398	9.91111	0.00118333	F202483.dat	Q20474_S_B.mgf	724.73	14	30	51.1749	16	20	20	24	13	14	26	21	37	36	36	28	-1.09259	-0.0885534	0.340109	Red	1.47458	0.388371	0.0650621	Red	1.74576	0.557192	0.00396655	Blue
gb|KLL12282.1|	phosphoribosylaminoimidazole-succinocarboxamide synthase [Frankia sp. BMG5.1]	4.83625	33112.8	11	185	5.58697	0.000667053	F202483.dat	Q20474_S_B.mgf	457.25	9	18	37.5817	12	7	13	9	12	8	23	15	13	5	3	0	-1.09375	-0.0896122	0.337259	Red	1.54286	0.433636	0.0755646	Green	-3.18182	-1.15745	0.0137129	Blue
gb|KLL10135.1|	membrane protein [Frankia sp. BMG5.1]	5.42067	12894.3	8	97	7.52268	0.000898166	F202490.dat	Q20481_S_9.mgf	291.77	6	16	47.4138	5	8	7	8	6	4	5	4	16	7	9	5	-1.09524	-0.0909718	0.33509	Red	1.21739	0.19671	0.347165	Red	1.04348	0.0425596	0.4149	Red
gb|KLL11114.1|	beta-lactamase [Frankia sp. BMG5.1]	4.86845	26997.3	10	242	8.96387	0.00107024	F202483.dat	Q20474_S_B.mgf	644.68	9	48	45.5645	7	10	13	5	14	8	12	11	13	8	35	7	-1.1	-0.0953102	0.383822	Red	1.18182	0.167054	0.167426	Red	1.60606	0.473784	0.257259	Green
gb|KLL11460.1|	pyridoxal biosynthesis lyase PdxS [Frankia sp. BMG5.1]	5.3399	34157.5	8	66	1.93223	0.000230697	F202480.dat	Q20471_S_1.mgf	416.82	7	10	30.6991	2	3	3	2	2	3	5	4	5	1	8	2	-1.1	-0.0953102	0.352	Red	1.54545	0.435318	0.035242	Blue	1.27273	0.241162	0.341296	Red
gb|KLL12007.1|	PhoH family protein [Frankia sp. BMG5.1]	6.77322	38224.1	3	47	1.22959	0.000146806	F202481.dat	Q20472_S_2.mgf	162.86	3	6	13.7931	6	1	1	3	2	2	4	2	3	5	4	2	-1.1	-0.0953102	0.429654	Red	1.09091	0.0870114	0.429654	Red	1.27273	0.241162	0.311979	Red
gb|KLL13106.1|	enolase [Frankia sp. BMG5.1]	4.64568	46113.6	19	1353	29.3406	0.0035031	F202480.dat	Q20471_S_1.mgf	1331.22	18	117	52.7397	79	76	87	39	89	91	109	113	70	59	71	121	-1.1036	-0.0985808	0.340483	Red	1.20408	0.185717	0.151372	Red	1.03673	0.0360761	0.441903	Red
gb|KLL11045.1|	proteasome subunit beta [Frankia sp. BMG5.1]	5.07471	27533	13	358	13.0026	0.00155244	F202483.dat	Q20474_S_B.mgf	563.645	10	35	34.0996	14	40	15	11	38	13	15	20	22	10	22	32	-1.10769	-0.102279	0.428569	Red	-1.2	-0.182322	0.33575	Red	-1.07463	-0.0719735	0.441447	Red
gb|KLL11058.1|	Pup deamidase/depupylase [Frankia sp. BMG5.1]	5.10589	55431	13	104	1.87621	0.000224009	F202483.dat	Q20474_S_B.mgf	476.63	10	26	18.4369	2	0	5	3	2	1	4	4	6	0	20	2	-1.11111	-0.105361	0.420798	Red	1.7	0.530628	0.109086	Green	2.5	0.916291	0.243066	Green
gb|KLL12545.1|	acyl-CoA synthetase (NDP forming) [Frankia sp. BMG5.1]	5.41862	61210.9	7	52	0.849522	0.000101428	F202480.dat	Q20471_S_1.mgf	302.485	5	11	8.88889	3	4	0	2	1	3	0	2	0	2	7	1	-1.11111	-0.105361	0.407451	Red	-2	-0.693147	0.145987	Green	1.3	0.262364	0.337259	Red
gb|KLL12951.1|	methyltransferase type 11 [Frankia sp. BMG5.1]	6.46682	37975.3	6	73	1.9223	0.000229512	F202480.dat	Q20471_S_1.mgf	283.96	5	16	20.3438	6	1	0	6	0	0	5	5	4	2	15	0	-1.11111	-0.105361	0.454328	Red	1.7	0.530628	0.148091	Green	2	0.693147	0.27284	Green
gb|KLL13145.1|	50S ribosomal protein L25 [Frankia sp. BMG5.1]	5.50741	21815.5	7	260	11.9181	0.00142296	F202480.dat	Q20471_S_1.mgf	404.62	7	33	32.381	8	12	6	9	5	9	15	10	35	20	35	9	-1.11538	-0.109199	0.337259	Red	2.17241	0.775839	0.110877	Green	2.31034	0.837397	0.0885093	Green
gb|KLL10526.1|	hypothetical protein FrCorBMG51_17275 [Frankia sp. BMG5.1]	5.74035	47791.2	11	44	0.920671	0.000109923	F202493.dat	Q20484_S_11.mgf	286.79	5	8	14.7321	3	2	1	3	0	2	2	1	2	3	8	2	-1.125	-0.117783	0.383822	Red	-1.125	-0.117783	0.352	Red	1.77778	0.575364	0.149506	Green
gb|KLL10306.1|	hypothetical protein FrCorBMG51_18765 [Frankia sp. BMG5.1]	4.70533	41309.6	10	184	4.45417	0.000531803	F202480.dat	Q20471_S_1.mgf	322.76	6	22	18.5464	7	8	9	11	6	4	9	6	26	18	17	10	-1.125	-0.117783	0.333746	Red	1.62963	0.488353	0.208064	Green	1.77778	0.575364	0.0270286	Blue
gb|KLL10420.1|	hypothetical protein FrCorBMG51_18195 [Frankia sp. BMG5.1]	5.93398	54948.2	8	40	0.727959	8.69142e-05	F202483.dat	Q20474_S_B.mgf	502.73	8	17	23.9923	2	0	4	1	4	0	2	1	0	0	2	0	-1.125	-0.117783	0.425619	Red	-1.5	-0.405465	0.240909	Green	-1.8	-0.587787	0.18695	Green
gb|KLL12334.1|	adenylosuccinate lyase [Frankia sp. BMG5.1]	6.45093	50686.6	5	24	0.473498	5.6533e-05	F202481.dat	Q20472_S_2.mgf	175.7	3	4	6.85225	4	0	2	1	3	1	1	3	0	1	2	2	-1.125	-0.117783	0.407451	Red	-1.28571	-0.251314	0.33509	Red	-1.125	-0.117783	0.405903	Red
gb|KLL10538.1|	carboxylesterase [Frankia sp. BMG5.1]	6.44208	27975.4	4	48	1.71579	0.000204856	F202480.dat	Q20471_S_1.mgf	197.33	4	11	17.1103	2	3	1	2	1	2	3	1	3	0	10	2	-1.125	-0.117783	0.352	Red	1.11111	0.105361	0.362329	Red	1.66667	0.510826	0.278038	Green
gb|KLL11283.1|	enoyl-CoA hydratase [Frankia sp. BMG5.1]	5.38125	28329	3	40	1.41198	0.000168583	F202480.dat	Q20471_S_1.mgf	195.15	3	9	11.1111	4	0	2	3	2	0	4	2	0	0	4	1	-1.125	-0.117783	0.4149	Red	1	0	0.5	Red	-1.125	-0.117783	0.425619	Red
gb|KLL10146.1|	haloacid dehalogenase, partial [Frankia sp. BMG5.1]	6.98127	72597.2	18	486	6.69448	0.000799283	F202493.dat	Q20484_S_11.mgf	737.62	15	48	23.1707	62	5	0	37	16	6	51	26	69	91	48	8	-1.12903	-0.121361	0.454444	Red	2.12857	0.755451	0.162339	Green	2.14286	0.76214	0.220046	Green
gb|KLL11519.1|	trigger factor [Frankia sp. BMG5.1]	4.24293	53139.9	19	1321	24.8589	0.00296802	F202483.dat	Q20474_S_B.mgf	910.8	16	47	31.2373	106	62	126	88	82	88	79	118	57	98	49	108	-1.13793	-0.129212	0.281064	Red	-1.15564	-0.144656	0.317482	Red	-1.15116	-0.140773	0.323272	Red
gb|KLL11929.1|	glyceraldehyde-3-phosphate dehydrogenase [Frankia sp. BMG5.1]	5.48579	35761.8	30	1507	42.14	0.00503128	F202483.dat	Q20474_S_B.mgf	1618.77	29	145	84.7761	88	60	98	74	74	67	77	101	82	114	104	75	-1.1422	-0.132958	0.211859	Red	1.05622	0.0547011	0.373673	Red	1.18876	0.172907	0.195624	Red
gb|KLL11542.1|	ABC transporter ATP-binding protein [Frankia sp. BMG5.1]	5.35687	61508.1	11	56	0.91045	0.000108703	F202487.dat	Q20478_S_C.mgf	291.51	7	10	13.0357	2	2	1	1	1	2	3	2	3	0	8	3	-1.14286	-0.133531	0.352	Red	1.375	0.318454	0.143932	Red	1.75	0.559616	0.227015	Green
gb|KLL12877.1|	zinc protease [Frankia sp. BMG5.1]	4.80496	46459.7	8	61	1.31297	0.000156761	F202483.dat	Q20474_S_B.mgf	250.4	6	18	15.5606	2	1	2	3	1	0	3	2	0	0	7	0	-1.14286	-0.133531	0.383822	Red	1	0	0.5	Red	1.25	0.223144	0.398067	Red
ref|WP_052914994.1|	hypothetical protein [Frankia sp. BMG5.1]	4.6856	26376.4	6	28	1.06156	0.000126744	F202493.dat	Q20484_S_11.mgf	139.51	4	5	14.5228	3	0	2	0	4	0	1	0	3	2	5	0	-1.14286	-0.133531	0.422507	Red	-1.14286	-0.133531	0.401241	Red	1.25	0.223144	0.357444	Red
gb|KLL09908.1|	valine dehydrogenase [Frankia sp. BMG5.1]	5.92534	37271.3	5	50	1.34152	0.00016017	F202480.dat	Q20471_S_1.mgf	213.34	5	11	18.3333	2	1	2	2	2	0	5	5	1	1	2	0	-1.14286	-0.133531	0.362329	Red	1.75	0.559616	0.120348	Green	-1.33333	-0.287682	0.244836	Red
gb|KLL10978.1|	30S ribosomal protein S6 [Frankia sp. BMG5.1]	8.05815	11173.1	5	102	9.12904	0.00108996	F202480.dat	Q20471_S_1.mgf	289.82	5	20	48.9796	4	5	4	3	4	4	5	4	8	8	19	3	-1.14286	-0.133531	0.230025	Red	1.25	0.223144	0.18695	Red	2.0625	0.723919	0.15012	Green
gb|KLL09849.1|	hypothetical protein FrCorBMG51_21955 [Frankia sp. BMG5.1]	5.5985	20523.7	3	32	1.55917	0.000186156	F202490.dat	Q20481_S_9.mgf	173.87	3	5	24.0642	2	2	1	2	0	2	2	1	5	3	4	2	-1.14286	-0.133531	0.362329	Red	1.375	0.318454	0.24748	Red	1.5	0.405465	0.101611	Green
ref|WP_047223480.1|	hypothetical protein [Frankia sp. BMG5.1]	8.90643	13768.7	3	109	7.91653	0.00094519	F202490.dat	Q20481_S_9.mgf	183.11	3	12	29.7521	4	18	7	13	12	0	7	6	12	10	4	0	-1.14286	-0.133531	0.41701	Red	-1.14286	-0.133531	0.394117	Red	-1.88235	-0.632523	0.193428	Green
gb|KLL12695.1|	methylmalonyl-CoA mutase [Frankia sp. BMG5.1]	4.98147	15154.9	2	278	18.3439	0.00219016	F202489.dat	Q20480_S_8.mgf	177.12	2	36	26.7123	24	34	17	31	27	7	26	36	24	15	6	9	-1.14706	-0.137201	0.3637	Red	1.14103	0.131928	0.292255	Red	-2.36364	-0.860201	0.0276226	Blue
gb|KLL12746.1|	chemical-damaging agent resistance protein C [Frankia sp. BMG5.1]	4.52735	20191	8	1027	50.8642	0.0060729	F202479.dat	Q20470_S_A.mgf	529.88	7	118	47.644	73	85	118	68	114	57	52	88	45	43	14	51	-1.15289	-0.142274	0.302809	Red	-1.48404	-0.39477	0.0921884	Red	-2.51351	-0.921682	0.0165392	Blue
gb|KLL10874.1|	cell division protein FtsH [Frankia sp. BMG5.1]	5.56696	78352.5	21	228	2.90993	0.000347429	F202493.dat	Q20484_S_11.mgf	795.9	15	37	27.7008	9	6	4	6	5	5	11	13	33	20	37	7	-1.15789	-0.146603	0.278613	Red	2.72727	1.0033	0.0760731	Green	3.04545	1.11365	0.0818627	Green
gb|KLL12729.1|	ATP F0F1 synthase subunit beta [Frankia sp. BMG5.1]	4.94354	52381.1	25	2655	50.6862	0.00605165	F202480.dat	Q20471_S_1.mgf	1774.76	22	239	67.9167	170	131	137	159	105	113	151	141	189	229	302	152	-1.16053	-0.148874	0.191192	Red	1.09751	0.09304	0.246236	Red	1.55556	0.441833	0.0717746	Green
gb|KLL10703.1|	aldolase [Frankia sp. BMG5.1]	5.26701	39972.6	15	172	4.30295	0.000513748	F202483.dat	Q20474_S_B.mgf	778.95	15	36	52.1622	6	6	6	3	3	9	17	7	4	4	22	4	-1.16667	-0.154151	0.328023	Red	1.47619	0.389465	0.224297	Red	1.57143	0.451985	0.271755	Green
gb|KLL13046.1|	succinyldiaminopimelate aminotransferase [Frankia sp. BMG5.1]	6.34471	50865.1	13	120	2.35918	0.000281673	F202483.dat	Q20474_S_B.mgf	516.85	10	26	22.0859	3	7	1	3	2	4	9	8	10	5	15	6	-1.16667	-0.154151	0.368799	Red	2.14286	0.76214	0.0226501	Blue	2.07143	0.728239	0.120554	Green
gb|KLL12737.1|	NADPH:quinone reductase [Frankia sp. BMG5.1]	6.74689	49053.1	10	71	1.44741	0.000172813	F202493.dat	Q20484_S_11.mgf	390.61	8	15	17.7528	2	1	1	0	1	2	4	2	1	1	15	1	-1.16667	-0.154151	0.352	Red	1.42857	0.356675	0.198251	Red	2.85714	1.04982	0.204707	Green
gb|KLL09595.1|	S-adenosylmethionine synthetase, partial [Frankia sp. BMG5.1]	4.68995	14033.2	5	39	2.77912	0.000331812	F202483.dat	Q20474_S_B.mgf	219.53	4	12	48.0315	0	2	2	3	0	0	1	5	1	1	7	0	-1.16667	-0.154151	0.397628	Red	1.42857	0.356675	0.26954	Red	1.57143	0.451985	0.295449	Green
gb|KLL09574.1|	hypothetical protein FrCorBMG51_23910 [Frankia sp. BMG5.1]	5.30003	27758.4	4	44	1.5851	0.000189253	F202493.dat	Q20484_S_11.mgf	127.51	3	6	13.0769	1	1	2	1	1	1	0	1	8	2	6	1	-1.16667	-0.154151	0.352	Red	1.71429	0.538997	0.276883	Green	1.71429	0.538997	0.184625	Green
gb|KLL10195.1|	elongation factor P [Frankia sp. BMG5.1]	4.82873	20005.3	4	31	1.54959	0.000185013	F202483.dat	Q20474_S_B.mgf	114.82	3	5	12.2995	1	1	2	1	1	1	1	1	5	0	3	1	-1.16667	-0.154151	0.352	Red	1.42857	0.356675	0.264567	Red	1	0	0.5	Red
gb|KLL11998.1|	ABC transporter substrate-binding protein [Frankia sp. BMG5.1]	4.79428	60653.9	4	19	0.313252	3.74006e-05	F202490.dat	Q20481_S_9.mgf	82.37	2	3	5.82192	3	1	0	1	0	2	0	2	3	1	3	0	-1.16667	-0.154151	0.383822	Red	1.14286	0.133531	0.401241	Red	1	0	0.5	Red
gb|KLL10235.1|	dihydrolipoamide dehydrogenase [Frankia sp. BMG5.1]	5.3652	47924.3	15	717	14.9611	0.00178627	F202483.dat	Q20474_S_B.mgf	1094.74	15	119	41.087	29	23	27	12	32	23	33	31	41	23	88	47	-1.17143	-0.158224	0.272203	Red	1.31707	0.275412	0.034967	Orange	1.96341	0.674685	0.119607	Green
ref|WP_047222679.1|	succinate dehydrogenase [Frankia sp. BMG5.1]	10.4436	16420.8	3	286	17.4169	0.00207949	F202493.dat	Q20484_S_11.mgf	202.95	3	24	22.069	21	12	10	15	8	13	22	19	28	30	24	10	-1.17949	-0.16508	0.294238	Red	1.56522	0.448025	0.0568789	Green	1.45652	0.376051	0.181459	Red
gb|KLL13104.1|	NADH dehydrogenase [Frankia sp. BMG5.1]	9.26486	53158.6	23	952	17.9087	0.0021382	F202480.dat	Q20471_S_1.mgf	871.04	18	124	43.2866	65	38	61	38	64	36	49	50	46	46	100	47	-1.1844	-0.169234	0.260492	Red	-1.12838	-0.120782	0.248767	Red	1.17365	0.160121	0.324836	Red
ref|WP_047223883.1|	hypothetical protein [Frankia sp. BMG5.1]	7.06648	27857.1	7	847	30.4052	0.00363021	F202493.dat	Q20484_S_11.mgf	503.76	7	46	42.8571	75	58	84	58	105	19	43	66	66	56	46	50	-1.18919	-0.173272	0.33846	Red	-1.23596	-0.211844	0.132518	Red	-1.41935	-0.350202	0.0283181	Orange
gb|KLL12797.1|	acetyl-CoA synthetase [Frankia sp. BMG5.1]	5.031	73385.5	22	196	2.67083	0.000318882	F202483.dat	Q20474_S_B.mgf	959.5	19	63	34.4725	2	4	3	2	1	4	11	3	9	0	25	1	-1.2	-0.182322	0.280719	Red	2.16667	0.77319	0.0660459	Green	2.41667	0.882389	0.263659	Green
gb|KLL12719.1|	serine hydroxymethyltransferase [Frankia sp. BMG5.1]	5.75129	44433.8	16	133	2.99322	0.000357374	F202483.dat	Q20474_S_B.mgf	561.49	12	27	37.799	4	4	7	3	4	5	7	5	6	3	16	3	-1.2	-0.182322	0.217665	Red	1.16667	0.154151	0.217665	Red	1.38889	0.328504	0.313772	Red
gb|KLL12815.1|	acetolactate synthase 1 catalytic subunit [Frankia sp. BMG5.1]	5.22443	63677.4	14	183	2.87386	0.000343123	F202488.dat	Q20479_S_7.mgf	497.68	11	21	25.4967	8	2	5	4	4	4	21	30	14	9	14	7	-1.2	-0.182322	0.306506	Red	3.77778	1.32914	0.0140089	Blue	1.83333	0.606136	0.0692854	Green
gb|KLL12692.1|	ATP-dependent DNA helicase PcrA [Frankia sp. BMG5.1]	5.166	89052.9	13	48	0.539005	6.43542e-05	F202493.dat	Q20484_S_11.mgf	225.42	6	11	6.93431	2	1	0	0	0	2	3	2	6	5	11	1	-1.2	-0.182322	0.362329	Red	2.33333	0.847298	0.0580583	Green	3.33333	1.20397	0.0956928	Green
gb|KLL09796.1|	choline dehydrogenase [Frankia sp. BMG5.1]	8.76213	58393.7	9	29	0.496629	5.92947e-05	F202483.dat	Q20474_S_B.mgf	243.01	7	8	14.9813	3	0	0	0	2	0	0	3	0	0	7	0	-1.2	-0.182322	0.397628	Red	1	0	0.5	Red	1.66667	0.510826	0.313597	Green
gb|KLL10129.1|	formiminotransferase-cyclodeaminase [Frankia sp. BMG5.1]	5.38442	20659.7	8	203	9.8259	0.00117316	F202483.dat	Q20474_S_B.mgf	306.83	6	17	37.1981	9	10	14	7	9	11	15	11	18	15	14	15	-1.2	-0.182322	0.177616	Red	1.30556	0.266629	0.111068	Red	1.30556	0.266629	0.0451068	Orange
gb|KLL11413.1|	ATPase [Frankia sp. BMG5.1]	5.55669	46230.5	7	43	0.930123	0.000111051	F202480.dat	Q20471_S_1.mgf	262.65	5	8	16.2736	4	1	4	2	4	1	2	3	0	0	4	4	-1.2	-0.182322	0.321665	Red	-1.5	-0.405465	0.18695	Green	-1.09091	-0.0870114	0.425619	Red
gb|KLL13005.1|	molybdopterin biosynthesis-like protein MoeZ [Frankia sp. BMG5.1]	5.10671	42201.8	6	40	0.947827	0.000113165	F202483.dat	Q20474_S_B.mgf	159.87	4	9	17.1795	1	1	1	0	1	1	1	3	0	0	9	1	-1.2	-0.182322	0.352	Red	1.16667	0.154151	0.383822	Red	2.16667	0.77319	0.23413	Green
gb|KLL11371.1|	chemical-damaging agent resistance protein C [Frankia sp. BMG5.1]	4.49519	20701.4	5	113	5.45856	0.000651722	F202483.dat	Q20474_S_B.mgf	397.13	5	12	29.8969	1	13	1	3	6	3	4	2	12	6	20	0	-1.2	-0.182322	0.410147	Red	1.16667	0.154151	0.426101	Red	1.61111	0.476924	0.317531	Green
gb|KLL12075.1|	hypothetical protein FrCorBMG51_07465 [Frankia sp. BMG5.1]	11.9142	31169.2	5	19	0.609576	7.278e-05	F202483.dat	Q20474_S_B.mgf	134.61	3	4	11.3333	1	1	1	1	1	0	1	1	2	2	2	0	-1.2	-0.182322	0.352	Red	1.16667	0.154151	0.352	Red	1.16667	0.154151	0.366442	Red
gb|KLL10154.1|	hypothetical protein FrCorBMG51_19845 [Frankia sp. BMG5.1]	4.37425	14206.2	4	27	1.90058	0.000226919	F202490.dat	Q20481_S_9.mgf	138.27	3	3	42.3611	0	0	3	1	1	0	2	2	3	1	7	0	-1.2	-0.182322	0.393586	Red	1.66667	0.510826	0.15625	Green	1.83333	0.606136	0.263116	Green
gb|KLL10344.1|	3-methyl-2-oxobutanoate hydroxymethyltransferase [Frankia sp. BMG5.1]	4.75834	28163.8	4	15	0.532599	6.35893e-05	F202483.dat	Q20474_S_B.mgf	109.78	3	4	11.9134	2	0	1	0	1	1	0	0	0	0	0	0	-1.2	-0.182322	0.352	Red	-2	-0.693147	0.143932	Green	-2	-0.693147	0.159003	Green
gb|KLL12273.1|	Mur ligase [Frankia sp. BMG5.1]	8.61818	45038.4	4	23	0.510676	6.09718e-05	F202493.dat	Q20484_S_11.mgf	123.7	3	6	6.65083	3	0	0	1	0	1	2	1	0	0	6	0	-1.2	-0.182322	0.393586	Red	1	0	0.5	Red	1.5	0.405465	0.338934	Green
gb|KLL12303.1|	trehalose phosphatase [Frankia sp. BMG5.1]	5.77036	30324.3	4	52	1.7148	0.000204737	F202483.dat	Q20474_S_B.mgf	208.36	4	9	20.339	2	1	0	1	0	1	4	9	3	4	8	0	-1.2	-0.182322	0.352	Red	3.16667	1.15268	0.0448313	Blue	2.5	0.916291	0.138972	Green
gb|KLL10003.1|	pyridoxamine 5'-phosphate oxidase [Frankia sp. BMG5.1]	6.39863	14667.7	2	14	0.95448	0.00011396	F202489.dat	Q20480_S_8.mgf	65.68	1	1	6.06061	1	1	1	1	0	1	0	1	0	0	3	0	-1.2	-0.182322	0.352	Red	-1.5	-0.405465	0.230025	Green	1	0	0.5	Red
gb|KLL12690.1|	dynein regulation protein LC7 [Frankia sp. BMG5.1]	4.49407	14687.5	2	10	0.680849	8.12896e-05	F202493.dat	Q20484_S_11.mgf	60.63	1	1	6.42857	2	1	0	0	1	1	1	0	0	0	1	0	-1.2	-0.182322	0.352	Red	-1.5	-0.405465	0.230025	Green	-1.5	-0.405465	0.244836	Green
gb|KLL10463.1|	hypothetical protein FrCorBMG51_17990 [Frankia sp. BMG5.1]	9.98244	17431.1	11	592	33.9623	0.00405491	F202483.dat	Q20474_S_B.mgf	526.48	8	36	52.1472	41	39	53	43	31	36	44	28	38	72	35	23	-1.20354	-0.185267	0.12098	Red	-1.20354	-0.185267	0.148357	Red	-1.02256	-0.0223058	0.47564	Red
gb|KLL12652.1|	50S ribosomal protein L14 [Frankia sp. BMG5.1]	10.3125	13293.3	11	207	15.5718	0.00185918	F202480.dat	Q20471_S_1.mgf	371.8	9	40	54.918	6	19	1	5	7	9	11	7	25	10	19	7	-1.20833	-0.189242	0.388239	Red	1.58621	0.461346	0.250045	Green	1.34483	0.296266	0.316626	Red
gb|KLL13144.1|	hypothetical protein FrCorBMG51_00920 [Frankia sp. BMG5.1]	7.82751	28164.8	10	846	30.0375	0.00358631	F202490.dat	Q20481_S_9.mgf	478.02	6	49	29.0566	80	65	64	79	58	35	53	63	49	65	41	63	-1.21143	-0.1918	0.209747	Red	-1.2619	-0.232622	0.0459	Orange	-1.23256	-0.209092	0.111815	Red
gb|KLL10519.1|	citrate synthase 2 [Frankia sp. BMG5.1]	5.96537	39576.2	14	226	5.71051	0.000681803	F202483.dat	Q20474_S_B.mgf	611.5	12	31	34.0659	12	5	14	6	12	7	19	22	13	0	13	14	-1.21429	-0.194156	0.288583	Red	1.67647	0.516691	0.0569281	Green	-1.13333	-0.125163	0.406376	Red
gb|KLL11785.1|	3-hydroxyacyl-CoA dehydrogenase [Frankia sp. BMG5.1]	5.19826	74786.7	12	358	4.78695	0.000571535	F202480.dat	Q20471_S_1.mgf	546.3	9	36	14.9441	23	20	10	24	14	5	36	29	12	28	18	19	-1.21739	-0.19671	0.323646	Red	1.42857	0.356675	0.190614	Red	1.21429	0.194156	0.236534	Red
gb|KLL10462.1|	aldo/keto reductase [Frankia sp. BMG5.1]	5.20531	35045.9	11	365	10.4149	0.00124348	F202480.dat	Q20471_S_1.mgf	568.99	9	41	33.0247	50	14	11	36	19	6	23	19	21	29	31	24	-1.21875	-0.197826	0.387403	Red	-1.18182	-0.167054	0.383237	Red	1.11538	0.109199	0.412444	Red
gb|KLL12602.1|	radical SAM protein [Frankia sp. BMG5.1]	6.40978	41848.3	10	56	1.33817	0.000159769	F202480.dat	Q20471_S_1.mgf	299.47	7	9	20.8995	4	2	2	4	0	2	1	4	3	2	10	1	-1.22222	-0.200671	0.321665	Red	1	0	0.5	Red	1.45455	0.374693	0.299644	Red
gb|KLL12910.1|	3-oxoacyl-ACP synthase [Frankia sp. BMG5.1]	5.56328	41520.6	8	208	5.00956	0.000598114	F202483.dat	Q20474_S_B.mgf	312.31	6	23	20.8333	7	8	4	4	5	6	19	18	15	16	23	10	-1.22222	-0.200671	0.18695	Red	2.5	0.916291	0.00146847	Blue	2.36364	0.860201	0.0321451	Blue
gb|KLL09600.1|	phosphopantothenoylcysteine decarboxylase [Frankia sp. BMG5.1]	9.619	46548	3	33	0.708946	8.46442e-05	F202487.dat	Q20478_S_C.mgf	98.8	2	9	6.35965	8	0	0	4	2	0	6	2	0	0	0	2	-1.22222	-0.200671	0.4149	Red	1	0	0.5	Red	-2.2	-0.788457	0.253579	Green
gb|KLL12697.1|	succinyl-CoA synthetase subunit alpha [Frankia sp. BMG5.1]	5.45036	29984.5	16	828	27.6143	0.00329699	F202483.dat	Q20474_S_B.mgf	869	14	104	52.2337	28	33	75	31	36	43	41	33	71	49	74	52	-1.23009	-0.207086	0.300729	Red	1.06475	0.0627383	0.440678	Red	1.28058	0.24731	0.241833	Red
ref|WP_052914988.1|	hypothetical protein, partial [Frankia sp. BMG5.1]	5.13068	41995	5	71	1.69068	0.000201857	F202493.dat	Q20484_S_11.mgf	204.76	3	13	9.04523	6	2	5	5	4	1	2	5	5	3	13	4	-1.23077	-0.207639	0.293957	Red	-1.06667	-0.0645385	0.420798	Red	1.4375	0.362905	0.265089	Red
gb|KLL09647.1|	haloacid dehalogenase [Frankia sp. BMG5.1]	6.11054	52924.5	13	296	5.59288	0.000667758	F202493.dat	Q20484_S_11.mgf	397.65	9	39	21.0526	23	11	10	14	7	14	19	22	26	21	39	0	-1.23684	-0.212561	0.282317	Red	1.48936	0.398348	0.0870105	Red	1.34043	0.292987	0.340082	Red
gb|KLL11918.1|	hypothetical protein FrCorBMG51_07715 [Frankia sp. BMG5.1]	5.43222	44975.9	11	38	0.844897	0.000100876	F202483.dat	Q20474_S_B.mgf	400.37	9	18	24.7706	0	0	2	0	1	0	0	0	0	0	4	0	-1.25	-0.223144	0.362329	Red	-1.66667	-0.510826	0.245884	Green	1.4	0.336472	0.338934	Red
gb|KLL11085.1|	ABC transporter [Frankia sp. BMG5.1]	5.365	35897.7	8	36	1.00285	0.000119735	F202493.dat	Q20484_S_11.mgf	342.86	5	6	17.9104	0	1	1	1	0	0	2	1	4	1	6	1	-1.25	-0.223144	0.352	Red	2	0.693147	0.0945018	Green	2.2	0.788457	0.161837	Green
gb|KLL09714.1|	toxic anion resistance protein [Frankia sp. BMG5.1]	5.62442	43758.8	7	26	0.594166	7.09401e-05	F202493.dat	Q20484_S_11.mgf	220.65	4	5	14.6699	0	0	2	0	1	0	0	0	1	0	5	0	-1.25	-0.223144	0.362329	Red	-1.25	-0.223144	0.362329	Red	1.6	0.470004	0.303584	Green
gb|KLL11514.1|	rod shape-determining protein MreB [Frankia sp. BMG5.1]	6.2118	36689.3	7	36	0.981213	0.000117151	F202493.dat	Q20484_S_11.mgf	214.79	6	8	15.7434	1	0	1	1	0	0	0	1	7	7	8	0	-1.25	-0.223144	0.352	Red	2.2	0.788457	0.213159	Green	3.6	1.28093	0.084937	Green
gb|KLL12338.1|	Scramblase [Frankia sp. BMG5.1]	8.8293	31422.2	7	49	1.55941	0.000186185	F202483.dat	Q20474_S_B.mgf	176.71	5	7	29.8611	2	3	2	2	1	2	1	2	5	3	7	2	-1.25	-0.223144	0.230025	Red	1.1	0.0953102	0.407451	Red	1.5	0.405465	0.184625	Green
gb|KLL11872.1|	tyrosyl-tRNA synthetase [Frankia sp. BMG5.1]	5.73442	51017.6	6	19	0.372421	4.44649e-05	F202493.dat	Q20484_S_11.mgf	209.75	4	4	11.9914	0	0	2	1	0	0	3	1	0	0	4	0	-1.25	-0.223144	0.362329	Red	1.4	0.336472	0.289508	Red	1.4	0.336472	0.338934	Red
gb|KLL09924.1|	F420-dependent oxidoreductase [Frankia sp. BMG5.1]	5.5757	38008.9	5	21	0.552503	6.59658e-05	F202487.dat	Q20478_S_C.mgf	136.36	3	4	9.16905	2	0	0	1	0	0	1	0	0	0	4	0	-1.25	-0.223144	0.362329	Red	-1.25	-0.223144	0.362329	Red	1.4	0.336472	0.338934	Red
gb|KLL12089.1|	peptide chain release factor 2 [Frankia sp. BMG5.1]	4.80276	40599.7	5	14	0.34483	4.11708e-05	F202483.dat	Q20474_S_B.mgf	108.38	4	5	9.01639	1	0	1	0	1	0	2	0	1	1	0	0	-1.25	-0.223144	0.352	Red	1.2	0.182322	0.352	Red	-1.25	-0.223144	0.361659	Red
gb|KLL12804.1|	MarR family transcriptional regulator [Frankia sp. BMG5.1]	9.49254	18606.8	5	18	0.967386	0.000115501	F202480.dat	Q20471_S_1.mgf	211.09	5	9	31.5476	1	0	1	0	1	0	0	2	0	1	1	0	-1.25	-0.223144	0.352	Red	1	0	0.5	Red	1	0	0.5	Red
gb|KLL11621.1|	dihydrofolate synthase [Frankia sp. BMG5.1]	4.90525	46285.1	4	15	0.324078	3.86931e-05	F202479.dat	Q20470_S_A.mgf	68.48	2	2	4.53515	0	0	2	1	0	0	1	1	2	1	2	1	-1.25	-0.223144	0.362329	Red	1.4	0.336472	0.245884	Red	1.4	0.336472	0.25236	Red
gb|KLL12030.1|	flagellar basal body P-ring biosynthesis protein FlgA [Frankia sp. BMG5.1]	8.21252	27934.9	4	16	0.57276	6.83844e-05	F202480.dat	Q20471_S_1.mgf	166.36	4	5	20.2166	0	0	2	1	0	0	0	0	1	0	6	0	-1.25	-0.223144	0.362329	Red	-1.25	-0.223144	0.362329	Red	1.8	0.587787	0.280719	Green
gb|KLL12350.1|	TetR family transcriptional regulator [Frankia sp. BMG5.1]	8.92069	23554.6	4	14	0.594365	7.09638e-05	F202480.dat	Q20471_S_1.mgf	193.31	3	5	20.9524	1	1	0	1	0	0	1	0	0	1	1	0	-1.25	-0.223144	0.352	Red	-1.25	-0.223144	0.352	Red	1	0	0.5	Red
gb|KLL12859.1|	protein often found in actinomycetes clustered with signal peptidase and/or RNaseHII [Frankia sp. BMG5.1]	4.61941	11753.9	4	7	0.595548	7.11051e-05	F202481.dat	Q20472_S_2.mgf	99.54	2	2	30.9278	2	0	0	1	0	0	0	0	1	1	1	0	-1.25	-0.223144	0.362329	Red	-1.25	-0.223144	0.362329	Red	1	0	0.5	Red
ref|WP_047223612.1|	single-stranded DNA-binding protein [Frankia sp. BMG5.1]	4.82244	17343.2	4	101	5.8236	0.000695305	F202488.dat	Q20479_S_7.mgf	150.42	4	13	23.2704	3	22	2	9	6	6	13	9	2	1	3	16	-1.25	-0.223144	0.388206	Red	-1.11111	-0.105361	0.44853	Red	-1.30435	-0.265703	0.39288	Red
gb|KLL11196.1|	branched-chain amino acid ABC transporter substrate-binding protein [Frankia sp. BMG5.1]	7.01015	44455.8	3	11	0.247437	2.95426e-05	F202493.dat	Q20484_S_11.mgf	96.47	2	3	6.0241	1	0	1	1	0	0	0	1	0	0	3	0	-1.25	-0.223144	0.352	Red	-1.25	-0.223144	0.352	Red	1.2	0.182322	0.39552	Red
gb|KLL11524.1|	glycosyl transferase family 1 [Frankia sp. BMG5.1]	11.0904	61786.7	3	9	0.145662	1.73913e-05	F202480.dat	Q20471_S_1.mgf	95.9	3	4	5.27211	2	0	0	1	0	0	0	0	0	0	2	0	-1.25	-0.223144	0.362329	Red	-1.66667	-0.510826	0.245884	Green	1	0	0.5	Red
gb|KLL12019.1|	hypothetical protein FrCorBMG51_07000 [Frankia sp. BMG5.1]	6.87326	34174.5	3	6	0.175569	2.0962e-05	F202483.dat	Q20474_S_B.mgf	45.93	1	1	5.24691	0	2	0	0	1	0	0	0	0	0	0	0	-1.25	-0.223144	0.362329	Red	-1.66667	-0.510826	0.245884	Green	-1.66667	-0.510826	0.25236	Green
gb|KLL12907.1|	hypothetical protein FrCorBMG51_02060 [Frankia sp. BMG5.1]	5.10221	24669.7	3	8	0.324284	3.87177e-05	F202480.dat	Q20471_S_1.mgf	106.09	2	3	16.5179	1	0	1	0	1	0	0	0	0	0	2	0	-1.25	-0.223144	0.352	Red	-1.66667	-0.510826	0.230025	Green	1	0	0.5	Red
gb|KLL09888.1|	cystathionine beta-synthase [Frankia sp. BMG5.1]	4.78048	48019.5	2	17	0.354023	4.22684e-05	F202483.dat	Q20474_S_B.mgf	111.72	2	8	6.53595	0	0	2	0	1	0	1	1	0	0	0	0	-1.25	-0.223144	0.362329	Red	1	0	0.5	Red	-1.66667	-0.510826	0.25236	Green
ref|WP_052914783.1|	hypothetical protein [Frankia sp. BMG5.1]	9.9643	21102.7	2	10	0.473873	5.65778e-05	F202483.dat	Q20474_S_B.mgf	55.66	2	3	7.17949	1	1	0	1	0	0	0	1	0	0	1	1	-1.25	-0.223144	0.352	Red	-1.25	-0.223144	0.352	Red	1	0	0.5	Red
ref|WP_052914896.1|	DUF4191 domain-containing protein [Frankia sp. BMG5.1]	11.9583	11481.7	2	7	0.609668	7.2791e-05	F202482.dat	Q20473_S_3.mgf	40.23	1	1	9.61538	1	1	0	0	0	1	1	1	0	0	0	1	-1.25	-0.223144	0.352	Red	1	0	0.5	Red	-1.25	-0.223144	0.361659	Red
gb|KLL10236.1|	aminopeptidase A [Frankia sp. BMG5.1]	5.04286	54654.6	21	470	8.59945	0.00102673	F202483.dat	Q20474_S_B.mgf	1177.09	18	80	39.2661	15	23	22	10	12	25	31	25	22	21	48	37	-1.26	-0.231112	0.231047	Red	1.28571	0.251314	0.0878466	Red	1.73016	0.548213	0.0680043	Green
gb|KLL10279.1|	Fe-S oxidoreductase [Frankia sp. BMG5.1]	5.44668	79430.4	26	528	6.64733	0.000793654	F202493.dat	Q20484_S_11.mgf	1168.15	20	77	31.0534	26	25	12	20	6	23	28	16	41	52	77	18	-1.26923	-0.238411	0.268301	Red	1.33333	0.287682	0.218751	Red	2.27273	0.820981	0.0942395	Green
gb|KLL12283.1|	pantothenate synthetase [Frankia sp. BMG5.1]	5.6215	31558.8	12	129	4.0876	0.000488037	F202493.dat	Q20484_S_11.mgf	565.8	10	21	42.1405	7	2	2	5	2	1	7	10	22	11	21	2	-1.27273	-0.241162	0.325979	Red	3	1.09861	0.064074	Green	2.64286	0.971861	0.12612	Green
gb|KLL10227.1|	argininosuccinate synthase [Frankia sp. BMG5.1]	4.7954	43379.3	11	94	2.16693	0.000258719	F202483.dat	Q20474_S_B.mgf	291.68	7	24	18.25	5	4	2	5	3	0	3	7	0	0	13	3	-1.27273	-0.241162	0.293957	Red	-1.07692	-0.074108	0.443733	Red	1.35714	0.305382	0.350122	Red
gb|KLL13006.1|	DNA repair protein [Frankia sp. BMG5.1]	5.56671	34926.9	2	36	1.03072	0.000123063	F202480.dat	Q20471_S_1.mgf	117.39	2	6	7.29483	7	0	4	0	8	0	0	3	0	0	2	0	-1.27273	-0.241162	0.390089	Red	-2.33333	-0.847298	0.151774	Green	-2.8	-1.02962	0.116283	Green
gb|KLL10267.1|	menaquinol-cytochrome C reductase [Frankia sp. BMG5.1]	7.05201	58912.1	12	98	1.6635	0.000198612	F202483.dat	Q20474_S_B.mgf	447.39	11	30	22.9907	4	1	1	1	1	2	1	3	2	2	26	3	-1.28571	-0.251314	0.297321	Red	1	0	0.5	Red	3.77778	1.32914	0.175555	Green
gb|KLL09561.1|	sporulation protein [Frankia sp. BMG5.1]	5.3627	28057.5	7	98	3.49283	0.000417024	F202493.dat	Q20484_S_11.mgf	385.5	7	21	33.2046	4	2	0	2	1	1	0	3	18	22	21	1	-1.28571	-0.251314	0.316406	Red	2.66667	0.980829	0.214442	Green	5.22222	1.65292	0.070929	Green
gb|KLL12228.1|	NADPH:quinone reductase [Frankia sp. BMG5.1]	4.65585	31151.5	3	77	2.47179	0.000295118	F202480.dat	Q20471_S_1.mgf	172.69	3	5	15.0327	7	4	4	5	6	0	9	7	6	2	5	0	-1.28571	-0.251314	0.280719	Red	1.38889	0.328504	0.0775081	Red	-1.8	-0.587787	0.102553	Green
ref|WP_052914439.1|	hypothetical protein [Frankia sp. BMG5.1]	10.7806	6939.67	3	22	3.17018	0.000378502	F202490.dat	Q20481_S_9.mgf	74.45	2	2	37.0968	2	3	1	3	1	0	0	2	2	0	4	1	-1.28571	-0.251314	0.280719	Red	-1.28571	-0.251314	0.245884	Red	-1.125	-0.117783	0.408732	Red
gb|KLL12714.1|	transcription termination factor Rho [Frankia sp. BMG5.1]	6.64558	80096.1	27	927	11.5736	0.00138182	F202493.dat	Q20484_S_11.mgf	1390.29	25	92	43.7086	79	70	34	57	29	55	80	80	52	76	92	29	-1.29167	-0.255933	0.221237	Red	1.15591	0.144891	0.295973	Red	1.07527	0.0725707	0.425753	Red
gb|KLL13084.1|	phosphoenolpyruvate carboxykinase [Frankia sp. BMG5.1]	4.95397	66455.3	33	1042	15.6797	0.00187207	F202483.dat	Q20474_S_B.mgf	1843.34	32	252	60.9555	46	51	63	29	40	54	60	60	41	18	70	31	-1.29365	-0.257468	0.117262	Red	1.00613	0.00611623	0.484567	Red	-1.33607	-0.289729	0.225994	Red
gb|KLL10040.1|	Geosmin synthase [Frankia sp. BMG5.1]	5.28209	83746.4	17	162	1.93441	0.000230958	F202480.dat	Q20471_S_1.mgf	457.51	11	19	15.0868	9	8	5	3	3	10	10	7	14	12	21	4	-1.31579	-0.274437	0.244257	Red	1.36	0.307485	0.13602	Red	1.6	0.470004	0.189309	Green
gb|KLL12516.1|	glutamate synthase [Frankia sp. BMG5.1]	5.68714	165123	13	26	0.157459	1.87997e-05	F202483.dat	Q20474_S_B.mgf	460.52	11	13	8.86408	1	0	0	0	0	0	1	0	0	0	4	0	-1.33333	-0.287682	0.352	Red	1	0	0.5	Red	1.75	0.559616	0.266914	Green
gb|KLL10290.1|	epimerase [Frankia sp. BMG5.1]	9.47756	36865.9	10	31	0.840886	0.000100397	F202480.dat	Q20471_S_1.mgf	241.3	5	5	18.0282	4	0	1	3	0	0	0	2	5	6	4	0	-1.33333	-0.287682	0.345881	Red	1.25	0.223144	0.370761	Red	1.625	0.485508	0.239255	Green
gb|KLL12242.1|	prolyl-tRNA synthetase [Frankia sp. BMG5.1]	5.38913	51365.5	10	37	0.720327	8.60031e-05	F202483.dat	Q20474_S_B.mgf	292.89	9	16	20.7709	0	0	1	0	0	0	2	0	2	0	5	0	-1.33333	-0.287682	0.352	Red	1.75	0.559616	0.160094	Green	2	0.693147	0.24755	Green
gb|KLL12776.1|	GMP synthase [Frankia sp. BMG5.1]	5.445	57622	9	32	0.555343	6.63049e-05	F202483.dat	Q20474_S_B.mgf	371.91	6	14	11.028	0	0	1	0	0	0	0	0	0	0	4	0	-1.33333	-0.287682	0.352	Red	-1.33333	-0.287682	0.352	Red	1.75	0.559616	0.266914	Green
gb|KLL12891.1|	ribonuclease Y [Frankia sp. BMG5.1]	5.4656	63122.3	8	15	0.237634	2.83722e-05	F202493.dat	Q20484_S_11.mgf	226.62	4	5	9.63222	0	1	0	0	0	0	0	1	0	0	5	1	-1.33333	-0.287682	0.352	Red	1	0	0.5	Red	2.25	0.81093	0.184625	Green
gb|KLL12927.1|	membrane protein [Frankia sp. BMG5.1]	6.98817	33340.7	8	30	0.899801	0.000107431	F202483.dat	Q20474_S_B.mgf	355.34	7	18	23.8095	1	0	0	0	0	0	0	0	0	0	8	0	-1.33333	-0.287682	0.352	Red	-1.33333	-0.287682	0.352	Red	2.75	1.0116	0.221051	Green
gb|KLL09950.1|	transcription accessory protein [Frankia sp. BMG5.1]	6.03938	92281	7	31	0.335931	4.01083e-05	F202483.dat	Q20474_S_B.mgf	187.06	4	6	6.59722	1	0	0	0	0	0	0	1	1	4	10	0	-1.33333	-0.287682	0.352	Red	1.25	0.223144	0.352	Red	4.25	1.44692	0.109249	Green
gb|KLL10466.1|	ABC transporter substrate-binding protein [Frankia sp. BMG5.1]	7.66046	47002.2	7	93	1.97863	0.000236237	F202493.dat	Q20484_S_11.mgf	305.13	4	8	12.5551	10	8	7	11	7	0	7	4	7	3	8	4	-1.33333	-0.287682	0.26125	Red	-1.33333	-0.287682	0.0775081	Red	-1.55556	-0.441833	0.0658888	Green
gb|KLL10629.1|	hypothetical protein FrCorBMG51_16735 [Frankia sp. BMG5.1]	4.72241	59239.2	7	29	0.489541	5.84485e-05	F202483.dat	Q20474_S_B.mgf	335	6	13	12.2222	0	0	1	0	0	0	0	0	0	0	3	0	-1.33333	-0.287682	0.352	Red	-1.33333	-0.287682	0.352	Red	1.5	0.405465	0.300664	Green
gb|KLL11450.1|	hypothetical protein FrCorBMG51_10100 [Frankia sp. BMG5.1]	8.56983	65499.9	7	28	0.427482	5.10389e-05	F202493.dat	Q20484_S_11.mgf	302.32	5	12	10.6383	1	0	0	0	0	0	1	1	3	0	12	2	-1.33333	-0.287682	0.352	Red	2	0.693147	0.102553	Green	4.25	1.44692	0.156843	Green
gb|KLL10951.1|	hypothetical protein FrCorBMG51_14385 [Frankia sp. BMG5.1]	11.5108	55946.5	6	32	0.571975	6.82907e-05	F202493.dat	Q20484_S_11.mgf	240.32	5	8	12.963	1	0	0	0	0	0	3	1	0	0	8	0	-1.33333	-0.287682	0.352	Red	1.75	0.559616	0.198251	Green	2.75	1.0116	0.221051	Green
gb|KLL10988.1|	hypothetical protein FrCorBMG51_14640 [Frankia sp. BMG5.1]	5.84396	66634.8	6	17	0.255122	3.04602e-05	F202483.dat	Q20474_S_B.mgf	128.46	3	4	6.85358	0	1	0	0	0	0	1	0	1	0	4	1	-1.33333	-0.287682	0.352	Red	1.25	0.223144	0.352	Red	2	0.693147	0.190019	Green
gb|KLL12424.1|	potassium ABC transporter ATPase [Frankia sp. BMG5.1]	8.79382	30991.1	6	13	0.419475	5.00829e-05	F202480.dat	Q20471_S_1.mgf	161.78	5	7	17.0569	0	0	1	0	0	0	0	0	0	0	2	0	-1.33333	-0.287682	0.352	Red	-1.33333	-0.287682	0.352	Red	1.25	0.223144	0.366442	Red
gb|KLL12912.1|	3-oxoacyl-ACP synthase [Frankia sp. BMG5.1]	6.10103	32224.5	6	18	0.55858	6.66914e-05	F202480.dat	Q20471_S_1.mgf	205.4	5	7	15.0641	0	0	1	0	0	0	1	2	0	1	4	0	-1.33333	-0.287682	0.352	Red	1.5	0.405465	0.230025	Green	2	0.693147	0.190019	Green
gb|KLL13020.1|	monooxygenase [Frankia sp. BMG5.1]	5.61307	32030.6	6	19	0.593184	7.08228e-05	F202487.dat	Q20478_S_C.mgf	156.37	3	10	10.8108	0	0	1	0	0	0	2	0	0	1	0	0	-1.33333	-0.287682	0.352	Red	1.25	0.223144	0.362329	Red	1	0	0.5	Red
gb|KLL10038.1|	fatty-acid--CoA ligase [Frankia sp. BMG5.1]	5.41591	59361.3	5	12	0.202152	2.41358e-05	F202483.dat	Q20474_S_B.mgf	124.25	4	4	7.44102	0	0	1	0	0	0	0	0	0	0	2	0	-1.33333	-0.287682	0.352	Red	-1.33333	-0.287682	0.352	Red	1.25	0.223144	0.366442	Red
gb|KLL10653.1|	serine/threonine protein kinase [Frankia sp. BMG5.1]	5.42675	29590.4	5	13	0.439332	5.24538e-05	F202483.dat	Q20474_S_B.mgf	172.89	4	4	18.8153	0	0	1	0	0	0	0	1	0	0	0	0	-1.33333	-0.287682	0.352	Red	1	0	0.5	Red	-1.33333	-0.287682	0.361659	Red
gb|KLL11790.1|	deoxyribonuclease [Frankia sp. BMG5.1]	5.93511	54977.5	5	19	0.345596	4.12622e-05	F202493.dat	Q20484_S_11.mgf	216.46	4	6	10.4205	0	0	1	0	0	0	0	0	3	0	6	0	-1.33333	-0.287682	0.352	Red	1.5	0.405465	0.297321	Green	2.25	0.81093	0.235321	Green
gb|KLL12587.1|	sulfate adenylyltransferase [Frankia sp. BMG5.1]	6.17357	45709	5	20	0.437551	5.22412e-05	F202483.dat	Q20474_S_B.mgf	184.82	4	7	8.45411	1	0	0	0	0	0	0	1	1	0	6	0	-1.33333	-0.287682	0.352	Red	1.25	0.223144	0.352	Red	2.25	0.81093	0.235321	Green
gb|KLL12884.1|	ribosomal protein S12 methylthiotransferase [Frankia sp. BMG5.1]	5.24927	51427	5	16	0.311121	3.71461e-05	F202493.dat	Q20484_S_11.mgf	165.13	4	6	7.9918	0	0	1	0	0	0	0	0	0	0	6	0	-1.33333	-0.287682	0.352	Red	-1.33333	-0.287682	0.352	Red	2.25	0.81093	0.235321	Green
gb|KLL12929.1|	aldo/keto reductase [Frankia sp. BMG5.1]	6.08795	38109.8	5	20	0.524799	6.26581e-05	F202480.dat	Q20471_S_1.mgf	256.105	5	8	18.6782	1	0	0	0	0	0	1	1	0	1	1	1	-1.33333	-0.287682	0.352	Red	1.25	0.223144	0.352	Red	1.5	0.405465	0.244836	Green
gb|KLL12975.1|	hypothetical protein FrCorBMG51_01970 [Frankia sp. BMG5.1]	5.11703	109479	5	10	0.0913418	1.09057e-05	F202483.dat	Q20474_S_B.mgf	160.4	3	3	4.74347	0	0	1	0	0	0	1	0	2	1	0	0	-1.33333	-0.287682	0.352	Red	1.5	0.405465	0.230025	Green	1	0	0.5	Red
gb|KLL09509.1|	hypothetical protein FrCorBMG51_24430, partial [Frankia sp. BMG5.1]	10.4305	27406.8	4	8	0.291899	3.48511e-05	F202483.dat	Q20474_S_B.mgf	119.94	2	2	7.19697	0	1	0	0	0	0	0	0	1	0	2	0	-1.33333	-0.287682	0.352	Red	1	0	0.5	Red	1.25	0.223144	0.366442	Red
gb|KLL09889.1|	cystathionine gamma-synthase [Frankia sp. BMG5.1]	4.97181	45281.1	4	21	0.46377	5.53716e-05	F202483.dat	Q20474_S_B.mgf	208.85	4	9	15.5606	0	0	1	0	0	0	0	0	1	0	4	0	-1.33333	-0.287682	0.352	Red	1	0	0.5	Red	1.75	0.559616	0.266914	Green
gb|KLL12259.1|	alpha/beta hydrolase [Frankia sp. BMG5.1]	7.23552	33528.4	4	10	0.298255	3.56099e-05	F202480.dat	Q20471_S_1.mgf	123.85	3	4	12.1711	1	0	0	0	0	0	0	0	1	0	2	0	-1.33333	-0.287682	0.352	Red	1	0	0.5	Red	1.25	0.223144	0.366442	Red
gb|KLL12818.1|	2-isopropylmalate synthase [Frankia sp. BMG5.1]	5.16856	62573.7	4	9	0.14383	1.71726e-05	F202480.dat	Q20471_S_1.mgf	76.78	2	5	2.46479	0	0	1	0	0	0	0	0	0	0	0	0	-1.33333	-0.287682	0.352	Red	-1.33333	-0.287682	0.352	Red	-1.33333	-0.287682	0.361659	Red
gb|KLL12833.1|	hypothetical protein FrCorBMG51_01430 [Frankia sp. BMG5.1]	7.60464	21605.8	4	5	0.231419	2.76302e-05	F202493.dat	Q20484_S_11.mgf	117.39	3	3	15.9091	0	0	1	0	0	0	0	0	0	0	3	0	-1.33333	-0.287682	0.352	Red	-1.33333	-0.287682	0.352	Red	1.5	0.405465	0.300664	Green
gb|KLL13031.1|	hypothetical protein FrCorBMG51_00325 [Frankia sp. BMG5.1]	8.70268	46130.4	4	10	0.216777	2.58819e-05	F202493.dat	Q20484_S_11.mgf	107.485	2	2	9.19283	1	0	0	0	0	0	0	0	2	0	2	0	-1.33333	-0.287682	0.352	Red	1.25	0.223144	0.362329	Red	1.25	0.223144	0.366442	Red
gb|KLL13087.1|	N-acylglucosamine 2-epimerase [Frankia sp. BMG5.1]	5.35559	72048.3	4	6	0.0832774	9.94286e-06	F202487.dat	Q20478_S_C.mgf	75.74	1	1	2.48175	0	0	1	0	0	0	1	0	0	0	0	1	-1.33333	-0.287682	0.352	Red	1	0	0.5	Red	1	0	0.5	Red
gb|KLL13140.1|	fructose 1,6-bisphosphatase [Frankia sp. BMG5.1]	5.16748	32651.6	4	6	0.183758	2.19397e-05	F202483.dat	Q20474_S_B.mgf	64.47	2	2	8.33333	0	0	1	0	0	0	0	0	0	0	1	0	-1.33333	-0.287682	0.352	Red	-1.33333	-0.287682	0.352	Red	1	0	0.5	Red
gb|KLL10144.1|	acyltransferase [Frankia sp. BMG5.1]	9.85792	95838.1	3	4	0.0417371	4.98317e-06	F202480.dat	Q20471_S_1.mgf	71.71	2	2	1.96721	1	0	0	0	0	0	0	0	0	0	0	0	-1.33333	-0.287682	0.352	Red	-1.33333	-0.287682	0.352	Red	-1.33333	-0.287682	0.361659	Red
gb|KLL10545.1|	thiamine-phosphate pyrophosphorylase [Frankia sp. BMG5.1]	5.24559	26520.9	3	7	0.263943	3.15133e-05	F202483.dat	Q20474_S_B.mgf	93.97	2	2	6.77291	0	0	1	0	0	0	0	0	0	0	2	0	-1.33333	-0.287682	0.352	Red	-1.33333	-0.287682	0.352	Red	1.25	0.223144	0.366442	Red
gb|KLL10758.1|	signal peptide protein [Frankia sp. BMG5.1]	5.27871	46650.9	3	6	0.128615	1.53559e-05	F202493.dat	Q20484_S_11.mgf	100.97	3	4	6.29213	0	0	1	0	0	0	0	0	0	0	4	0	-1.33333	-0.287682	0.352	Red	-1.33333	-0.287682	0.352	Red	1.75	0.559616	0.266914	Green
gb|KLL11088.1|	alpha,alpha-trehalose-phosphate synthase [Frankia sp. BMG5.1]	4.88271	55531.7	3	7	0.126054	1.50502e-05	F202493.dat	Q20484_S_11.mgf	96.18	2	2	3.95257	1	0	0	0	0	0	0	0	0	0	2	0	-1.33333	-0.287682	0.352	Red	-1.33333	-0.287682	0.352	Red	1.25	0.223144	0.366442	Red
gb|KLL11115.1|	cysteine synthase [Frankia sp. BMG5.1]	5.30233	34056.3	3	10	0.293631	3.50579e-05	F202480.dat	Q20471_S_1.mgf	100.16	3	4	10.1587	0	0	1	0	0	0	0	0	0	0	2	0	-1.33333	-0.287682	0.352	Red	-1.33333	-0.287682	0.352	Red	1.25	0.223144	0.366442	Red
gb|KLL11508.1|	50S ribosomal protein L21 [Frankia sp. BMG5.1]	9.51994	11217.2	3	52	4.63575	0.000553483	F202480.dat	Q20471_S_1.mgf	130.14	3	11	20	2	3	0	0	0	3	5	2	0	0	11	1	-1.33333	-0.287682	0.321665	Red	1.25	0.223144	0.357444	Red	1.875	0.628609	0.277204	Green
gb|KLL11580.1|	hypothetical protein FrCorBMG51_11135 [Frankia sp. BMG5.1]	6.12506	15527.9	3	69	4.44361	0.000530542	F202480.dat	Q20471_S_1.mgf	208.67	3	20	28.4768	1	0	0	0	0	0	47	1	0	0	0	0	-1.33333	-0.287682	0.352	Red	12.75	2.54553	0.184841	Green	-1.33333	-0.287682	0.361659	Red
gb|KLL11613.1|	glycogen debranching protein [Frankia sp. BMG5.1]	4.91282	84403.1	3	6	0.0710875	8.48745e-06	F202483.dat	Q20474_S_B.mgf	122.545	3	2	3.66492	0	0	1	0	0	0	0	0	0	0	0	0	-1.33333	-0.287682	0.352	Red	-1.33333	-0.287682	0.352	Red	-1.33333	-0.287682	0.361659	Red
gb|KLL12230.1|	hypothetical protein FrCorBMG51_05770 [Frankia sp. BMG5.1]	6.72323	35844	3	9	0.251088	2.99785e-05	F202480.dat	Q20471_S_1.mgf	160.14	3	4	13.5977	0	0	1	0	0	0	0	0	0	0	0	1	-1.33333	-0.287682	0.352	Red	-1.33333	-0.287682	0.352	Red	1	0	0.5	Red
gb|KLL12623.1|	orotate phosphoribosyltransferase [Frankia sp. BMG5.1]	5.51273	18429.9	3	10	0.542597	6.47831e-05	F202483.dat	Q20474_S_B.mgf	88.48	2	2	11.4286	0	0	1	0	0	0	0	1	0	0	2	1	-1.33333	-0.287682	0.352	Red	1	0	0.5	Red	1.5	0.405465	0.244836	Green
gb|KLL10101.1|	delta-aminolevulinic acid dehydratase [Frankia sp. BMG5.1]	5.21998	34967	2	3	0.0857952	1.02435e-05	F202479.dat	Q20470_S_A.mgf	38.35	1	1	2.99401	0	0	1	0	0	0	0	0	0	0	0	0	-1.33333	-0.287682	0.352	Red	-1.33333	-0.287682	0.352	Red	-1.33333	-0.287682	0.361659	Red
gb|KLL10196.1|	antitermination protein NusB [Frankia sp. BMG5.1]	4.76622	15317.1	2	8	0.522293	6.23589e-05	F202490.dat	Q20481_S_9.mgf	61.24	2	3	15.942	0	1	0	0	0	0	0	0	3	0	1	0	-1.33333	-0.287682	0.352	Red	1.5	0.405465	0.297321	Green	1	0	0.5	Red
gb|KLL10225.1|	N-acetylglutamate synthase [Frankia sp. BMG5.1]	4.82664	38595.7	2	3	0.077729	9.28041e-06	F202479.dat	Q20470_S_A.mgf	77.37	1	1	4.69974	0	0	1	0	0	0	0	0	0	0	0	0	-1.33333	-0.287682	0.352	Red	-1.33333	-0.287682	0.352	Red	-1.33333	-0.287682	0.361659	Red
gb|KLL10260.1|	chemotaxis protein CheY [Frankia sp. BMG5.1]	4.84621	14781.7	2	18	1.21772	0.000145389	F202490.dat	Q20481_S_9.mgf	79.46	2	4	22.4638	1	2	2	0	2	1	1	1	4	3	0	1	-1.33333	-0.287682	0.230025	Red	1.125	0.117783	0.393586	Red	-1.14286	-0.133531	0.386326	Red
gb|KLL10321.1|	hypothetical protein FrCorBMG51_18900 [Frankia sp. BMG5.1]	5.35835	19203.8	2	2	0.104146	1.24344e-05	F202482.dat	Q20473_S_3.mgf	58.63	1	1	7.55814	0	1	0	0	0	0	0	0	0	0	0	0	-1.33333	-0.287682	0.352	Red	-1.33333	-0.287682	0.352	Red	-1.33333	-0.287682	0.361659	Red
gb|KLL10394.1|	luciferase [Frankia sp. BMG5.1]	5.33356	36864.3	2	6	0.162759	1.94325e-05	F202483.dat	Q20474_S_B.mgf	133.01	2	2	10.7558	1	0	0	0	0	0	0	1	0	1	0	0	-1.33333	-0.287682	0.352	Red	1	0	0.5	Red	1	0	0.5	Red
gb|KLL10451.1|	phosphate ABC transporter ATP-binding protein [Frankia sp. BMG5.1]	7.70641	28379.7	2	2	0.0704729	8.41407e-06	F202482.dat	Q20473_S_3.mgf	39.05	1	1	4.65116	0	1	0	0	0	0	0	0	0	0	0	0	-1.33333	-0.287682	0.352	Red	-1.33333	-0.287682	0.352	Red	-1.33333	-0.287682	0.361659	Red
gb|KLL10471.1|	hypothetical protein FrCorBMG51_17840 [Frankia sp. BMG5.1]	9.76642	8512.5	2	10	1.17474	0.000140258	F202493.dat	Q20484_S_11.mgf	83.87	2	2	38.8889	0	1	0	0	0	0	1	0	2	1	2	1	-1.33333	-0.287682	0.352	Red	1.5	0.405465	0.230025	Green	1.75	0.559616	0.159003	Green
gb|KLL11241.1|	hypothetical protein FrCorBMG51_12510 [Frankia sp. BMG5.1]	4.77327	64765.3	2	5	0.0772019	9.21747e-06	F202483.dat	Q20474_S_B.mgf	50.36	1	2	2.13115	0	0	1	0	0	0	0	0	0	0	2	0	-1.33333	-0.287682	0.352	Red	-1.33333	-0.287682	0.352	Red	1.25	0.223144	0.366442	Red
gb|KLL11483.1|	cell wall hydrolase [Frankia sp. BMG5.1]	7.05937	29095	2	3	0.103111	1.23108e-05	F202493.dat	Q20484_S_11.mgf	50.69	1	1	4.52962	1	0	0	0	0	0	0	0	0	0	1	0	-1.33333	-0.287682	0.352	Red	-1.33333	-0.287682	0.352	Red	1	0	0.5	Red
gb|KLL12065.1|	ABC transporter [Frankia sp. BMG5.1]	4.99149	49714.8	2	11	0.221262	2.64175e-05	F202487.dat	Q20478_S_C.mgf	110.6	1	2	4.86258	0	0	1	0	0	0	1	0	3	0	0	0	-1.33333	-0.287682	0.352	Red	1.75	0.559616	0.198251	Green	-1.33333	-0.287682	0.361659	Red
gb|KLL12093.1|	hypothetical protein FrCorBMG51_07035 [Frankia sp. BMG5.1]	6.20853	15349.9	2	9	0.586322	7.00036e-05	F202493.dat	Q20484_S_11.mgf	102.44	1	2	9.45946	0	0	1	0	0	0	0	0	2	0	2	0	-1.33333	-0.287682	0.352	Red	1.25	0.223144	0.362329	Red	1.25	0.223144	0.366442	Red
gb|KLL12252.1|	metallophosphoesterase [Frankia sp. BMG5.1]	9.19202	33397.6	2	6	0.179653	2.14496e-05	F202483.dat	Q20474_S_B.mgf	42.37	1	1	6.05096	1	0	0	0	0	0	0	0	0	1	1	0	-1.33333	-0.287682	0.352	Red	-1.33333	-0.287682	0.352	Red	1.25	0.223144	0.361659	Red
gb|KLL12258.1|	serine protease [Frankia sp. BMG5.1]	4.98172	40968.4	2	4	0.0976362	1.16572e-05	F202481.dat	Q20472_S_2.mgf	40.42	1	1	3.04569	1	0	0	0	0	0	0	1	0	0	0	0	-1.33333	-0.287682	0.352	Red	1	0	0.5	Red	-1.33333	-0.287682	0.361659	Red
gb|KLL12676.1|	alpha/beta hydrolase [Frankia sp. BMG5.1]	6.18359	42394.5	2	2	0.047176	5.63255e-06	F202493.dat	Q20484_S_11.mgf	34.15	1	1	1.71569	1	0	0	0	0	0	0	0	0	0	1	0	-1.33333	-0.287682	0.352	Red	-1.33333	-0.287682	0.352	Red	1	0	0.5	Red
gb|KLL12844.1|	phosphopantetheine adenylyltransferase [Frankia sp. BMG5.1]	6.41821	17533.2	2	6	0.342209	4.08578e-05	F202480.dat	Q20471_S_1.mgf	75.78	2	3	10.1266	0	0	1	0	0	0	0	1	0	0	0	0	-1.33333	-0.287682	0.352	Red	1	0	0.5	Red	-1.33333	-0.287682	0.361659	Red
gb|KLL12956.1|	methionine synthase [Frankia sp. BMG5.1]	5.53435	35045.5	2	4	0.114137	1.36274e-05	F202483.dat	Q20474_S_B.mgf	50.35	1	1	3.21637	0	1	0	0	0	0	0	0	0	0	0	0	-1.33333	-0.287682	0.352	Red	-1.33333	-0.287682	0.352	Red	-1.33333	-0.287682	0.361659	Red
ref|WP_047223967.1|	3-hydroxybutyryl-CoA dehydrogenase [Frankia sp. BMG5.1]	6.45829	30227.9	2	14	0.463149	5.52974e-05	F202490.dat	Q20481_S_9.mgf	35.47	1	3	2.4735	0	1	0	0	0	0	0	0	3	0	2	0	-1.33333	-0.287682	0.352	Red	1.5	0.405465	0.297321	Green	1.25	0.223144	0.366442	Red
ref|WP_052914373.1|	hypothetical protein [Frankia sp. BMG5.1]	5.6716	36491.3	2	6	0.164423	1.96312e-05	F202481.dat	Q20472_S_2.mgf	74.47	1	1	4.94505	1	0	0	0	0	0	0	0	2	1	1	0	-1.33333	-0.287682	0.352	Red	1.25	0.223144	0.362329	Red	1.25	0.223144	0.361659	Red
gb|KLL12618.1|	2-oxoacid:ferredoxin oxidoreductase subunit beta [Frankia sp. BMG5.1]	5.59963	37949.3	14	981	25.8503	0.00308638	F202483.dat	Q20474_S_B.mgf	815.93	13	36	38.5269	85	67	95	83	43	58	79	91	73	69	36	60	-1.3369	-0.290352	0.107359	Red	-1.01626	-0.0161294	0.44893	Red	-1.4881	-0.397497	0.0498986	Orange
gb|KLL10285.1|	ATPase AAA [Frankia sp. BMG5.1]	5.25254	93980.6	30	633	6.73543	0.000804173	F202483.dat	Q20474_S_B.mgf	1226.4	26	58	30.0926	37	19	24	23	14	22	57	64	68	43	39	24	-1.33871	-0.291706	0.156648	Red	2.31325	0.838655	0.00218396	Blue	1.31325	0.272507	0.166794	Red
gb|KLL09783.1|	ABC transporter substrate-binding protein [Frankia sp. BMG5.1]	4.7654	39085.7	23	1128	28.8596	0.00344568	F202480.dat	Q20471_S_1.mgf	1362.26	19	89	62.9333	84	76	112	70	72	59	75	74	53	59	54	68	-1.34804	-0.298651	0.0558797	Red	-1.34146	-0.293761	0.0742629	Red	-1.49457	-0.401835	0.029957	Orange
gb|KLL09571.1|	hypothetical protein FrCorBMG51_23900 [Frankia sp. BMG5.1]	5.30223	35513.3	4	145	4.08298	0.000487485	F202493.dat	Q20484_S_11.mgf	241.04	4	20	11.7479	9	11	0	8	4	2	10	4	22	15	20	3	-1.35294	-0.302281	0.313915	Red	1.69565	0.528067	0.221805	Green	1.78261	0.578078	0.189568	Green
ref|WP_052914823.1|	hypothetical protein [Frankia sp. BMG5.1]	7.0744	45544.3	17	432	9.48527	0.00113249	F202480.dat	Q20471_S_1.mgf	889.5	14	42	38.8235	26	16	31	7	31	15	37	16	20	28	34	43	-1.35714	-0.305382	0.233932	Red	1	0	0.5	Red	1.42105	0.351398	0.080244	Red
gb|KLL11128.1|	amino acid ABC transporter substrate-binding protein [Frankia sp. BMG5.1]	5.35212	48523.6	23	1222	25.1836	0.00300678	F202480.dat	Q20471_S_1.mgf	1250.96	22	141	47.0067	93	82	101	65	94	42	74	94	60	56	86	81	-1.36765	-0.313092	0.0968336	Red	-1.20779	-0.188794	0.114849	Red	-1.23451	-0.210677	0.0884677	Red
gb|KLL10280.1|	molecular chaperone DnaK [Frankia sp. BMG5.1]	4.81176	65150.5	40	1286	19.7389	0.00235672	F202483.dat	Q20474_S_B.mgf	2082.83	36	149	58.8525	58	53	115	47	50	67	95	78	79	82	75	73	-1.37126	-0.315728	0.188723	Red	1.11354	0.107542	0.348029	Red	1.01747	0.0173165	0.475113	Red
gb|KLL10456.1|	thiosulfate sulfurtransferase [Frankia sp. BMG5.1]	5.04306	31099.7	16	632	20.3218	0.0024263	F202483.dat	Q20474_S_B.mgf	672.53	13	58	50.1805	57	45	72	25	58	43	42	53	27	36	14	2	-1.37209	-0.316337	0.132073	Red	-1.416	-0.347836	0.0927335	Red	-3.21818	-1.16882	0.0162346	Blue
ref|WP_052914625.1|	hypothetical protein [Frankia sp. BMG5.1]	4.54687	63486.5	11	147	2.31545	0.000276452	F202483.dat	Q20474_S_B.mgf	539.22	9	22	21.5107	6	7	6	4	7	2	9	9	11	11	19	6	-1.375	-0.318454	0.134996	Red	1.45455	0.374693	0.00972088	Orange	1.77273	0.572519	0.106857	Green
gb|KLL12666.1|	30S ribosomal protein S11 [Frankia sp. BMG5.1]	11.4166	14357.6	2	57	3.97001	0.000473997	F202489.dat	Q20480_S_8.mgf	168.025	2	5	11.9403	3	2	3	3	1	1	6	5	1	0	8	2	-1.375	-0.318454	0.160094	Red	1.36364	0.310155	0.230025	Red	1.18182	0.167054	0.400779	Red
gb|KLL12908.1|	O-acetyl-L-homoserine sulfhydrolase [Frankia sp. BMG5.1]	5.13518	45889.4	8	115	2.50602	0.000299205	F202483.dat	Q20474_S_B.mgf	291.41	6	22	17.907	3	5	7	1	5	4	4	3	2	6	16	5	-1.38462	-0.325422	0.18695	Red	-1.5	-0.405465	0.0981306	Green	1.66667	0.510826	0.170061	Green
gb|KLL09720.1|	phosphomethylpyrimidine synthase [Frankia sp. BMG5.1]	5.33341	66517.4	29	1017	15.2892	0.00182545	F202483.dat	Q20474_S_B.mgf	1504.29	26	137	50.6472	61	35	88	44	67	20	65	99	64	34	39	42	-1.39552	-0.333269	0.218191	Red	1.23529	0.211309	0.243144	Red	-1.58475	-0.460424	0.105732	Green
gb|KLL12640.1|	elongation factor G [Frankia sp. BMG5.1]	4.99435	76417.6	28	442	5.78401	0.000690578	F202483.dat	Q20474_S_B.mgf	1185.32	20	70	35.8166	10	5	17	11	3	8	29	18	37	21	56	12	-1.4	-0.336472	0.235415	Red	2.48571	0.91056	0.028179	Blue	2.62857	0.966441	0.121216	Green
gb|KLL10465.1|	DNA repair ATPase [Frankia sp. BMG5.1]	9.14464	46827.2	12	85	1.81518	0.000216723	F202480.dat	Q20471_S_1.mgf	527.99	9	17	23.6967	2	0	2	0	2	0	1	3	13	12	12	1	-1.4	-0.336472	0.259259	Red	2.85714	1.04982	0.157286	Green	4	1.38629	0.0667719	Green
gb|KLL12672.1|	glutamine--fructose-6-phosphate aminotransferase [Frankia sp. BMG5.1]	5.70978	68594.6	11	93	1.35579	0.000161874	F202487.dat	Q20478_S_C.mgf	344.38	6	18	11.5265	4	1	6	2	4	1	7	7	8	16	4	1	-1.4	-0.336472	0.23831	Red	1.78571	0.579818	0.0394638	Blue	1.71429	0.538997	0.263116	Green
gb|KLL09886.1|	histidine kinase, partial [Frankia sp. BMG5.1]	4.95678	43739.4	10	53	1.21172	0.000144673	F202493.dat	Q20484_S_11.mgf	317.913	6	10	15.2542	4	0	0	2	0	0	1	1	5	4	10	0	-1.4	-0.336472	0.338934	Red	1.42857	0.356675	0.311979	Red	2.42857	0.887303	0.178005	Green
gb|KLL12865.1|	1-deoxy-D-xylulose 5-phosphate reductoisomerase [Frankia sp. BMG5.1]	5.44684	42910.6	6	20	0.466086	5.5648e-05	F202483.dat	Q20474_S_B.mgf	191.86	3	4	11.8227	0	1	3	0	1	1	1	0	0	1	2	1	-1.4	-0.336472	0.280719	Red	-1.75	-0.559616	0.198251	Green	1	0	0.5	Red
gb|KLL09754.1|	hypothetical protein FrCorBMG51_22730 [Frankia sp. BMG5.1]	5.17525	17999.5	5	20	1.11114	0.000132664	F202493.dat	Q20484_S_11.mgf	140.35	4	4	25.3012	1	1	2	0	1	1	0	1	3	1	4	0	-1.4	-0.336472	0.230025	Red	1	0	0.5	Red	1.14286	0.133531	0.408732	Red
ref|WP_052914450.1|	hypothetical protein [Frankia sp. BMG5.1]	4.72563	45836.6	5	40	0.872666	0.000104191	F202483.dat	Q20474_S_B.mgf	237.34	5	15	14.1921	4	0	0	0	2	0	0	6	0	0	2	0	-1.4	-0.336472	0.338934	Red	1.28571	0.251314	0.397628	Red	-1.4	-0.336472	0.338934	Red
gb|KLL09947.1|	nickel transporter [Frankia sp. BMG5.1]	6.44438	37960.1	4	33	0.869335	0.000103794	F202493.dat	Q20484_S_11.mgf	182.86	3	8	11.1111	0	4	0	0	0	2	1	0	0	0	8	0	-1.4	-0.336472	0.338934	Red	-1.75	-0.559616	0.264567	Green	1.57143	0.451985	0.338934	Green
gb|KLL12325.1|	ATPase [Frankia sp. BMG5.1]	5.47459	37273.6	3	17	0.456086	5.44542e-05	F202487.dat	Q20478_S_C.mgf	118.59	2	2	8.19209	2	1	1	1	1	0	1	0	3	3	0	1	-1.4	-0.336472	0.230025	Red	1	0	0.5	Red	1	0	0.5	Red
gb|KLL12429.1|	pseudouridine synthase [Frankia sp. BMG5.1]	9.12286	32637.1	2	28	0.857918	0.000102431	F202494.dat	Q20485_S_12.mgf	115.07	2	2	8.41424	1	2	1	2	0	0	3	2	4	3	3	2	-1.4	-0.336472	0.245884	Red	1.71429	0.538997	0.0553936	Green	1.57143	0.451985	0.101611	Green
ref|WP_047221638.1|	hypothetical protein [Frankia sp. BMG5.1]	8.70692	21584	2	32	1.48258	0.000177012	F202481.dat	Q20472_S_2.mgf	66.4	1	4	8.53081	4	3	4	6	1	0	0	0	0	2	1	0	-1.4	-0.336472	0.265206	Red	-4.66667	-1.54045	0.00544985	Blue	-2.33333	-0.847298	0.0192135	Blue
ref|WP_047223886.1|	CoA ester lyase [Frankia sp. BMG5.1]	5.26374	33138	9	219	6.60873	0.000789045	F202483.dat	Q20474_S_B.mgf	524.53	9	40	34.1853	18	12	12	8	21	0	16	24	7	1	14	0	-1.40625	-0.340927	0.268881	Red	1.11111	0.105361	0.384485	Red	-2.5	-0.916291	0.0710669	Green
gb|KLL12607.1|	NADH dehydrogenase [Frankia sp. BMG5.1]	5.10993	25158.5	9	161	6.39942	0.000764055	F202483.dat	Q20474_S_B.mgf	353.98	7	15	36.2445	9	3	9	7	2	5	5	5	25	29	17	1	-1.41176	-0.34484	0.199338	Red	1.58333	0.459532	0.269638	Green	2.08333	0.733969	0.179048	Green
gb|KLL12212.1|	YVTN beta-propeller repeat-containing protein [Frankia sp. BMG5.1]	6.16932	42497.6	8	77	1.81187	0.000216327	F202480.dat	Q20471_S_1.mgf	395.53	7	20	18.25	2	0	5	3	1	0	0	4	9	2	12	0	-1.42857	-0.356675	0.293957	Red	1.6	0.470004	0.26954	Green	1.7	0.530628	0.294866	Green
gb|KLL10008.1|	malonic semialdehyde reductase [Frankia sp. BMG5.1]	5.69828	21221	4	58	2.73314	0.000326322	F202480.dat	Q20471_S_1.mgf	150.55	3	15	15.9794	5	1	1	1	3	0	2	4	5	2	10	3	-1.42857	-0.356675	0.282767	Red	1.4	0.336472	0.22558	Red	1.8	0.587787	0.201057	Green
gb|KLL12673.1|	hypothetical protein FrCorBMG51_03110 [Frankia sp. BMG5.1]	4.14141	18742.1	2	31	1.65403	0.000197482	F202490.dat	Q20481_S_9.mgf	72.01	2	3	10.0559	3	4	0	2	2	0	4	3	3	0	2	3	-1.42857	-0.356675	0.253579	Red	1.3	0.262364	0.24748	Red	-1.25	-0.223144	0.338934	Red
gb|KLL12856.1|	hypothetical protein FrCorBMG51_01600 [Frankia sp. BMG5.1]	10.965	8454.59	7	306	36.1934	0.00432129	F202484.dat	Q20475_S_4.mgf	236.05	6	33	63.6364	25	52	29	33	24	16	40	24	10	6	7	14	-1.43421	-0.360615	0.160966	Red	-1.41558	-0.347542	0.213527	Red	-3.63333	-1.29015	0.0199947	Blue
gb|KLL12810.1|	glutamyl-tRNA amidotransferase [Frankia sp. BMG5.1]	4.73294	10415.5	2	144	13.8256	0.0016507	F202482.dat	Q20473_S_3.mgf	91.12	2	27	24.4898	6	27	0	10	5	7	15	24	15	10	2	16	-1.44	-0.364643	0.34098	Red	1.58333	0.459532	0.2335	Green	-1.16129	-0.149532	0.432051	Red
gb|KLL12937.1|	short-chain dehydrogenase [Frankia sp. BMG5.1]	9.77292	33169.4	11	91	2.74349	0.000327557	F202480.dat	Q20471_S_1.mgf	472.61	9	18	36.6883	5	5	0	3	1	2	7	4	8	8	19	3	-1.44444	-0.367725	0.245884	Red	1.69231	0.526093	0.109036	Green	2.53846	0.931558	0.127086	Green
gb|KLL11063.1|	30S ribosomal protein S1 [Frankia sp. BMG5.1]	4.71351	54866.2	29	1663	30.3101	0.00361886	F202483.dat	Q20474_S_B.mgf	1418.05	26	154	57.2008	101	60	102	68	63	50	111	120	133	131	133	54	-1.44565	-0.368561	0.069647	Red	1.3797	0.321866	0.0458505	Orange	1.20677	0.187945	0.283715	Red
gb|KLL11780.1|	protoporphyrinogen oxidase [Frankia sp. BMG5.1]	9.18747	51684.7	16	278	5.37877	0.000642195	F202493.dat	Q20484_S_11.mgf	625.08	11	42	26.6667	27	3	8	17	6	2	14	22	24	25	42	11	-1.46429	-0.381368	0.319973	Red	1.53659	0.429563	0.203533	Green	1.97561	0.680877	0.156601	Green
gb|KLL12281.1|	phosphoribosylaminoimidazole carboxylase [Frankia sp. BMG5.1]	4.90745	17617.3	6	372	21.1156	0.00252109	F202481.dat	Q20472_S_2.mgf	363.55	5	16	38.8571	16	22	64	19	31	18	23	17	29	23	24	27	-1.47887	-0.39128	0.254736	Red	-1.45833	-0.377294	0.258439	Red	-1.36364	-0.310155	0.28556	Red
gb|KLL09505.1|	hypothetical protein FrCorBMG51_24460, partial [Frankia sp. BMG5.1]	8.24677	11115.7	1	2	0.179925	2.14821e-05	F202483.dat	Q20474_S_B.mgf	35.41	1	2	7.14286	0	0	0	0	0	0	0	0	0	0	0	0
gb|KLL09542.1|	hypothetical protein FrCorBMG51_24175 [Frankia sp. BMG5.1]	5.55398	9356.62	1	59	6.3057	0.000752865	F202493.dat	Q20484_S_11.mgf	62.87	1	4	12.0879	8	0	0	18	9	0	0	0	18	0	4	0
gb|KLL09570.1|	phenazine biosynthesis protein [Frankia sp. BMG5.1]	5.20188	26123.1	1	1	0.0382803	4.57046e-06	F202480.dat	Q20471_S_1.mgf	48.44	1	1	6.19835	0	0	0	0	0	0	0	0	0	0	0	0
gb|KLL09589.1|	methionine gamma-lyase [Frankia sp. BMG5.1]	5.99318	41998.9	1	2	0.0476203	5.6856e-06	F202489.dat	Q20480_S_8.mgf	91.48	1	1	4.53401	0	0	1	0	0	0	0	1	0	0	0	0
gb|KLL09593.1|	hypothetical protein FrCorBMG51_23840 [Frankia sp. BMG5.1]	10.9701	33468.6	1	1	0.0298787	3.56735e-06	F202493.dat	Q20484_S_11.mgf	25.33	1	1	2.23642	0	0	0	0	0	0	0	0	0	0	1	0
gb|KLL09596.1|	DNA-directed RNA polymerase subunit omega [Frankia sp. BMG5.1]	4.5137	10018.2	1	10	0.998185	0.000119178	F202489.dat	Q20480_S_8.mgf	63.07	1	1	21.2766	0	1	0	1	1	1	1	1	1	0	2	0
gb|KLL09602.1|	hypothetical protein FrCorBMG51_23685, partial [Frankia sp. BMG5.1]	6.40262	7716.21	1	3	0.388792	4.64196e-05	F202493.dat	Q20484_S_11.mgf	41.38	1	1	9.21053	0	0	0	0	0	0	0	0	0	0	1	0
gb|KLL09608.1|	hypothetical protein FrCorBMG51_23715 [Frankia sp. BMG5.1]	8.3125	44134.8	1	2	0.0453157	5.41045e-06	F202479.dat	Q20470_S_A.mgf	29.03	1	2	1.69492	0	0	2	0	0	0	0	0	0	0	0	0
gb|KLL09623.1|	chaperonin [Frankia sp. BMG5.1]	5.88082	13614.1	1	3	0.22036	2.63097e-05	F202480.dat	Q20471_S_1.mgf	40.87	1	1	7.03125	0	0	0	0	0	0	0	0	0	0	1	0
gb|KLL09629.1|	hypothetical protein FrCorBMG51_23580 [Frankia sp. BMG5.1]	5.93817	32830.2	1	1	0.0304598	3.63673e-06	F202483.dat	Q20474_S_B.mgf	26.25	1	1	2.31788	0	0	0	0	0	0	0	0	0	0	0	0
gb|KLL09642.1|	hypothetical protein FrCorBMG51_23545 [Frankia sp. BMG5.1]	5.68739	8505.36	1	11	1.2933	0.000154413	F202484.dat	Q20475_S_4.mgf	71.18	1	3	18.9189	1	0	0	3	2	0	3	1	0	0	0	1
gb|KLL09683.1|	hypothetical protein FrCorBMG51_23295 [Frankia sp. BMG5.1]	7.0263	9488.75	1	6	0.632328	7.54964e-05	F202488.dat	Q20479_S_7.mgf	75.59	1	1	12.9412	0	1	1	1	0	0	1	0	0	1	0	0
gb|KLL09691.1|	hypothetical protein FrCorBMG51_23200 [Frankia sp. BMG5.1]	5.45404	14084.9	1	3	0.212994	2.54303e-05	F202493.dat	Q20484_S_11.mgf	45.85	1	1	7.69231	0	0	0	0	0	0	0	0	0	0	1	0
gb|KLL09697.1|	hypothetical protein FrCorBMG51_23135 [Frankia sp. BMG5.1]	5.76351	38489	1	1	0.0259814	3.10204e-06	F202491.dat	Q20482_S_D.mgf	33.22	1	1	2.04082	0	0	0	0	0	0	0	0	0	0	0	0
gb|KLL09719.1|	glycosyl transferase [Frankia sp. BMG5.1]	6.80967	44232.6	1	1	0.0226078	2.69924e-06	F202483.dat	Q20474_S_B.mgf	29.11	1	1	3.57143	0	0	0	0	0	0	0	0	0	0	0	0
gb|KLL09728.1|	phospho-N-acetylmuramoyl-pentapeptide-transferase [Frankia sp. BMG5.1]	9.37262	37462	1	1	0.0266937	3.18708e-06	F202483.dat	Q20474_S_B.mgf	58.93	1	1	2.25352	0	0	0	0	0	0	0	0	0	0	0	0
gb|KLL09746.1|	ATP-binding protein, partial [Frankia sp. BMG5.1]	4.79867	23747.1	1	1	0.0421103	5.02774e-06	F202483.dat	Q20474_S_B.mgf	25.19	1	1	5.34979	0	0	0	0	0	0	0	0	0	0	0	0
gb|KLL09755.1|	protein tyrosine phosphatase [Frankia sp. BMG5.1]	6.35866	27661.3	1	2	0.0723031	8.63259e-06	F202493.dat	Q20484_S_11.mgf	25.86	1	1	2.89256	1	0	0	0	0	0	0	0	0	0	1	0
gb|KLL09756.1|	phosphotransferase [Frankia sp. BMG5.1]	6.33699	33200.7	1	1	0.0301198	3.59614e-06	F202483.dat	Q20474_S_B.mgf	45.91	1	1	5.21173	0	0	0	0	0	0	0	0	0	0	0	0
gb|KLL09772.1|	ATPase [Frankia sp. BMG5.1]	4.92043	58967.1	1	2	0.0339172	4.04952e-06	F202480.dat	Q20471_S_1.mgf	27.59	1	2	1.43113	0	0	0	0	0	0	0	0	0	0	0	0
gb|KLL09779.1|	hypothetical protein FrCorBMG51_22545 [Frankia sp. BMG5.1]	4.53159	18136	1	3	0.165417	1.97499e-05	F202480.dat	Q20471_S_1.mgf	107.46	1	2	10.559	0	0	0	0	0	0	0	0	0	0	0	0
gb|KLL09782.1|	deaminase/reductase [Frankia sp. BMG5.1]	8.12542	25390.3	1	1	0.0393851	4.70237e-06	F202483.dat	Q20474_S_B.mgf	29.96	1	1	4.74138	0	0	0	0	0	0	0	0	0	0	0	0
gb|KLL09805.1|	NAD-dependent dehydratase [Frankia sp. BMG5.1]	6.59273	36378.7	1	1	0.0274886	3.28199e-06	F202483.dat	Q20474_S_B.mgf	35.13	1	1	2.01729	0	0	0	0	0	0	0	0	0	0	0	0
gb|KLL09806.1|	hypothetical protein FrCorBMG51_22310 [Frankia sp. BMG5.1]	5.86722	12535.2	1	1	0.0797753	9.52472e-06	F202488.dat	Q20479_S_7.mgf	28.46	1	1	7.14286	0	0	0	0	0	0	1	0	0	0	0	0
gb|KLL09808.1|	hypothetical protein FrCorBMG51_22345 [Frankia sp. BMG5.1]	5.66194	117678	1	1	0.00849775	1.01458e-06	F202483.dat	Q20474_S_B.mgf	36.43	1	1	0.980392	0	0	0	0	0	0	0	0	0	0	0	0
gb|KLL09811.1|	glycosyltransferase [Frankia sp. BMG5.1]	7.86232	22358.8	1	4	0.178901	2.13597e-05	F202494.dat	Q20485_S_12.mgf	38.25	1	3	4.14747	0	0	0	0	0	1	0	0	0	0	0	3
gb|KLL09812.1|	glycosyltransferase [Frankia sp. BMG5.1]	10.3533	24079.9	1	1	0.0415285	4.95827e-06	F202487.dat	Q20478_S_C.mgf	27.32	1	1	3.9823	0	0	0	0	0	0	0	0	0	0	0	0
gb|KLL09815.1|	transcriptional regulator [Frankia sp. BMG5.1]	6.52898	21692.2	1	1	0.0460994	5.50402e-06	F202480.dat	Q20471_S_1.mgf	27.42	1	1	6.63265	0	0	0	0	0	0	0	0	0	0	0	0
gb|KLL09821.1|	von Willebrand factor A [Frankia sp. BMG5.1]	6.62288	52554	1	1	0.019028	2.27184e-06	F202480.dat	Q20471_S_1.mgf	65.08	1	1	3.3543	0	0	0	0	0	0	0	0	0	0	0	0
gb|KLL09827.1|	L-aspartate oxidase [Frankia sp. BMG5.1]	8.62825	33910.2	1	3	0.088469	1.05627e-05	F202479.dat	Q20470_S_A.mgf	24.935	1	3	2.36486	0	0	3	0	0	0	0	0	0	0	0	0
gb|KLL09844.1|	integrase [Frankia sp. BMG5.1]	9.77266	45955.5	1	6	0.130561	1.55883e-05	F202483.dat	Q20474_S_B.mgf	56.22	1	2	1.73697	0	0	2	0	0	0	0	0	0	0	0	0
gb|KLL09862.1|	peroxidase [Frankia sp. BMG5.1]	5.715	48173.4	1	1	0.0207583	2.47843e-06	F202483.dat	Q20474_S_B.mgf	31.83	1	1	3.41686	0	0	0	0	0	0	0	0	0	0	0	0
gb|KLL09894.1|	TetR family transcriptional regulator [Frankia sp. BMG5.1]	5.32089	27995.2	1	1	0.0357204	4.26482e-06	F202484.dat	Q20475_S_4.mgf	46.51	1	1	2.77778	0	0	0	1	0	0	0	0	0	0	0	0
gb|KLL09900.1|	anti-sigma regulatory factor [Frankia sp. BMG5.1]	6.08519	15016	1	35	2.33085	0.00027829	F202483.dat	Q20474_S_B.mgf	66.81	1	2	7.85714	0	4	0	0	0	0	0	0	9	7	3	0
gb|KLL09902.1|	hypothetical protein FrCorBMG51_21515 [Frankia sp. BMG5.1]	10.4389	10121.4	1	2	0.197601	2.35925e-05	F202483.dat	Q20474_S_B.mgf	29.65	1	1	7.77778	0	0	0	0	0	0	0	0	0	0	0	0
gb|KLL09907.1|	hypothetical protein FrCorBMG51_21555 [Frankia sp. BMG5.1]	4.54764	7548.51	1	2	0.264953	3.16339e-05	F202493.dat	Q20484_S_11.mgf	34.45	1	1	15.1515	0	0	0	0	0	0	0	0	1	0	1	0
gb|KLL09920.1|	transcriptional regulator [Frankia sp. BMG5.1]	6.06091	28064.6	1	7	0.249425	2.97799e-05	F202480.dat	Q20471_S_1.mgf	78.09	1	3	5.46875	0	0	3	0	0	0	0	0	0	0	0	0
gb|KLL09925.1|	glyoxalase/bleomycin resistance protein/dioxygenase [Frankia sp. BMG5.1]	5.57473	13757	1	1	0.0726905	8.67885e-06	F202483.dat	Q20474_S_B.mgf	37.85	1	1	10.2362	0	0	0	0	0	0	0	0	0	0	0	0
gb|KLL09928.1|	TetR family transcriptional regulator [Frankia sp. BMG5.1]	9.96092	26153.4	1	5	0.19118	2.28258e-05	F202493.dat	Q20484_S_11.mgf	97.66	1	2	7.5	0	0	0	0	0	0	0	0	0	0	2	0
gb|KLL09943.1|	NUDIX hydrolase [Frankia sp. BMG5.1]	4.90566	16022.1	1	3	0.187242	2.23556e-05	F202479.dat	Q20470_S_A.mgf	42.18	1	3	5.51724	0	0	3	0	0	0	0	0	0	0	0	0
gb|KLL09961.1|	hypothetical protein FrCorBMG51_21265 [Frankia sp. BMG5.1]	5.73974	78302.8	1	3	0.0383128	4.57434e-06	F202493.dat	Q20484_S_11.mgf	36.41	1	3	2.17096	0	0	0	0	0	0	0	0	0	0	3	0
gb|KLL09979.1|	cytochrome C oxidase assembly protein [Frankia sp. BMG5.1]	6.30683	35005.5	1	1	0.028567	3.41074e-06	F202483.dat	Q20474_S_B.mgf	33.14	1	1	2.71903	0	0	0	0	0	0	0	0	0	0	0	0
gb|KLL09996.1|	hypothetical protein FrCorBMG51_20860 [Frankia sp. BMG5.1]	9.05145	21049.8	1	2	0.095013	1.1344e-05	F202483.dat	Q20474_S_B.mgf	25.15	1	2	4.78469	0	0	0	0	0	0	0	0	0	0	0	0
gb|KLL10004.1|	hypothetical protein FrCorBMG51_20955 [Frankia sp. BMG5.1]	11.539	7416.12	1	1	0.134841	1.60993e-05	F202493.dat	Q20484_S_11.mgf	30.18	1	1	10.1449	0	0	0	0	0	0	0	0	0	0	1	0
gb|KLL10027.1|	epoxide hydrolase [Frankia sp. BMG5.1]	5.55653	44025.1	1	2	0.0454286	5.42392e-06	F202493.dat	Q20484_S_11.mgf	32.33	1	1	2.79898	0	0	0	0	0	0	0	0	0	0	1	0
gb|KLL10028.1|	membrane protein [Frankia sp. BMG5.1]	9.87285	14917.4	1	3	0.201107	2.40111e-05	F202483.dat	Q20474_S_B.mgf	40.76	1	2	6.66667	0	0	0	0	0	0	0	0	0	0	1	0
gb|KLL10049.1|	tellurium resistance protein TerE [Frankia sp. BMG5.1]	6.62841	59260.4	1	2	0.0337493	4.02948e-06	F202493.dat	Q20484_S_11.mgf	49.17	1	1	2.04842	0	0	0	0	0	0	0	0	0	0	1	0
gb|KLL10109.1|	cation-transporting ATPase [Frankia sp. BMG5.1]	4.32871	7382.6	1	14	1.89635	0.000226414	F202489.dat	Q20480_S_8.mgf	101.07	1	1	23.2877	1	3	2	1	0	0	0	1	2	1	2	1
gb|KLL10110.1|	CopY family transcriptional regulator [Frankia sp. BMG5.1]	6.82076	10457.4	1	2	0.191252	2.28344e-05	F202480.dat	Q20471_S_1.mgf	27.25	1	1	7.29167	0	0	0	0	0	0	0	0	0	0	1	0
gb|KLL10156.1|	hydrogenase [Frankia sp. BMG5.1]	5.54508	34886.3	1	1	0.0286646	3.42239e-06	F202480.dat	Q20471_S_1.mgf	38.51	1	1	3.40557	0	0	0	0	0	0	0	0	0	0	0	0
gb|KLL10173.1|	hypothetical protein FrCorBMG51_19550 [Frankia sp. BMG5.1]	9.65284	29527	1	1	0.0338673	4.04357e-06	F202493.dat	Q20484_S_11.mgf	51.57	1	1	4.7619	0	0	0	0	0	0	0	0	0	0	1	0
gb|KLL10188.1|	hypothetical protein FrCorBMG51_19680 [Frankia sp. BMG5.1]	7.11657	17498.2	1	9	0.514339	6.14092e-05	F202488.dat	Q20479_S_7.mgf	28.87	1	2	5.12821	0	0	0	0	0	0	2	0	0	0	0	1
gb|KLL10193.1|	aminodeoxychorismate lyase [Frankia sp. BMG5.1]	9.33203	42502.1	1	2	0.0470565	5.61828e-06	F202493.dat	Q20484_S_11.mgf	50.27	1	1	3.52645	0	0	0	0	0	0	0	0	0	0	1	0
gb|KLL10200.1|	aspartate carbamoyltransferase [Frankia sp. BMG5.1]	7.96189	33265.4	1	2	0.0601225	7.17829e-06	F202480.dat	Q20471_S_1.mgf	59.45	1	1	4.56026	0	0	0	0	0	0	0	0	0	0	0	0
gb|KLL10216.1|	hypothetical protein FrCorBMG51_19385 [Frankia sp. BMG5.1]	9.24171	20608.3	1	3	0.145572	1.73805e-05	F202483.dat	Q20474_S_B.mgf	42.74	1	1	5.58376	0	0	0	0	0	0	0	0	0	0	2	0
gb|KLL10221.1|	RNA methyltransferase [Frankia sp. BMG5.1]	7.7998	28311.9	1	1	0.0353208	4.21711e-06	F202493.dat	Q20484_S_11.mgf	57.32	1	1	3.59712	0	0	0	0	0	0	0	0	0	0	1	0
gb|KLL10230.1|	dCMP deaminase [Frankia sp. BMG5.1]	6.7359	16380.5	1	2	0.122097	1.45777e-05	F202483.dat	Q20474_S_B.mgf	47.14	1	2	7.18954	0	0	0	0	0	0	0	0	0	0	0	0
gb|KLL10231.1|	TetR family transcriptional regulator [Frankia sp. BMG5.1]	6.91701	23758.4	1	2	0.0841808	1.00507e-05	F202481.dat	Q20472_S_2.mgf	60.13	1	1	5.93607	1	0	0	0	0	0	0	0	0	0	0	0
gb|KLL10239.1|	nicotinate-nucleotide--dimethylbenzimidazole phosphoribosyltransferase [Frankia sp. BMG5.1]	4.8867	41812.7	1	1	0.0239162	2.85546e-06	F202483.dat	Q20474_S_B.mgf	25.11	1	1	8.8729	0	0	0	0	0	0	0	0	0	0	0	0
gb|KLL10245.1|	F420-dependent methylene-tetrahydromethanopterin reductase [Frankia sp. BMG5.1]	5.77209	49528.3	1	2	0.0403809	4.82126e-06	F202483.dat	Q20474_S_B.mgf	41.88	1	1	1.98675	0	0	0	0	0	0	0	0	0	0	0	0
gb|KLL10248.1|	hypothetical protein FrCorBMG51_19250 [Frankia sp. BMG5.1]	4.32354	8290.98	1	1	0.120613	1.44005e-05	F202490.dat	Q20481_S_9.mgf	26.73	1	1	14.4737	0	0	0	0	0	0	0	0	1	0	0	0
gb|KLL10255.1|	aminotransferase V [Frankia sp. BMG5.1]	5.99859	39458.6	1	2	0.050686	6.05162e-06	F202480.dat	Q20471_S_1.mgf	34.85	1	2	1.83246	0	0	0	0	0	0	0	0	0	0	0	0
gb|KLL10264.1|	cytochrome C oxidase assembly protein [Frankia sp. BMG5.1]	8.81514	42517.3	1	3	0.0705595	8.42441e-06	F202493.dat	Q20484_S_11.mgf	95.04	1	1	2.53165	0	0	0	0	0	0	0	0	0	0	1	0
gb|KLL10283.1|	MerR family transcriptional regulator [Frankia sp. BMG5.1]	11.3933	19349.2	1	5	0.258408	3.08525e-05	F202480.dat	Q20471_S_1.mgf	53.97	1	2	10.6145	0	0	0	0	0	0	0	0	3	0	0	0
gb|KLL10287.1|	membrane protein [Frankia sp. BMG5.1]	8.49254	76659.8	1	1	0.0130447	1.55746e-06	F202483.dat	Q20474_S_B.mgf	38.18	1	1	1.10193	0	0	0	0	0	0	0	0	0	0	0	0
gb|KLL10289.1|	acetyltransferase [Frankia sp. BMG5.1]	11.2215	19434.6	1	1	0.0514547	6.1434e-06	F202480.dat	Q20471_S_1.mgf	34.94	1	1	4.54545	0	0	0	0	0	0	0	0	0	0	0	0
gb|KLL10292.1|	transglycosylase [Frankia sp. BMG5.1]	10.7788	24943.2	1	1	0.040091	4.78665e-06	F202493.dat	Q20484_S_11.mgf	29.66	1	1	3.73444	0	0	0	0	0	0	0	0	0	0	1	0
gb|KLL10310.1|	hypothetical protein FrCorBMG51_18795 [Frankia sp. BMG5.1]	11.0458	8065.21	1	351	43.5202	0.00519607	F202479.dat	Q20470_S_A.mgf	84.07	1	51	13.5135	44	31	51	41	57	19	21	35	7	10	3	20
gb|KLL10311.1|	tyrosinase [Frankia sp. BMG5.1]	4.99455	37147.5	1	10	0.269197	3.21407e-05	F202483.dat	Q20474_S_B.mgf	62.52	1	2	2.95858	0	0	0	0	0	0	0	0	1	1	3	0
gb|KLL10348.1|	TetR family transcriptional regulator [Frankia sp. BMG5.1]	6.11402	29386.9	1	1	0.0340288	4.06285e-06	F202483.dat	Q20474_S_B.mgf	28.79	1	1	4.27046	0	0	0	0	0	0	0	0	0	0	0	0
gb|KLL10358.1|	nitroreductase [Frankia sp. BMG5.1]	7.99773	26672.1	1	1	0.0374923	4.47637e-06	F202493.dat	Q20484_S_11.mgf	34.67	1	1	4.47154	0	0	0	0	0	0	0	0	0	0	1	0
gb|KLL10383.1|	short-chain dehydrogenase [Frankia sp. BMG5.1]	10.0945	64799.2	1	6	0.0925938	1.10552e-05	F202480.dat	Q20471_S_1.mgf	47.71	1	4	2.13816	0	0	0	0	0	0	0	0	0	0	1	0
gb|KLL10397.1|	hypothetical protein FrCorBMG51_18585 [Frankia sp. BMG5.1]	5.37185	32483.9	1	1	0.0307845	3.67549e-06	F202483.dat	Q20474_S_B.mgf	50.63	1	1	2.62295	0	0	0	0	0	0	0	0	0	0	0	0
gb|KLL10435.1|	cobyric acid synthase [Frankia sp. BMG5.1]	5.58536	56781.5	1	1	0.0176114	2.1027e-06	F202483.dat	Q20474_S_B.mgf	35.27	1	1	2.9304	0	0	0	0	0	0	0	0	0	0	0	0
gb|KLL10445.1|	5-formyltetrahydrofolate cyclo-ligase [Frankia sp. BMG5.1]	9.48252	23825.6	1	1	0.0419717	5.01118e-06	F202493.dat	Q20484_S_11.mgf	50.45	1	1	10.2679	0	0	0	0	0	0	0	0	0	0	1	0
gb|KLL10448.1|	anti-sigma factor antagonist [Frankia sp. BMG5.1]	8.00125	14319.5	1	5	0.349173	4.16894e-05	F202493.dat	Q20484_S_11.mgf	50.405	1	2	6.10687	0	0	0	0	0	0	0	0	0	0	2	0
gb|KLL10459.1|	sulfur reduction protein DsrE [Frankia sp. BMG5.1]	4.69143	12034.3	1	6	0.498576	5.95272e-05	F202480.dat	Q20471_S_1.mgf	53.84	1	2	8.33333	0	0	0	0	0	0	0	0	0	0	2	0
gb|KLL10460.1|	fatty acid-binding-like protein [Frankia sp. BMG5.1]	5.56824	19854.1	1	1	0.0503674	6.01359e-06	F202483.dat	Q20474_S_B.mgf	29.81	1	1	3.84615	0	0	0	0	0	0	0	0	0	0	0	0
gb|KLL10461.1|	hypothetical protein FrCorBMG51_17970 [Frankia sp. BMG5.1]	4.90944	18674.4	1	6	0.321296	3.8361e-05	F202480.dat	Q20471_S_1.mgf	48.68	1	2	5.26316	0	0	0	0	0	0	0	0	0	0	2	0
gb|KLL10468.1|	histidine kinase [Frankia sp. BMG5.1]	4.94855	53105.3	1	1	0.0188305	2.24826e-06	F202483.dat	Q20474_S_B.mgf	39.63	1	1	1.95695	0	0	0	0	0	0	0	0	0	0	0	0
gb|KLL10470.1|	ubiquinone biosynthesis protein UbiE [Frankia sp. BMG5.1]	5.74884	28652.8	1	6	0.209404	2.50016e-05	F202480.dat	Q20471_S_1.mgf	69.54	1	2	3.93701	0	0	0	0	0	0	0	0	0	0	2	0
gb|KLL10486.1|	phosphoribosylformylglycinamidine synthase [Frankia sp. BMG5.1]	5.08534	25795.1	1	6	0.232602	2.77714e-05	F202483.dat	Q20474_S_B.mgf	108.03	1	1	6.47773	0	0	0	0	0	0	0	0	1	1	1	0
gb|KLL10493.1|	1-(5-phosphoribosyl)-5-amino-4-imidazole-carboxylate carboxylase [Frankia sp. BMG5.1]	6.18236	32432.7	1	1	0.0308331	3.6813e-06	F202483.dat	Q20474_S_B.mgf	27.87	1	1	3.64742	0	0	0	0	0	0	0	0	0	0	0	0
gb|KLL10498.1|	hypothetical protein FrCorBMG51_17655 [Frankia sp. BMG5.1]	5.72957	13398.1	1	10	0.746373	8.91128e-05	F202483.dat	Q20474_S_B.mgf	41.14	1	6	5.42636	0	0	0	0	0	0	0	0	0	0	3	0
gb|KLL10500.1|	hypothetical protein FrCorBMG51_17670 [Frankia sp. BMG5.1]	10.8049	28551.4	1	1	0.0350246	4.18174e-06	F202483.dat	Q20474_S_B.mgf	32.09	1	1	4.33213	0	0	0	0	0	0	0	0	0	0	0	0
gb|KLL10501.1|	hypothetical protein FrCorBMG51_17675 [Frankia sp. BMG5.1]	9.94375	19829	1	4	0.201725	2.40848e-05	F202480.dat	Q20471_S_1.mgf	54.23	1	2	5.64103	0	0	0	0	0	0	0	0	0	0	1	0
gb|KLL10514.1|	histidine kinase [Frankia sp. BMG5.1]	5.03642	24463.7	1	2	0.0817536	9.76093e-06	F202490.dat	Q20481_S_9.mgf	37.94	1	1	5.77778	0	0	0	0	0	0	0	0	1	0	0	0
gb|KLL10520.1|	hypothetical protein FrCorBMG51_17735 [Frankia sp. BMG5.1]	5.68591	36975	1	1	0.0270453	3.22906e-06	F202480.dat	Q20471_S_1.mgf	35.64	1	1	3.47826	0	0	0	0	0	0	0	0	0	0	0	0
gb|KLL10542.1|	phospho-2-dehydro-3-deoxyheptonate aldolase [Frankia sp. BMG5.1]	5.84933	49060.3	1	1	0.0203831	2.43363e-06	F202493.dat	Q20484_S_11.mgf	48.18	1	1	1.99115	0	0	0	0	0	0	0	0	0	0	1	0
gb|KLL10543.1|	hypothetical protein FrCorBMG51_17405 [Frankia sp. BMG5.1]	5.95571	41446.4	1	8	0.193021	2.30456e-05	F202490.dat	Q20481_S_9.mgf	68.97	1	6	2.75689	0	0	0	0	0	0	0	0	6	0	1	0
gb|KLL10549.1|	von Willebrand factor A [Frankia sp. BMG5.1]	8.12562	33424.7	1	2	0.059836	7.14409e-06	F202483.dat	Q20474_S_B.mgf	41.5	1	2	3.76176	0	0	0	0	0	0	0	0	0	0	0	0
gb|KLL10553.1|	hypothetical protein FrCorBMG51_17480 [Frankia sp. BMG5.1]	4.08759	9084.6	1	1	0.110076	1.31425e-05	F202479.dat	Q20470_S_A.mgf	33.97	1	1	35.3659	0	0	1	0	0	0	0	0	0	0	0	0
gb|KLL10554.1|	acetyltransferase [Frankia sp. BMG5.1]	6.39143	24171.5	1	4	0.165484	1.97579e-05	F202493.dat	Q20484_S_11.mgf	54.25	1	1	4.65116	0	0	0	0	0	0	0	0	0	0	1	0
gb|KLL10559.1|	fructose-bisphosphate aldolase [Frankia sp. BMG5.1]	6.98035	20686.9	1	15	0.725097	8.65725e-05	F202491.dat	Q20482_S_D.mgf	31.05	1	15	4.08163	0	0	0	0	0	0	0	0	0	0	0	0
gb|KLL10563.1|	ABC transporter ATP-binding protein [Frankia sp. BMG5.1]	9.84397	36902	1	2	0.0541976	6.47089e-06	F202480.dat	Q20471_S_1.mgf	79.31	1	1	3.39943	0	0	0	0	0	0	0	0	0	0	0	0
gb|KLL10566.1|	endonuclease, partial [Frankia sp. BMG5.1]	8.42655	51259.8	1	2	0.0390169	4.6584e-06	F202480.dat	Q20471_S_1.mgf	37.17	1	1	1.68776	0	0	0	0	0	0	0	0	0	0	1	0
gb|KLL10578.1|	hypothetical protein FrCorBMG51_17070 [Frankia sp. BMG5.1]	6.03172	25158.1	1	1	0.0397487	4.74577e-06	F202480.dat	Q20471_S_1.mgf	25.59	1	1	2.86885	0	0	0	0	0	0	0	0	0	0	0	0
gb|KLL10594.1|	restriction endonuclease subunit M [Frankia sp. BMG5.1]	5.57376	65086.3	1	1	0.0153642	1.8344e-06	F202493.dat	Q20484_S_11.mgf	36.21	1	1	2.75387	0	0	0	0	0	0	0	0	0	0	1	0
gb|KLL10605.1|	hypothetical protein FrCorBMG51_16440 [Frankia sp. BMG5.1]	4.99144	10276.3	1	1	0.0973108	1.16184e-05	F202484.dat	Q20475_S_4.mgf	104.04	1	1	20.4082	0	0	0	1	0	0	0	0	0	0	0	0
gb|KLL10612.1|	dienelactone hydrolase [Frankia sp. BMG5.1]	6.59497	28902.9	1	2	0.0691972	8.26177e-06	F202485.dat	Q20476_S_5.mgf	34.18	1	1	4.79705	0	0	0	1	1	0	0	0	0	0	0	0
gb|KLL10625.1|	FAD-linked oxidase [Frankia sp. BMG5.1]	4.89385	47719.9	1	4	0.0838225	1.00079e-05	F202483.dat	Q20474_S_B.mgf	74.3	1	1	2.63736	0	0	0	0	0	0	0	0	0	0	2	0
gb|KLL10671.1|	cyclohexanone monooxygenase [Frankia sp. BMG5.1]	5.09321	57824.2	1	2	0.0345876	4.12957e-06	F202483.dat	Q20474_S_B.mgf	33.36	1	1	1.32075	0	0	0	0	0	0	0	0	0	0	0	0
gb|KLL10677.1|	GNAT family acetyltraansferase [Frankia sp. BMG5.1]	5.70733	11105.6	1	1	0.0900447	1.07508e-05	F202493.dat	Q20484_S_11.mgf	32.745	1	1	10	0	0	0	0	0	0	0	0	0	0	1	0
gb|KLL10696.1|	signal transduction protein [Frankia sp. BMG5.1]	6.0765	28775.9	1	1	0.0347513	4.14912e-06	F202483.dat	Q20474_S_B.mgf	72.31	1	1	4.05904	0	0	0	0	0	0	0	0	0	0	0	0
gb|KLL10700.1|	hypothetical protein FrCorBMG51_16140 [Frankia sp. BMG5.1]	5.57642	63719.3	1	1	0.0156938	1.87376e-06	F202480.dat	Q20471_S_1.mgf	30.91	1	1	1.68919	0	0	0	0	0	0	0	0	0	0	0	0
gb|KLL10704.1|	methyltransferase [Frankia sp. BMG5.1]	4.82311	30239.9	1	6	0.198413	2.36894e-05	F202483.dat	Q20474_S_B.mgf	57.64	1	2	4.04412	0	0	0	0	0	0	0	0	0	0	2	0
gb|KLL10711.1|	ATP-binding protein [Frankia sp. BMG5.1]	5.51273	23563.3	1	1	0.0424389	5.06697e-06	F202493.dat	Q20484_S_11.mgf	48.57	1	1	6.07477	0	0	0	0	0	0	0	0	0	0	1	0
gb|KLL10718.1|	beta-ketoacyl synthase [Frankia sp. BMG5.1]	6.15603	44204.4	1	1	0.0226222	2.70096e-06	F202480.dat	Q20471_S_1.mgf	31.16	1	1	2.83019	0	0	0	0	0	0	0	0	0	0	0	0
gb|KLL10724.1|	glycosyl transferase family 1 [Frankia sp. BMG5.1]	5.38468	41610.5	1	3	0.0720972	8.608e-06	F202480.dat	Q20471_S_1.mgf	34.44	1	1	2.04604	0	0	0	0	0	0	0	0	0	0	0	0
gb|KLL10727.1|	hypothetical protein FrCorBMG51_16345 [Frankia sp. BMG5.1]	4.71428	45376.5	1	8	0.176303	2.10496e-05	F202480.dat	Q20471_S_1.mgf	51.03	1	3	2.77078	0	0	0	0	0	0	0	0	0	0	2	0
gb|KLL10738.1|	hypothetical protein FrCorBMG51_16330 [Frankia sp. BMG5.1]	4.98341	31579.3	1	1	0.0316663	3.78078e-06	F202483.dat	Q20474_S_B.mgf	25.83	1	1	5.29801	0	0	0	0	0	0	0	0	0	0	0	0
gb|KLL10744.1|	GntR family transcriptional regulator [Frankia sp. BMG5.1]	9.12184	27844.5	1	2	0.0718275	8.57581e-06	F202483.dat	Q20474_S_B.mgf	69.57	1	2	3.95257	0	0	0	0	0	0	0	0	0	0	0	0
gb|KLL10747.1|	ArsR family transcriptional regulator [Frankia sp. BMG5.1]	5.92877	13725	1	1	0.0728595	8.69902e-06	F202480.dat	Q20471_S_1.mgf	26.14	1	1	11.7188	0	0	0	0	0	0	0	0	0	0	0	0
gb|KLL10765.1|	membrane protein [Frankia sp. BMG5.1]	11.7392	9493.21	1	3	0.316015	3.77305e-05	F202483.dat	Q20474_S_B.mgf	56.07	1	3	13.9535	0	0	0	0	0	0	0	0	0	0	0	0
gb|KLL10779.1|	cholesterol oxidase [Frankia sp. BMG5.1]	9.96016	61913.9	1	1	0.0161515	1.9284e-06	F202483.dat	Q20474_S_B.mgf	35.22	1	1	1.9469	0	0	0	0	0	0	0	0	0	0	0	0
gb|KLL10794.1|	hypothetical protein FrCorBMG51_15320 [Frankia sp. BMG5.1]	6.85179	30355.6	1	2	0.0658856	7.86638e-06	F202494.dat	Q20485_S_12.mgf	42.44	1	1	4.21053	0	0	0	0	0	0	0	0	0	0	0	1
gb|KLL10799.1|	acyl-CoA dehydrogenase [Frankia sp. BMG5.1]	5.49029	41639.4	1	2	0.0480314	5.73468e-06	F202480.dat	Q20471_S_1.mgf	47.14	1	1	2.35602	0	0	0	0	0	0	0	0	0	0	1	0
gb|KLL10801.1|	hypothetical protein FrCorBMG51_15375 [Frankia sp. BMG5.1]	5.2344	8227.98	1	3	0.36461	4.35324e-05	F202480.dat	Q20471_S_1.mgf	34.71	1	2	10.8108	0	0	0	0	0	0	0	0	0	0	1	0
gb|KLL10839.1|	XRE family transcriptional regulator [Frankia sp. BMG5.1]	4.97682	11733.8	1	3	0.255671	3.05257e-05	F202484.dat	Q20475_S_4.mgf	104.28	1	1	18.2692	0	1	0	1	0	0	0	1	0	0	0	0
gb|KLL10841.1|	XRE family transcriptional regulator [Frankia sp. BMG5.1]	8.18001	11153.8	1	3	0.268966	3.2113e-05	F202493.dat	Q20484_S_11.mgf	48.83	1	2	9.52381	0	0	0	0	0	0	0	0	0	0	2	0
gb|KLL10848.1|	CopG family transcriptional regulator [Frankia sp. BMG5.1]	5.22939	8352.41	1	25	2.99315	0.000357365	F202493.dat	Q20484_S_11.mgf	63.23	1	3	16.4557	3	2	0	6	2	1	0	4	0	0	3	0
gb|KLL10854.1|	hypothetical protein FrCorBMG51_14990 [Frankia sp. BMG5.1]	5.48906	26495.1	1	3	0.113228	1.35188e-05	F202485.dat	Q20476_S_5.mgf	45.16	1	1	6.66667	1	1	0	0	1	0	0	0	0	0	0	0
gb|KLL10864.1|	hypothetical protein FrCorBMG51_15085 [Frankia sp. BMG5.1]	10.7889	43011.3	1	1	0.0232497	2.77588e-06	F202479.dat	Q20470_S_A.mgf	62.76	1	1	3.90244	0	0	1	0	0	0	0	0	0	0	0	0
gb|KLL10880.1|	ABC transporter permease [Frankia sp. BMG5.1]	10.5639	30774.1	1	1	0.0324949	3.87971e-06	F202479.dat	Q20470_S_A.mgf	30.67	1	1	2.77778	0	0	1	0	0	0	0	0	0	0	0	0
gb|KLL10884.1|	hypothetical protein FrCorBMG51_15245 [Frankia sp. BMG5.1]	6.85623	36233.7	1	2	0.0551972	6.59024e-06	F202493.dat	Q20484_S_11.mgf	42.26	1	1	3.7464	0	0	0	0	0	0	0	0	0	0	1	0
gb|KLL10885.1|	nucleotide pyrophosphatase [Frankia sp. BMG5.1]	9.79898	83740.1	1	2	0.0238834	2.85155e-06	F202479.dat	Q20470_S_A.mgf	29.22	1	2	0.882724	0	0	2	0	0	0	0	0	0	0	0	0
gb|KLL10896.1|	hypothetical protein FrCorBMG51_15200 [Frankia sp. BMG5.1]	11.7032	7822.43	1	2	0.255675	3.05262e-05	F202480.dat	Q20471_S_1.mgf	29.43	1	1	12.6582	0	0	0	0	0	0	0	0	0	0	0	0
gb|KLL10908.1|	hypothetical protein FrCorBMG51_14825 [Frankia sp. BMG5.1]	10.2304	17358.2	1	5	0.288049	3.43914e-05	F202484.dat	Q20475_S_4.mgf	80.42	1	1	7.79221	0	1	0	1	1	0	1	0	0	0	0	0
gb|KLL10909.1|	membrane protein [Frankia sp. BMG5.1]	10.7963	25535	1	2	0.078324	9.35145e-06	F202483.dat	Q20474_S_B.mgf	28.14	1	2	4.62185	0	0	0	0	0	0	0	0	0	0	0	0
gb|KLL10918.1|	hypothetical protein FrCorBMG51_14910 [Frankia sp. BMG5.1]	4.54421	10501.2	1	1	0.0952271	1.13696e-05	F202480.dat	Q20471_S_1.mgf	27.43	1	1	7.52688	0	0	0	0	0	0	0	0	0	0	0	0
gb|KLL10925.1|	sulfate ABC transporter ATP-binding protein [Frankia sp. BMG5.1]	6.86917	28997.4	1	1	0.0344859	4.11742e-06	F202483.dat	Q20474_S_B.mgf	35.35	1	1	2.61194	0	0	0	0	0	0	0	0	0	0	0	0
gb|KLL10939.1|	flagellar motor protein MotB [Frankia sp. BMG5.1]	10.1146	23364.3	1	6	0.256802	3.06608e-05	F202484.dat	Q20475_S_4.mgf	57.97	1	2	5.30973	1	0	0	2	1	0	0	0	2	0	0	0
gb|KLL10955.1|	hypothetical protein FrCorBMG51_14415 [Frankia sp. BMG5.1]	6.3011	23585	1	1	0.0423998	5.0623e-06	F202480.dat	Q20471_S_1.mgf	35.99	1	1	4.80349	0	0	0	0	0	0	0	0	0	0	0	0
gb|KLL10958.1|	hypothetical protein FrCorBMG51_14440 [Frankia sp. BMG5.1]	10.871	45921.2	1	2	0.0435529	5.19997e-06	F202493.dat	Q20484_S_11.mgf	54.09	1	1	2.86976	0	0	0	0	0	0	0	0	0	0	1	0
gb|KLL10969.1|	antibiotic biosynthesis monooxygenase [Frankia sp. BMG5.1]	5.32814	11848	1	36	3.0385	0.00036278	F202484.dat	Q20475_S_4.mgf	114.76	1	5	15.8879	1	3	0	5	4	1	2	0	11	0	3	1
gb|KLL10987.1|	membrane protein [Frankia sp. BMG5.1]	10.3471	54874.1	1	3	0.0546706	6.52736e-06	F202479.dat	Q20470_S_A.mgf	27.8	1	3	1.50943	0	0	3	0	0	0	0	0	0	0	0	0
gb|KLL10999.1|	hypothetical protein FrCorBMG51_14280 [Frankia sp. BMG5.1]	6.57381	13387	1	6	0.448197	5.35122e-05	F202484.dat	Q20475_S_4.mgf	57.13	1	1	16.9492	1	1	0	1	1	0	0	1	0	0	0	1
gb|KLL11007.1|	NUDIX hydrolase [Frankia sp. BMG5.1]	5.48385	15668.1	1	1	0.0638238	7.6202e-06	F202480.dat	Q20471_S_1.mgf	51.59	1	1	7.80142	0	0	0	0	0	0	0	0	0	0	0	0
gb|KLL11010.1|	N-acetylmuramoyl-L-alanine amidase [Frankia sp. BMG5.1]	6.27161	37292.5	1	1	0.0268151	3.20157e-06	F202483.dat	Q20474_S_B.mgf	26.58	1	1	2.04678	0	0	0	0	0	0	0	0	0	0	0	0
gb|KLL11022.1|	membrane protein [Frankia sp. BMG5.1]	9.44812	68335.3	1	1	0.0146337	1.74719e-06	F202483.dat	Q20474_S_B.mgf	25.58	1	1	1.39535	0	0	0	0	0	0	0	0	0	0	0	0
gb|KLL11041.1|	peptidase M50 [Frankia sp. BMG5.1]	9.61818	41551.7	1	1	0.0240664	2.8734e-06	F202493.dat	Q20484_S_11.mgf	40.24	1	1	2.01005	0	0	0	0	0	0	0	0	0	0	1	0
gb|KLL11047.1|	carboxymethylenebutenolidase [Frankia sp. BMG5.1]	6.48533	26080.4	1	1	0.038343	4.57795e-06	F202487.dat	Q20478_S_C.mgf	72.5	1	1	6.66667	0	0	0	0	0	0	0	0	0	0	0	0
gb|KLL11050.1|	NUDIX hydrolase [Frankia sp. BMG5.1]	4.8755	16435.6	1	7	0.425905	5.08507e-05	F202483.dat	Q20474_S_B.mgf	85.69	1	2	8.05369	0	0	0	0	0	0	0	0	0	0	3	0
gb|KLL11060.1|	methionine synthase, partial [Frankia sp. BMG5.1]	4.93858	15364.7	1	2	0.130169	1.55414e-05	F202483.dat	Q20474_S_B.mgf	60.89	1	2	6.94444	0	0	0	0	0	0	0	0	0	0	0	0
gb|KLL11065.1|	membrane protein [Frankia sp. BMG5.1]	5.87786	15609.3	1	1	0.0640646	7.64895e-06	F202483.dat	Q20474_S_B.mgf	35.77	1	1	6.52174	0	0	0	0	0	0	0	0	0	0	0	0
gb|KLL11090.1|	phosphohistidine phosphatase [Frankia sp. BMG5.1]	6.51104	18760	1	2	0.10661	1.27286e-05	F202493.dat	Q20484_S_11.mgf	42.78	1	1	5.71429	0	0	0	0	0	0	0	0	0	0	1	0
gb|KLL11097.1|	dephospho-CoA kinase [Frankia sp. BMG5.1]	4.98868	20319.8	1	9	0.442918	5.28819e-05	F202479.dat	Q20470_S_A.mgf	54.25	1	2	5.61224	0	0	2	0	3	0	0	0	0	0	0	0
gb|KLL11113.1|	ribonuclease PH [Frankia sp. BMG5.1]	7.6099	26898.7	1	20	0.74353	8.87733e-05	F202482.dat	Q20473_S_3.mgf	66.64	1	1	5.09804	2	1	0	2	0	0	3	2	1	5	0	2
gb|KLL11137.1|	5-hydroxyisourate hydrolase [Frankia sp. BMG5.1]	5.12894	11726	1	1	0.0852808	1.01821e-05	F202490.dat	Q20481_S_9.mgf	27.54	1	1	9.25926	0	0	0	0	0	0	0	0	1	0	0	0
gb|KLL11148.1|	peroxiredoxin [Frankia sp. BMG5.1]	6.72246	17419	1	1	0.0574085	6.85425e-06	F202492.dat	Q20483_S_10.mgf	25.09	1	1	6.13497	0	0	0	0	0	0	0	0	0	1	0	0
gb|KLL11155.1|	urease subunit beta [Frankia sp. BMG5.1]	6.91318	12099.3	1	1	0.0826494	9.86787e-06	F202479.dat	Q20470_S_A.mgf	32.4	1	1	9.00901	0	0	1	0	0	0	0	0	0	0	0	0
gb|KLL11164.1|	ATPase [Frankia sp. BMG5.1]	5.61813	44401.5	1	3	0.0675653	8.06692e-06	F202480.dat	Q20471_S_1.mgf	46.63	1	1	4.75	0	0	0	0	0	0	0	0	0	0	1	0
gb|KLL11167.1|	electron transfer flavoprotein [Frankia sp. BMG5.1]	9.24017	49470.9	1	1	0.0202139	2.41343e-06	F202483.dat	Q20474_S_B.mgf	32.76	1	1	1.67364	0	0	0	0	0	0	0	0	0	0	0	0
gb|KLL11171.1|	branched-chain amino acid ABC transporter substrate-binding protein [Frankia sp. BMG5.1]	5.99542	44461.2	1	2	0.0449831	5.37073e-06	F202480.dat	Q20471_S_1.mgf	31.99	1	1	4.33735	0	0	0	0	0	0	0	0	0	0	0	0
gb|KLL11183.1|	peptidylprolyl isomerase [Frankia sp. BMG5.1]	4.90801	41496.5	1	2	0.0481969	5.75444e-06	F202493.dat	Q20484_S_11.mgf	59.03	1	1	3.09278	0	0	0	0	0	0	0	0	0	0	1	0
gb|KLL11187.1|	ABC transporter [Frankia sp. BMG5.1]	5.81115	31110	1	3	0.0964319	1.15134e-05	F202483.dat	Q20474_S_B.mgf	42.18	1	1	2.82686	0	0	0	0	0	0	0	0	0	0	1	0
gb|KLL11190.1|	hypothetical protein FrCorBMG51_12950 [Frankia sp. BMG5.1]	10.8837	47586.9	1	120	2.5217	0.000301077	F202488.dat	Q20479_S_7.mgf	27.48	1	23	1.52505	18	0	0	24	0	25	23	0	0	0	0	30
gb|KLL11200.1|	acyl-CoA dehydrogenase [Frankia sp. BMG5.1]	5.45236	42800.1	1	1	0.0233644	2.78958e-06	F202483.dat	Q20474_S_B.mgf	25.61	1	1	2.0202	0	0	0	0	0	0	0	0	0	0	0	0
gb|KLL11204.1|	aromatic ring-opening dioxygenase LigA [Frankia sp. BMG5.1]	5.15102	44973.6	1	3	0.0667059	7.96431e-06	F202493.dat	Q20484_S_11.mgf	75.88	1	2	3.25581	0	0	0	0	0	0	0	0	0	0	2	0
gb|KLL11216.1|	hypothetical protein FrCorBMG51_12315 [Frankia sp. BMG5.1]	5.87387	40222.7	1	2	0.0497231	5.93666e-06	F202480.dat	Q20471_S_1.mgf	37.88	1	1	2.48619	0	0	0	0	0	0	0	0	0	0	1	0
gb|KLL11222.1|	ferredoxin [Frankia sp. BMG5.1]	4.18977	7775.43	1	7	0.900271	0.000107487	F202484.dat	Q20475_S_4.mgf	44.98	1	1	11.7647	1	1	1	1	0	0	0	1	0	0	1	1
gb|KLL11223.1|	aminotransferase [Frankia sp. BMG5.1]	5.57887	47425.1	1	1	0.0210859	2.51754e-06	F202492.dat	Q20483_S_10.mgf	39.98	1	1	3.23326	0	0	0	0	0	0	0	0	0	1	0	0
gb|KLL11225.1|	pirin [Frankia sp. BMG5.1]	5.75231	35072.8	1	4	0.114049	1.36168e-05	F202483.dat	Q20474_S_B.mgf	44.91	1	1	3.02115	0	0	0	0	0	0	0	0	0	0	1	0
gb|KLL11233.1|	glycine oxidase [Frankia sp. BMG5.1]	7.76013	44154.4	1	1	0.0226478	2.70402e-06	F202480.dat	Q20471_S_1.mgf	30.19	1	1	3.0445	0	0	0	0	0	0	0	0	0	0	0	0
gb|KLL11235.1|	thiazole synthase [Frankia sp. BMG5.1]	4.95105	26552.6	1	1	0.0376611	4.49653e-06	F202483.dat	Q20474_S_B.mgf	40.97	1	1	3.50195	0	0	0	0	0	0	0	0	0	0	0	0
gb|KLL11245.1|	hypothetical protein FrCorBMG51_12535 [Frankia sp. BMG5.1]	9.38018	27616.1	1	13	0.47074	5.62037e-05	F202493.dat	Q20484_S_11.mgf	52.35	1	4	4.6875	0	0	0	0	0	0	0	0	3	0	4	0
gb|KLL11261.1|	acetaldehyde dehydrogenase [Frankia sp. BMG5.1]	4.98433	34684.1	1	2	0.0576633	6.88468e-06	F202480.dat	Q20471_S_1.mgf	56.08	1	1	3.5503	0	0	0	0	0	0	0	0	0	0	0	0
gb|KLL11264.1|	2-hydroxy-6-oxo-2,4-heptadienoate hydrolase [Frankia sp. BMG5.1]	5.42358	31006.9	1	21	0.677269	8.08622e-05	F202483.dat	Q20474_S_B.mgf	63.93	1	1	4.24028	0	0	0	0	0	0	0	0	7	0	3	0
gb|KLL11273.1|	hydroxymethylglutaryl-CoA lyase [Frankia sp. BMG5.1]	5.41791	32968.7	1	1	0.0303318	3.62145e-06	F202482.dat	Q20473_S_3.mgf	25.5	1	1	2.26537	0	1	0	0	0	0	0	0	0	0	0	0
gb|KLL11304.1|	cytochrome P450 [Frankia sp. BMG5.1]	5.14959	49593.3	1	2	0.040328	4.81494e-06	F202480.dat	Q20471_S_1.mgf	27.56	1	1	2.05479	0	0	0	0	0	0	0	0	0	0	0	0
gb|KLL11316.1|	hydrolase superfamily dihydrolipoamide acyltransferase-like protein [Frankia sp. BMG5.1]	5.02246	37414.5	1	1	0.0267276	3.19113e-06	F202483.dat	Q20474_S_B.mgf	37.8	1	1	2.89855	0	0	0	0	0	0	0	0	0	0	0	0
gb|KLL11331.1|	propionyl-CoA carboxylase subunit beta [Frankia sp. BMG5.1]	6.58082	55597.1	1	28	0.503624	6.01299e-05	F202480.dat	Q20471_S_1.mgf	60.42	1	2	1.86567	0	1	0	2	0	1	2	2	5	5	5	0
gb|KLL11333.1|	haloacid dehalogenase [Frankia sp. BMG5.1]	5.1478	24872	1	1	0.0402059	4.80036e-06	F202489.dat	Q20480_S_8.mgf	43.59	1	1	3.43348	0	0	0	0	0	0	0	1	0	0	0	0
gb|KLL11347.1|	hypothetical protein FrCorBMG51_12135 [Frankia sp. BMG5.1]	6.73054	9395.79	1	2	0.212861	2.54144e-05	F202490.dat	Q20481_S_9.mgf	29.86	1	2	12.7907	0	0	0	0	0	0	0	0	2	0	0	0
gb|KLL11355.1|	cytochrome P450 [Frankia sp. BMG5.1]	5.42838	43859.8	1	2	0.0455999	5.44437e-06	F202480.dat	Q20471_S_1.mgf	59.44	1	1	2.25564	0	0	0	0	0	0	0	0	0	0	1	0
gb|KLL11357.1|	TetR family transcriptional regulator [Frankia sp. BMG5.1]	6.52448	20166.5	1	1	0.0495871	5.92042e-06	F202480.dat	Q20471_S_1.mgf	40.39	1	1	5.88235	0	0	0	0	0	0	0	0	0	0	0	0
gb|KLL11361.1|	hypothetical protein FrCorBMG51_12000 [Frankia sp. BMG5.1]	4.96859	14055	1	1	0.071149	8.4948e-06	F202483.dat	Q20474_S_B.mgf	71.97	1	1	7.03125	0	0	0	0	0	0	0	0	0	0	0	0
gb|KLL11364.1|	hypothetical protein FrCorBMG51_11360 [Frankia sp. BMG5.1]	5.55827	11212.7	1	5	0.445924	5.32409e-05	F202493.dat	Q20484_S_11.mgf	42.64	1	2	12.5	0	0	0	0	0	0	0	0	2	0	2	0
gb|KLL11383.1|	prevent-host-death protein [Frankia sp. BMG5.1]	4.65166	9219.7	1	1	0.108463	1.29499e-05	F202486.dat	Q20477_S_6.mgf	25.34	1	1	13.4146	0	0	0	0	0	1	0	0	0	0	0	0
gb|KLL11387.1|	MazF family transcriptional regulator [Frankia sp. BMG5.1]	5.06949	11407.9	1	4	0.350634	4.18637e-05	F202493.dat	Q20484_S_11.mgf	55.88	1	1	6.79612	0	0	0	0	0	0	0	0	0	0	1	0
gb|KLL11403.1|	hypothetical protein FrCorBMG51_11650 [Frankia sp. BMG5.1]	5.21211	10011	1	1	0.09989	1.19263e-05	F202482.dat	Q20473_S_3.mgf	68.64	1	1	21.978	0	1	0	0	0	0	0	0	0	0	0	0
gb|KLL11404.1|	hypothetical protein FrCorBMG51_11655 [Frankia sp. BMG5.1]	4.30172	9050.52	1	2	0.220982	2.6384e-05	F202490.dat	Q20481_S_9.mgf	27.47	1	2	19.7674	0	0	0	0	0	0	0	0	2	0	0	0
gb|KLL11411.1|	FmdB family transcriptional regulator [Frankia sp. BMG5.1]	7.55158	7416.37	1	1	0.134837	1.60988e-05	F202489.dat	Q20480_S_8.mgf	36.6	1	1	12.1622	0	0	0	0	0	0	0	1	0	0	0	0
gb|KLL11416.1|	GlcNAc-PI de-N-acetylase [Frankia sp. BMG5.1]	6.372	21067.1	1	1	0.0474674	5.66734e-06	F202489.dat	Q20480_S_8.mgf	47.75	1	1	5.52764	0	0	0	0	0	0	0	1	0	0	0	0
gb|KLL11417.1|	ABC transporter permease [Frankia sp. BMG5.1]	10.285	67168.3	1	2	0.029776	3.55509e-06	F202483.dat	Q20474_S_B.mgf	65.08	1	2	1.68712	0	0	0	0	0	0	0	0	0	0	0	0
gb|KLL11441.1|	serine/threonine protein phosphatase [Frankia sp. BMG5.1]	5.18113	38766.7	1	2	0.0515907	6.15964e-06	F202483.dat	Q20474_S_B.mgf	51.18	1	1	2.6738	0	0	0	0	0	0	0	0	0	0	0	0
gb|KLL11443.1|	ABC transporter ATP-binding protein [Frankia sp. BMG5.1]	10.2079	26212.1	1	3	0.114451	1.36648e-05	F202493.dat	Q20484_S_11.mgf	67.89	1	1	6.09756	0	0	0	0	0	0	0	0	0	1	1	0
gb|KLL11449.1|	peptidylprolyl isomerase [Frankia sp. BMG5.1]	8.28889	28674.4	1	5	0.174372	2.0819e-05	F202480.dat	Q20471_S_1.mgf	51.66	1	3	3.22581	0	0	0	0	0	0	0	0	0	0	2	0
gb|KLL11457.1|	ATP-dependent DNA helicase RuvB [Frankia sp. BMG5.1]	5.11136	37315.9	1	4	0.107193	1.27982e-05	F202493.dat	Q20484_S_11.mgf	66.93	1	1	2.57143	0	0	0	0	0	0	0	0	0	0	1	0
gb|KLL11458.1|	ATP-dependent DNA helicase RuvA [Frankia sp. BMG5.1]	5.25842	26154.8	1	1	0.0382339	4.56492e-06	F202483.dat	Q20474_S_B.mgf	26.99	1	1	14.9254	0	0	0	0	0	0	0	0	0	0	0	0
gb|KLL11464.1|	HIT family hydrolase [Frankia sp. BMG5.1]	5.71796	20117.1	1	2	0.0994177	1.18699e-05	F202485.dat	Q20476_S_5.mgf	36.71	1	1	5.37634	0	0	0	1	1	0	0	0	0	0	0	0
gb|KLL11484.1|	hypothetical protein FrCorBMG51_10365 [Frankia sp. BMG5.1]	6.56185	32506.9	1	3	0.0922881	1.10187e-05	F202480.dat	Q20471_S_1.mgf	35.19	1	1	4.56026	0	0	0	0	0	0	0	0	0	0	1	0
gb|KLL11530.1|	permease [Frankia sp. BMG5.1]	9.74884	42160.2	1	2	0.0474381	5.66385e-06	F202483.dat	Q20474_S_B.mgf	26.14	1	2	5.81114	0	0	0	0	0	0	0	0	0	0	0	0
gb|KLL11539.1|	HNH endonuclease [Frankia sp. BMG5.1]	9.962	18850.9	1	3	0.159144	1.90009e-05	F202490.dat	Q20481_S_9.mgf	34.42	1	1	5.26316	0	1	0	0	0	0	0	0	1	0	0	1
gb|KLL11540.1|	alpha-amylase [Frankia sp. BMG5.1]	5.31378	64061.2	1	3	0.0468302	5.59126e-06	F202483.dat	Q20474_S_B.mgf	35.38	1	3	1.69779	0	0	0	0	0	0	0	0	0	0	0	0
gb|KLL11541.1|	globin [Frankia sp. BMG5.1]	6.4084	15525.8	1	1	0.0644087	7.69004e-06	F202490.dat	Q20481_S_9.mgf	39.62	1	1	8.0292	0	0	0	0	0	0	0	0	1	0	0	0
gb|KLL11548.1|	hypothetical protein FrCorBMG51_10930 [Frankia sp. BMG5.1]	6.3902	46659.9	1	1	0.0214317	2.55883e-06	F202480.dat	Q20471_S_1.mgf	43.18	1	1	1.6055	0	0	0	0	0	0	0	0	0	0	0	0
gb|KLL11550.1|	hypothetical protein FrCorBMG51_10940 [Frankia sp. BMG5.1]	10.892	9397.87	1	1	0.106407	1.27044e-05	F202480.dat	Q20471_S_1.mgf	25.61	1	1	11.7647	0	0	0	0	0	0	0	0	0	0	0	0
gb|KLL11559.1|	hypothetical protein FrCorBMG51_11000 [Frankia sp. BMG5.1]	10.649	26800.6	1	1	0.0373126	4.45491e-06	F202480.dat	Q20471_S_1.mgf	29.8	1	1	2.68199	0	0	0	0	0	0	0	0	0	0	0	0
gb|KLL11562.1|	hypothetical protein FrCorBMG51_11015 [Frankia sp. BMG5.1]	9.97227	7953.17	1	1	0.125736	1.50122e-05	F202484.dat	Q20475_S_4.mgf	35.55	1	1	9.72222	0	0	0	1	0	0	0	0	0	0	0	0
gb|KLL11583.1|	hypothetical protein FrCorBMG51_11150 [Frankia sp. BMG5.1]	5.48589	10789.6	1	1	0.0926819	1.10657e-05	F202488.dat	Q20479_S_7.mgf	95.15	1	1	13.3929	0	0	0	0	0	0	1	0	0	0	0	0
gb|KLL11584.1|	head-tail adaptor protein [Frankia sp. BMG5.1]	6.09715	12885.5	1	1	0.0776068	9.26582e-06	F202480.dat	Q20471_S_1.mgf	45.74	1	1	12.2807	0	0	0	0	0	0	0	0	0	0	0	0
gb|KLL11600.1|	lantibiotic dehydratase [Frankia sp. BMG5.1]	6.76535	109783	1	3	0.0273267	3.26266e-06	F202483.dat	Q20474_S_B.mgf	32.75	1	1	0.680272	0	0	0	0	0	0	0	0	0	0	0	0
gb|KLL11615.1|	hypothetical protein FrCorBMG51_10440 [Frankia sp. BMG5.1]	6.29543	47010.5	1	2	0.0425437	5.07948e-06	F202480.dat	Q20471_S_1.mgf	48.48	1	2	2.35849	0	0	0	0	0	0	0	0	0	0	0	0
gb|KLL11622.1|	hypothetical protein FrCorBMG51_10705 [Frankia sp. BMG5.1]	9.49647	20178.2	1	4	0.198234	2.36681e-05	F202484.dat	Q20475_S_4.mgf	32.02	1	1	4.94505	0	0	1	1	0	0	0	0	1	1	0	0
gb|KLL11623.1|	hypothetical protein FrCorBMG51_10755 [Frankia sp. BMG5.1]	5.77143	56923.7	1	4	0.0702695	8.38979e-06	F202483.dat	Q20474_S_B.mgf	47.65	2	2	3.88889	0	0	0	0	0	0	0	0	0	0	2	0
gb|KLL11626.1|	hypothetical protein FrCorBMG51_11070 [Frankia sp. BMG5.1]	6.22867	62984.7	1	2	0.0317537	3.79122e-06	F202483.dat	Q20474_S_B.mgf	40.33	1	2	1.26126	0	0	0	0	0	0	0	0	0	0	0	0
gb|KLL11643.1|	hypothetical protein FrCorBMG51_09635 [Frankia sp. BMG5.1]	10.2158	14563	1	2	0.137335	1.6397e-05	F202480.dat	Q20471_S_1.mgf	33.78	1	1	5.30303	0	0	0	0	0	0	0	0	0	0	0	0
gb|KLL11651.1|	imidazole glycerol phosphate synthase [Frankia sp. BMG5.1]	6.36178	21010.8	1	1	0.0475945	5.68252e-06	F202492.dat	Q20483_S_10.mgf	33.93	1	1	5.94059	0	0	0	0	0	0	0	0	0	1	0	0
gb|KLL11656.1|	alpha/beta hydrolase [Frankia sp. BMG5.1]	9.26461	33149.2	1	2	0.0603332	7.20345e-06	F202480.dat	Q20471_S_1.mgf	42.41	1	1	2.26537	0	0	0	0	0	0	0	0	0	0	1	0
gb|KLL11658.1|	branched-chain amino acid ABC transporter substrate-binding protein [Frankia sp. BMG5.1]	6.90454	44156.6	1	7	0.158527	1.89272e-05	F202493.dat	Q20484_S_11.mgf	60.9	1	2	4.04762	0	0	0	0	0	0	0	0	1	0	2	0
gb|KLL11672.1|	TetR family transcriptional regulator [Frankia sp. BMG5.1]	5.66787	21292.7	1	2	0.0939289	1.12146e-05	F202483.dat	Q20474_S_B.mgf	43.65	1	1	4.56853	0	0	0	0	0	0	0	0	0	0	0	0
gb|KLL11678.1|	DNA-binding protein [Frankia sp. BMG5.1]	5.00437	15765.9	1	31	1.96627	0.000234761	F202490.dat	Q20481_S_9.mgf	49.14	1	9	5.51724	5	0	11	0	0	0	0	0	9	0	2	0
gb|KLL11685.1|	hypothetical protein FrCorBMG51_10055, partial [Frankia sp. BMG5.1]	5.85618	23283.3	1	1	0.0429493	5.12791e-06	F202493.dat	Q20484_S_11.mgf	47.21	1	1	5.38117	0	0	0	0	0	0	0	0	0	0	1	0
gb|KLL11688.1|	quercetin 2,3-dioxygenase [Frankia sp. BMG5.1]	5.67998	27363.6	1	46	1.68106	0.00020071	F202485.dat	Q20476_S_5.mgf	118.355	1	3	6.89655	2	2	3	2	3	3	4	3	4	0	3	3
gb|KLL11689.1|	ATPase [Frankia sp. BMG5.1]	5.82127	52319.6	1	1	0.0191133	2.28202e-06	F202480.dat	Q20471_S_1.mgf	27.29	1	1	2.7027	0	0	0	0	0	0	0	0	0	0	0	0
gb|KLL11693.1|	membrane protein [Frankia sp. BMG5.1]	9.29615	18410.7	1	5	0.271581	3.24253e-05	F202491.dat	Q20482_S_D.mgf	55.89	1	1	5.74713	0	0	0	0	1	0	0	0	1	1	0	1
gb|KLL11697.1|	hydrogenase [Frankia sp. BMG5.1]	4.91558	33958.7	1	4	0.11779	1.40635e-05	F202480.dat	Q20471_S_1.mgf	62.66	1	2	3.003	0	0	0	0	0	0	0	0	0	0	1	0
gb|KLL11704.1|	peroxidase [Frankia sp. BMG5.1]	5.70344	45212.7	1	1	0.0221177	2.64073e-06	F202483.dat	Q20474_S_B.mgf	25.06	1	1	1.90931	0	0	0	0	0	0	0	0	0	0	0	0
gb|KLL11729.1|	glycerophosphodiester phosphodiesterase [Frankia sp. BMG5.1]	6.98101	25608.3	1	1	0.0390498	4.66233e-06	F202483.dat	Q20474_S_B.mgf	36.2	1	1	4.91803	0	0	0	0	0	0	0	0	0	0	0	0
gb|KLL11737.1|	anti-sigma factor [Frankia sp. BMG5.1]	5.34164	10701.3	1	95	8.87743	0.00105992	F202480.dat	Q20471_S_1.mgf	68.77	1	3	11.7021	9	3	4	17	4	16	9	14	2	1	4	0
gb|KLL11743.1|	histidinol phosphatase [Frankia sp. BMG5.1]	4.67998	32057.2	1	2	0.0623884	7.44883e-06	F202483.dat	Q20474_S_B.mgf	26.73	1	2	2.28013	0	0	0	0	0	0	0	0	0	0	0	0
gb|KLL11750.1|	acetylornithine aminotransferase [Frankia sp. BMG5.1]	6.40513	46362.9	1	1	0.021569	2.57521e-06	F202483.dat	Q20474_S_B.mgf	49.34	1	1	2.66667	0	0	0	0	0	0	0	0	0	0	0	0
gb|KLL11766.1|	RNA polymerase sigma factor [Frankia sp. BMG5.1]	5.42772	27896.7	1	2	0.0716931	8.55976e-06	F202483.dat	Q20474_S_B.mgf	50.18	1	2	4.43548	0	0	0	0	0	0	0	0	0	0	0	0
gb|KLL11783.1|	hypothetical protein FrCorBMG51_08865 [Frankia sp. BMG5.1]	5.49979	22060.1	1	5	0.226654	2.70612e-05	F202480.dat	Q20471_S_1.mgf	61.44	1	2	5.28846	0	0	0	0	0	0	0	0	0	0	2	0
gb|KLL11797.1|	prephenate dehydrogenase [Frankia sp. BMG5.1]	5.59426	36824.2	1	1	0.0271561	3.24228e-06	F202487.dat	Q20478_S_C.mgf	40.68	1	1	3.93258	0	0	0	0	0	0	0	0	0	0	0	0
gb|KLL11802.1|	urate oxidase [Frankia sp. BMG5.1]	5.78186	32698.5	1	1	0.0305824	3.65137e-06	F202483.dat	Q20474_S_B.mgf	57.12	1	1	4.3771	0	0	0	0	0	0	0	0	0	0	0	0
gb|KLL11811.1|	hypothetical protein FrCorBMG51_09160 [Frankia sp. BMG5.1]	6.13385	18816	1	2	0.106292	1.26907e-05	F202493.dat	Q20484_S_11.mgf	30.29	1	2	12.4294	0	0	0	0	0	0	0	0	0	0	2	0
gb|KLL11815.1|	hypothetical protein FrCorBMG51_08855 [Frankia sp. BMG5.1]	9.76463	12073.6	1	1	0.0828256	9.88891e-06	F202490.dat	Q20481_S_9.mgf	30.82	1	1	18.1034	0	0	0	0	0	0	0	0	1	0	0	0
gb|KLL11816.1|	hypothetical protein FrCorBMG51_08890 [Frankia sp. BMG5.1]	4.97119	17597	1	2	0.113656	1.35699e-05	F202484.dat	Q20475_S_4.mgf	87.88	1	1	8.58896	0	0	0	1	1	0	0	0	0	0	0	0
gb|KLL11822.1|	carbonic anhydrase [Frankia sp. BMG5.1]	5.62922	17809.3	1	7	0.393054	4.69284e-05	F202480.dat	Q20471_S_1.mgf	32.39	1	3	5.23256	0	0	0	0	0	0	0	0	0	0	2	0
gb|KLL11828.1|	taurine catabolism dioxygenase TauD [Frankia sp. BMG5.1]	5.88424	32333.6	1	5	0.154638	1.84629e-05	F202485.dat	Q20476_S_5.mgf	48.07	1	1	3.52113	1	0	0	0	1	0	0	1	1	0	0	1
gb|KLL11834.1|	glucose sorbosone dehydrogenase [Frankia sp. BMG5.1]	5.73263	41040.7	1	5	0.12183	1.45458e-05	F202480.dat	Q20471_S_1.mgf	40.13	1	3	3.80711	0	0	0	0	0	0	0	0	0	0	2	0
gb|KLL11841.1|	hypothetical protein FrCorBMG51_08420 [Frankia sp. BMG5.1]	11.0179	7450.95	1	1	0.134211	1.60241e-05	F202489.dat	Q20480_S_8.mgf	37.17	1	1	10.1449	0	0	0	0	0	0	0	1	0	0	0	0
gb|KLL11862.1|	hypothetical protein FrCorBMG51_08555 [Frankia sp. BMG5.1]	5.3352	58391.2	1	10	0.171259	2.04474e-05	F202479.dat	Q20470_S_A.mgf	31.69	1	8	1.26812	0	0	8	0	0	0	0	0	1	0	1	0
gb|KLL11875.1|	hypoxic response protein 1 [Frankia sp. BMG5.1]	4.77557	15940	1	2	0.12547	1.49805e-05	F202493.dat	Q20484_S_11.mgf	79.22	1	1	11.1111	0	0	1	0	0	0	0	0	0	0	1	0
gb|KLL11876.1|	hypothetical protein FrCorBMG51_08665 [Frankia sp. BMG5.1]	9.35468	26730.1	1	1	0.037411	4.46667e-06	F202480.dat	Q20471_S_1.mgf	29.38	1	1	5.26316	0	0	0	0	0	0	0	0	0	0	0	0
gb|KLL11915.1|	nitrogen fixation protein NifU [Frankia sp. BMG5.1]	4.68918	16840.2	1	7	0.415672	4.96289e-05	F202479.dat	Q20470_S_A.mgf	41.66	1	4	11.1111	1	0	4	0	2	0	0	0	0	0	0	0
gb|KLL11921.1|	ABC transporter [Frankia sp. BMG5.1]	5.56338	33164.4	1	1	0.0301528	3.60008e-06	F202482.dat	Q20473_S_3.mgf	53.42	1	1	4.79233	0	1	0	0	0	0	0	0	0	0	0	0
gb|KLL11952.1|	NUDIX hydrolase [Frankia sp. BMG5.1]	5.21666	18260.5	1	1	0.054763	6.5384e-06	F202480.dat	Q20471_S_1.mgf	28.09	1	1	5.88235	0	0	0	0	0	0	0	0	0	0	0	0
gb|KLL11957.1|	heat-shock protein [Frankia sp. BMG5.1]	4.43743	17253.3	1	2	0.11592	1.38402e-05	F202480.dat	Q20471_S_1.mgf	36.79	1	1	5.6962	0	0	0	0	0	0	0	0	0	0	1	0
gb|KLL11958.1|	16S rRNA methyltransferase [Frankia sp. BMG5.1]	6.98663	30119.8	1	4	0.132803	1.58559e-05	F202493.dat	Q20484_S_11.mgf	87.07	1	1	4.48276	0	0	0	0	0	0	0	0	1	0	1	0
gb|KLL11974.1|	ABC transporter permease [Frankia sp. BMG5.1]	9.7859	36215.3	1	3	0.082838	9.89039e-06	F202493.dat	Q20484_S_11.mgf	31.5	1	1	6.35838	0	0	0	0	0	0	0	0	0	0	1	0
gb|KLL11978.1|	pyridine nucleotide-disulfide oxidoreductase [Frankia sp. BMG5.1]	5.2413	38942.2	1	2	0.0513581	6.13188e-06	F202480.dat	Q20471_S_1.mgf	55.36	1	1	4.10959	0	0	0	0	0	0	0	0	0	0	1	0
gb|KLL12011.1|	amino acid dehydrogenase [Frankia sp. BMG5.1]	9.71791	44835.5	1	3	0.0669112	7.98883e-06	F202480.dat	Q20471_S_1.mgf	55.84	1	1	2.15311	0	0	0	0	0	0	0	0	0	0	0	0
gb|KLL12013.1|	amino acid transporter [Frankia sp. BMG5.1]	6.47613	68784.1	1	2	0.0290765	3.47157e-06	F202487.dat	Q20478_S_C.mgf	29.2	1	2	1.1041	0	0	0	0	0	0	0	0	0	0	0	0
gb|KLL12014.1|	hypothetical protein FrCorBMG51_08240 [Frankia sp. BMG5.1]	5.23317	7936.27	1	1	0.126004	1.50441e-05	F202485.dat	Q20476_S_5.mgf	26.11	1	1	12.3288	0	0	0	0	1	0	0	0	0	0	0	0
gb|KLL12023.1|	pilus assembly protein TadB [Frankia sp. BMG5.1]	11.2041	33690.6	1	1	0.0296819	3.54386e-06	F202483.dat	Q20474_S_B.mgf	27.77	1	1	2.22222	0	0	0	0	0	0	0	0	0	0	0	0
gb|KLL12031.1|	transcriptional regulator [Frankia sp. BMG5.1]	5.07404	9541.9	1	1	0.104801	1.25126e-05	F202482.dat	Q20473_S_3.mgf	29.78	1	1	11.7647	0	1	0	0	0	0	0	0	0	0	0	0
gb|KLL12041.1|	hypothetical protein FrCorBMG51_07180 [Frankia sp. BMG5.1]	6.52014	6901.29	1	1	0.1449	1.73003e-05	F202489.dat	Q20480_S_8.mgf	29.35	1	1	25.7576	0	0	0	0	0	0	0	1	0	0	0	0
gb|KLL12055.1|	GDP-mannose pyrophosphorylase [Frankia sp. BMG5.1]	5.22105	36738.2	1	1	0.0272196	3.24987e-06	F202483.dat	Q20474_S_B.mgf	33.84	1	1	3.36134	0	0	0	0	0	0	0	0	0	0	0	0
gb|KLL12076.1|	membrane protein [Frankia sp. BMG5.1]	8.22785	19366.4	1	2	0.103272	1.23301e-05	F202483.dat	Q20474_S_B.mgf	63.36	1	2	4.54545	0	0	0	0	0	0	0	0	0	0	0	0
gb|KLL12081.1|	hypothetical protein FrCorBMG51_07500 [Frankia sp. BMG5.1]	6.6489	19963.1	1	3	0.150278	1.79423e-05	F202493.dat	Q20484_S_11.mgf	34.67	1	3	11.1702	0	0	0	0	0	0	0	0	0	0	3	0
gb|KLL12082.1|	gamma-glutamyl cyclotransferase [Frankia sp. BMG5.1]	5.1547	16190.2	1	2	0.123532	1.4749e-05	F202484.dat	Q20475_S_4.mgf	43.65	1	1	8.21918	0	0	1	1	0	0	0	0	0	0	0	0
gb|KLL12094.1|	hypothetical protein FrCorBMG51_07070 [Frankia sp. BMG5.1]	4.26082	16985.8	1	4	0.235491	2.81163e-05	F202480.dat	Q20471_S_1.mgf	52.5	1	2	6.25	0	0	0	0	0	0	0	0	0	0	1	0
gb|KLL12107.1|	dTDP-4-dehydrorhamnose reductase [Frankia sp. BMG5.1]	5.76985	31063.7	1	6	0.193152	2.30612e-05	F202493.dat	Q20484_S_11.mgf	57.8	1	2	3.37838	0	0	0	0	0	0	0	0	0	0	2	0
gb|KLL12108.1|	transcriptional regulator [Frankia sp. BMG5.1]	8.75375	50388.2	1	4	0.0793837	9.47798e-06	F202480.dat	Q20471_S_1.mgf	82.17	1	1	3.0303	1	0	0	0	0	0	0	0	0	0	2	0
gb|KLL12131.1|	membrane protein [Frankia sp. BMG5.1]	5.85843	44271.3	1	3	0.067764	8.09064e-06	F202483.dat	Q20474_S_B.mgf	38.91	1	3	2.98507	0	0	0	0	0	0	0	0	0	0	0	0
gb|KLL12167.1|	ferredoxin [Frankia sp. BMG5.1]	5.05646	34602.3	1	1	0.0288998	3.45048e-06	F202480.dat	Q20471_S_1.mgf	29.44	1	1	3.33333	0	0	0	0	0	0	0	0	0	0	0	0
gb|KLL12169.1|	hypothetical protein FrCorBMG51_06955 [Frankia sp. BMG5.1]	5.22801	23942.7	1	2	0.0835328	9.97336e-06	F202493.dat	Q20484_S_11.mgf	27.69	1	2	3.0303	0	0	0	0	0	0	0	0	0	0	2	0
gb|KLL12171.1|	cobalt transporter [Frankia sp. BMG5.1]	5.51717	7606.01	1	17	2.23507	0.000266855	F202492.dat	Q20483_S_10.mgf	52.28	1	1	10.9589	1	1	1	2	1	1	1	1	1	1	1	1
gb|KLL12188.1|	hypothetical protein FrCorBMG51_05450 [Frankia sp. BMG5.1]	6.43569	26075.4	1	3	0.115051	1.37364e-05	F202480.dat	Q20471_S_1.mgf	38.7	1	1	5.28455	0	0	0	0	0	0	0	0	0	0	1	0
gb|KLL12216.1|	multidrug MFS transporter [Frankia sp. BMG5.1]	10.5569	58048.3	1	2	0.034454	4.11362e-06	F202493.dat	Q20484_S_11.mgf	27.5	1	1	1.9573	0	0	0	0	0	0	0	0	0	0	1	0
gb|KLL12218.1|	amino acid ABC transporter permease [Frankia sp. BMG5.1]	8.90429	21982.1	1	2	0.0909829	1.08629e-05	F202483.dat	Q20474_S_B.mgf	56.99	1	2	6.94444	0	0	0	0	0	0	0	0	0	0	0	0
gb|KLL12219.1|	polar amino acid ABC transporter permease [Frankia sp. BMG5.1]	10.9596	30680.2	1	3	0.0977828	1.16747e-05	F202483.dat	Q20474_S_B.mgf	40.22	1	1	4.5614	0	0	0	0	0	0	0	0	0	0	2	0
gb|KLL12249.1|	hypothetical protein FrCorBMG51_05920 [Frankia sp. BMG5.1]	9.23731	43516.9	1	5	0.114898	1.37182e-05	F202493.dat	Q20484_S_11.mgf	73.25	1	2	5.08475	0	0	0	0	0	0	0	0	0	0	2	0
gb|KLL12256.1|	LysR family transcriptional regulator [Frankia sp. BMG5.1]	4.91302	16024.6	1	9	0.561637	6.70563e-05	F202493.dat	Q20484_S_11.mgf	64.82	1	2	7.87879	0	0	0	0	0	0	0	0	4	0	2	0
gb|KLL12257.1|	plastocyanin [Frankia sp. BMG5.1]	8.61174	16691.6	1	12	0.718925	8.58356e-05	F202480.dat	Q20471_S_1.mgf	75.9	1	1	14.0244	0	0	1	1	1	1	1	1	1	1	1	1
gb|KLL12266.1|	hypothetical protein FrCorBMG51_06100 [Frankia sp. BMG5.1]	5.16549	24142.4	1	1	0.0414208	4.94542e-06	F202480.dat	Q20471_S_1.mgf	27.17	1	1	3.44828	0	0	0	0	0	0	0	0	0	0	0	0
gb|KLL12268.1|	3-oxoacyl-ACP synthase [Frankia sp. BMG5.1]	5.79617	34590.7	1	2	0.0578191	6.90327e-06	F202493.dat	Q20484_S_11.mgf	42.1	1	1	3.29341	0	0	0	0	0	0	0	1	0	0	1	0
gb|KLL12269.1|	hypothetical protein FrCorBMG51_06140 [Frankia sp. BMG5.1]	6.51554	14051.3	1	3	0.213503	2.54911e-05	F202493.dat	Q20484_S_11.mgf	74.8	1	1	8.87097	0	0	0	0	0	0	0	0	0	0	1	0
gb|KLL12274.1|	tRNA adenosine deaminase [Frankia sp. BMG5.1]	3.8639	17098.5	1	6	0.350907	4.18964e-05	F202483.dat	Q20474_S_B.mgf	59.57	1	2	5.59006	0	0	0	0	0	0	0	0	0	0	2	0
gb|KLL12286.1|	nicotinate-nucleotide pyrophosphorylase [Frankia sp. BMG5.1]	4.60361	38190.5	1	1	0.0261845	3.12628e-06	F202483.dat	Q20474_S_B.mgf	27.77	1	1	1.84697	0	0	0	0	0	0	0	0	0	0	0	0
gb|KLL12294.1|	hypothetical protein FrCorBMG51_06355 [Frankia sp. BMG5.1]	6.017	130122	1	2	0.0153702	1.83512e-06	F202484.dat	Q20475_S_4.mgf	26.37	1	1	0.586265	1	0	0	1	0	0	0	0	0	0	0	0
gb|KLL12302.1|	hypothetical protein FrCorBMG51_06425 [Frankia sp. BMG5.1]	6.74454	21879.6	1	11	0.502752	6.00258e-05	F202483.dat	Q20474_S_B.mgf	47.06	1	2	4.22535	0	0	0	0	0	0	0	0	5	0	2	0
gb|KLL12312.1|	glycosyl transferase [Frankia sp. BMG5.1]	9.86165	55247.8	1	59	1.06792	0.000127503	F202479.dat	Q20470_S_A.mgf	27.1	1	6	1.35135	0	0	6	31	0	0	0	0	0	0	0	15
gb|KLL12320.1|	glutamate ABC transporter ATP-binding protein [Frankia sp. BMG5.1]	5.9141	27739.3	1	14	0.504698	6.02582e-05	F202493.dat	Q20484_S_11.mgf	77.57	1	4	5.83658	0	0	0	0	0	0	0	0	2	2	4	0
gb|KLL12342.1|	potassium-transporting ATPase subunit A [Frankia sp. BMG5.1]	9.6121	57535.3	1	1	0.0173806	2.07515e-06	F202490.dat	Q20481_S_9.mgf	30.36	1	1	1.26582	0	0	0	0	0	0	0	0	1	0	0	0
gb|KLL12351.1|	hypothetical protein FrCorBMG51_04820 [Frankia sp. BMG5.1]	6.20838	43264.7	1	1	0.0231135	2.75963e-06	F202483.dat	Q20474_S_B.mgf	25.62	1	1	3.08483	0	0	0	0	0	0	0	0	0	0	0	0
gb|KLL12366.1|	cyclopropane-fatty-acyl-phospholipid synthase [Frankia sp. BMG5.1]	6.26916	34322.4	1	1	0.0291355	3.47862e-06	F202487.dat	Q20478_S_C.mgf	28.99	1	1	2.31023	0	0	0	0	0	0	0	0	0	0	0	0
gb|KLL12373.1|	hypothetical protein FrCorBMG51_04990 [Frankia sp. BMG5.1]	11.4127	15450.5	1	2	0.129446	1.54551e-05	F202483.dat	Q20474_S_B.mgf	72.52	1	2	7.23684	0	0	0	0	0	0	0	0	0	0	0	0
gb|KLL12378.1|	ABC transporter ATP-binding protein [Frankia sp. BMG5.1]	9.60725	34056.1	1	2	0.0587267	7.01164e-06	F202480.dat	Q20471_S_1.mgf	45.5	1	1	2.8125	0	0	0	0	0	0	0	0	0	0	1	0
gb|KLL12401.1|	type VII secretion protein [Frankia sp. BMG5.1]	5.038	10439.1	1	14	1.34112	0.000160122	F202484.dat	Q20475_S_4.mgf	65.41	1	2	18.3673	1	1	0	2	2	2	2	0	1	2	0	1
gb|KLL12405.1|	nitroreductase [Frankia sp. BMG5.1]	9.17342	15012.7	1	9	0.599491	7.15759e-05	F202482.dat	Q20473_S_3.mgf	66.17	1	1	7.19424	1	1	0	1	0	0	1	0	1	1	0	0
gb|KLL12406.1|	UDP-N-acetylmuramate--alanine ligase [Frankia sp. BMG5.1]	5.3329	51958	1	2	0.0384927	4.59581e-06	F202483.dat	Q20474_S_B.mgf	83.95	1	1	2.7833	0	0	0	0	0	0	0	0	0	0	0	0
gb|KLL12414.1|	hypothetical protein FrCorBMG51_05310 [Frankia sp. BMG5.1]	4.86548	12203.3	1	61	4.99865	0.000596811	F202493.dat	Q20484_S_11.mgf	58.52	1	3	11.9266	0	23	0	14	0	0	8	0	10	0	3	0
gb|KLL12428.1|	glycosyl transferase [Frankia sp. BMG5.1]	6.75773	25510.4	1	4	0.156799	1.87209e-05	F202493.dat	Q20484_S_11.mgf	51.79	1	3	5.60345	0	0	0	0	0	0	0	0	0	0	3	0
gb|KLL12442.1|	acyl-CoA dehydrogenase [Frankia sp. BMG5.1]	5.76673	42590	1	6	0.140878	1.68201e-05	F202491.dat	Q20482_S_D.mgf	76.59	1	1	3.09278	1	0	1	1	0	0	0	1	0	0	0	0
gb|KLL12446.1|	cytochrome P450 [Frankia sp. BMG5.1]	5.43268	46952.8	1	2	0.042596	5.08572e-06	F202483.dat	Q20474_S_B.mgf	30.8	1	2	2.13777	0	0	0	0	0	0	0	0	0	0	0	0
gb|KLL12461.1|	acetyl-CoA acetyltransferase [Frankia sp. BMG5.1]	5.42021	42383.1	1	1	0.0235943	2.81703e-06	F202493.dat	Q20484_S_11.mgf	57.79	1	1	3.25	0	0	0	0	0	0	0	0	0	0	1	0
gb|KLL12481.1|	daunorubicin resistance protein DrrC [Frankia sp. BMG5.1]	6.65652	84685.9	1	1	0.0118083	1.40985e-06	F202483.dat	Q20474_S_B.mgf	25.29	1	1	1.75	0	0	0	0	0	0	0	0	0	0	0	0
gb|KLL12505.1|	hypothetical protein FrCorBMG51_04345 [Frankia sp. BMG5.1]	4.80956	7861.16	1	1	0.127208	1.51879e-05	F202483.dat	Q20474_S_B.mgf	27.38	1	1	14.4928	0	0	0	0	0	0	0	0	0	0	0	0
gb|KLL12508.1|	nitrogenase iron-molybdenum cofactor biosynthesis protein NifE [Frankia sp. BMG5.1]	4.8846	53318.9	1	1	0.0187551	2.23925e-06	F202480.dat	Q20471_S_1.mgf	50.07	1	1	1.76817	0	0	0	0	0	0	0	0	0	0	0	0
gb|KLL12513.1|	prevent-host-death protein [Frankia sp. BMG5.1]	4.70779	10244.3	1	1	0.0976153	1.16547e-05	F202480.dat	Q20471_S_1.mgf	27.84	1	1	12.766	0	0	0	0	0	0	0	0	0	0	0	0
gb|KLL12518.1|	indole-3-glycerol phosphate synthase [Frankia sp. BMG5.1]	5.34936	28243.3	1	2	0.0708133	8.45471e-06	F202481.dat	Q20472_S_2.mgf	32.08	1	1	4.47761	1	0	0	0	0	0	0	1	0	0	0	0
gb|KLL12519.1|	anthranilate synthase component I [Frankia sp. BMG5.1]	4.97426	53395.5	1	1	0.0187282	2.23604e-06	F202483.dat	Q20474_S_B.mgf	31.02	1	1	2.78884	0	0	0	0	0	0	0	0	0	0	0	0
gb|KLL12520.1|	phosphoribosyl-AMP cyclohydrolase [Frankia sp. BMG5.1]	6.10671	17229.6	1	1	0.0580397	6.92962e-06	F202493.dat	Q20484_S_11.mgf	31.59	1	1	8.22785	0	0	0	0	0	0	0	0	0	0	1	0
gb|KLL12554.1|	acyl-CoA hydratase [Frankia sp. BMG5.1]	5.28965	45114.8	1	1	0.0221657	2.64646e-06	F202479.dat	Q20470_S_A.mgf	32.67	1	1	3.64964	0	0	1	0	0	0	0	0	0	0	0	0
gb|KLL12563.1|	oxidoreductase [Frankia sp. BMG5.1]	5.74429	26358.8	1	2	0.0758761	9.05919e-06	F202493.dat	Q20484_S_11.mgf	51.72	1	1	5.83658	0	0	0	0	0	0	0	0	0	0	1	0
gb|KLL12566.1|	hypothetical protein FrCorBMG51_04340 [Frankia sp. BMG5.1]	7.94988	12259.4	1	2	0.16314	1.9478e-05	F202483.dat	Q20474_S_B.mgf	57.13	1	2	9.90991	0	0	0	0	0	0	0	0	0	0	0	0
gb|KLL12571.1|	bacteriocin biosynthesis protein SagD [Frankia sp. BMG5.1]	6.04828	52897.8	1	1	0.0189044	2.25708e-06	F202493.dat	Q20484_S_11.mgf	33.26	1	1	2.29645	0	0	0	0	0	0	0	0	0	0	1	0
gb|KLL12604.1|	demethylmenaquinone methyltransferase [Frankia sp. BMG5.1]	10.2101	26079.6	1	3	0.115032	1.37342e-05	F202493.dat	Q20484_S_11.mgf	53.33	1	1	5.30612	0	0	0	0	0	0	0	0	0	0	1	0
gb|KLL12622.1|	guanosine polyphosphate pyrophosphohydrolase [Frankia sp. BMG5.1]	5.47112	11029.8	1	7	0.634644	7.5773e-05	F202479.dat	Q20470_S_A.mgf	26.64	1	1	8.73786	0	0	1	0	0	0	0	0	0	6	0	0
gb|KLL12629.1|	hypothetical protein FrCorBMG51_02825 [Frankia sp. BMG5.1]	5.7634	16209.6	1	10	0.61692	7.36568e-05	F202485.dat	Q20476_S_5.mgf	88.93	1	1	7.38255	1	1	0	1	1	0	1	1	1	1	0	1
gb|KLL12631.1|	preprotein translocase subunit SecE [Frankia sp. BMG5.1]	10.8167	9051.98	1	1	0.110473	1.31899e-05	F202483.dat	Q20474_S_B.mgf	40.02	1	1	8.53659	0	0	0	0	0	0	0	0	0	0	0	0
gb|KLL12654.1|	30S ribosomal protein S14 [Frankia sp. BMG5.1]	11.2343	6991.74	1	35	5.00591	0.000597678	F202493.dat	Q20484_S_11.mgf	40.47	1	2	13.1148	0	0	0	0	0	0	21	0	10	0	2	0
gb|KLL12664.1|	50S ribosomal protein L36 [Frankia sp. BMG5.1]	10.6947	4386.43	1	22	5.01547	0.00059882	F202488.dat	Q20479_S_7.mgf	58.6	1	5	24.3243	0	1	0	1	0	3	5	2	1	0	2	2
gb|KLL12680.1|	epimerase [Frankia sp. BMG5.1]	6.13492	35088.9	1	1	0.028499	3.40262e-06	F202483.dat	Q20474_S_B.mgf	36.36	1	1	2.49221	0	0	0	0	0	0	0	0	0	0	0	0
gb|KLL12717.1|	hypothetical protein FrCorBMG51_03460 [Frankia sp. BMG5.1]	5.23204	16951.7	1	1	0.058991	7.0432e-06	F202483.dat	Q20474_S_B.mgf	31.64	1	1	5.19481	0	0	0	0	0	0	0	0	0	0	0	0
gb|KLL12723.1|	ATP synthase subunit A [Frankia sp. BMG5.1]	5.65274	31594.9	1	10	0.316506	3.77891e-05	F202483.dat	Q20474_S_B.mgf	49.87	1	2	2.73038	0	0	0	0	0	0	0	0	0	0	1	0
gb|KLL12724.1|	ATP synthase subunit C [Frankia sp. BMG5.1]	4.17725	8159.41	1	545	66.7941	0.00797484	F202479.dat	Q20470_S_A.mgf	58.32	1	11	12.3457	26	44	11	35	31	53	53	41	35	39	14	72
gb|KLL12757.1|	MFS transporter [Frankia sp. BMG5.1]	5.37686	26349.9	1	4	0.151803	1.81245e-05	F202493.dat	Q20484_S_11.mgf	30.42	1	2	5.38462	0	0	0	0	0	0	0	0	0	0	2	0
gb|KLL12761.1|	hypothetical protein FrCorBMG51_02595 [Frankia sp. BMG5.1]	5.14995	31801.7	1	1	0.0314448	3.75434e-06	F202493.dat	Q20484_S_11.mgf	55.46	1	1	4.7619	0	0	0	0	0	0	0	0	0	0	1	0
gb|KLL12764.1|	NADH dehydrogenase [Frankia sp. BMG5.1]	6.55976	13286.1	1	1	0.0752668	8.98644e-06	F202491.dat	Q20482_S_D.mgf	28.41	1	1	10.084	0	0	0	0	0	0	0	0	0	0	0	0
gb|KLL12775.1|	hypothetical protein FrCorBMG51_03180 [Frankia sp. BMG5.1]	4.09996	15107.1	1	11	0.728135	8.69353e-05	F202493.dat	Q20484_S_11.mgf	115.3	1	3	13.3333	0	0	0	0	0	0	0	3	3	0	3	0
gb|KLL12779.1|	penicillin-binding protein [Frankia sp. BMG5.1]	4.82091	31062.8	1	1	0.0321928	3.84364e-06	F202493.dat	Q20484_S_11.mgf	29.83	1	1	2.62295	0	0	0	0	0	0	0	0	0	0	1	0
gb|KLL12786.1|	hypothetical protein FrCorBMG51_03595 [Frankia sp. BMG5.1]	10.1785	17771.7	1	2	0.112538	1.34365e-05	F202480.dat	Q20471_S_1.mgf	53.68	1	1	5.42169	0	0	0	0	0	0	0	0	0	0	0	0
gb|KLL12807.1|	cysteine desulfurase [Frankia sp. BMG5.1]	6.00442	40144.9	1	19	0.473285	5.65076e-05	F202489.dat	Q20480_S_8.mgf	95.74	1	2	3.03797	1	1	0	2	2	0	1	2	3	1	1	3
gb|KLL12823.1|	transferase [Frankia sp. BMG5.1]	5.46754	57531.4	1	4	0.0695272	8.30116e-06	F202483.dat	Q20474_S_B.mgf	76.07	1	2	2.44361	0	0	0	0	0	0	0	0	0	0	1	0
gb|KLL12835.1|	isopropylmalate isomerase [Frankia sp. BMG5.1]	4.96736	22071.4	1	3	0.135922	1.62284e-05	F202494.dat	Q20485_S_12.mgf	53.99	1	1	7.31707	1	0	0	0	0	0	0	1	0	0	0	1
gb|KLL12848.1|	50S ribosomal protein L32 [Frankia sp. BMG5.1]	11.6513	6442.34	1	4	0.620892	7.41311e-05	F202493.dat	Q20484_S_11.mgf	42.57	1	3	16.0714	0	0	0	0	0	0	0	0	0	0	3	0
gb|KLL12881.1|	dihydrodipicolinate synthase [Frankia sp. BMG5.1]	5.46953	31955.8	1	1	0.0312933	3.73624e-06	F202483.dat	Q20474_S_B.mgf	44.3	1	1	2.91262	0	0	0	0	0	0	0	0	0	0	0	0
gb|KLL12883.1|	cell division protein FtsK [Frankia sp. BMG5.1]	9.62841	93331.7	1	2	0.021429	2.5585e-06	F202480.dat	Q20471_S_1.mgf	30.2	1	1	1.35747	0	0	0	0	0	0	0	0	0	0	1	0
gb|KLL12885.1|	CDP-diacylglycerol--glycerol-3-phosphate 3-phosphatidyltransferase [Frankia sp. BMG5.1]	8.88358	20831.4	1	3	0.144013	1.71944e-05	F202483.dat	Q20474_S_B.mgf	37.93	1	1	8	0	0	0	0	0	0	0	0	0	0	2	0
gb|KLL12892.1|	alpha/beta hydrolase [Frankia sp. BMG5.1]	5.76208	29425.3	1	6	0.203906	2.43453e-05	F202480.dat	Q20471_S_1.mgf	57.4	1	2	4.62633	0	0	0	0	0	0	0	0	0	0	2	0
gb|KLL12903.1|	hypothetical protein FrCorBMG51_02010 [Frankia sp. BMG5.1]	7.76192	7417.7	1	1	0.134813	1.60959e-05	F202482.dat	Q20473_S_3.mgf	77.57	1	1	25.3731	0	1	0	0	0	0	0	0	0	0	0	0
gb|KLL12904.1|	hypothetical protein FrCorBMG51_02015 [Frankia sp. BMG5.1]	11.1477	45866.3	1	9	0.196222	2.34279e-05	F202480.dat	Q20471_S_1.mgf	51.02	1	3	1.85185	0	0	0	0	0	0	0	0	0	0	3	0
gb|KLL12919.1|	carbonate dehydratase [Frankia sp. BMG5.1]	9.51779	91462	1	2	0.021867	2.6108e-06	F202483.dat	Q20474_S_B.mgf	75.41	1	1	2.14932	0	0	0	0	0	0	0	0	0	0	1	0
gb|KLL12933.1|	MarR family transcriptional regulator [Frankia sp. BMG5.1]	8.76785	17486.2	1	4	0.228752	2.73117e-05	F202480.dat	Q20471_S_1.mgf	47.9	1	2	6.79012	0	0	0	0	0	0	0	0	0	0	2	0
gb|KLL12954.1|	hypothetical protein FrCorBMG51_01210 [Frankia sp. BMG5.1]	5.98403	27367.1	1	1	0.0365402	4.3627e-06	F202493.dat	Q20484_S_11.mgf	44.69	1	1	3.64372	0	0	0	0	0	0	0	0	0	0	1	0
gb|KLL12959.1|	hypothetical protein FrCorBMG51_01440 [Frankia sp. BMG5.1]	10.7599	24967.3	1	1	0.0400524	4.78204e-06	F202483.dat	Q20474_S_B.mgf	33.71	1	1	4.34783	0	0	0	0	0	0	0	0	0	0	0	0
gb|KLL12973.1|	hypothetical protein FrCorBMG51_01960 [Frankia sp. BMG5.1]	4.80481	42440.2	1	1	0.0235626	2.81324e-06	F202480.dat	Q20471_S_1.mgf	55.97	2	1	5.22193	0	0	0	0	0	0	0	0	0	0	0	0
gb|KLL12983.1|	DSBA oxidoreductase [Frankia sp. BMG5.1]	6.97789	48366	1	2	0.0413513	4.93712e-06	F202483.dat	Q20474_S_B.mgf	33.48	1	1	1.47368	0	0	0	0	0	0	0	0	0	0	0	0
gb|KLL13002.1|	hypothetical protein FrCorBMG51_00100 [Frankia sp. BMG5.1]	5.70692	42973.7	1	1	0.0232701	2.77832e-06	F202493.dat	Q20484_S_11.mgf	32.38	1	1	2.73632	0	0	0	0	0	0	0	0	0	0	1	0
gb|KLL13003.1|	tryptophan--tRNA ligase [Frankia sp. BMG5.1]	5.92703	37193.2	1	5	0.134433	1.60506e-05	F202480.dat	Q20471_S_1.mgf	40.59	1	2	2.35988	0	0	0	0	0	0	0	0	0	0	2	0
gb|KLL13015.1|	recombinase RecB [Frankia sp. BMG5.1]	8.8318	31290.9	1	1	0.0319582	3.81563e-06	F202480.dat	Q20471_S_1.mgf	25.02	1	1	3.20285	0	0	0	0	0	0	0	0	0	0	0	0
gb|KLL13026.1|	hypothetical protein FrCorBMG51_00300 [Frankia sp. BMG5.1]	5.86523	33802.7	1	7	0.207084	2.47247e-05	F202493.dat	Q20484_S_11.mgf	65.74	1	2	3.57143	0	0	0	0	0	0	0	0	3	0	2	0
gb|KLL13028.1|	hypothetical protein FrCorBMG51_00310 [Frankia sp. BMG5.1]	10.9525	13466.8	1	6	0.44554	5.31949e-05	F202480.dat	Q20471_S_1.mgf	62.6	1	2	7.8125	0	0	0	0	0	0	0	0	1	1	2	0
gb|KLL13039.1|	RNA polymerase sigma factor [Frankia sp. BMG5.1]	5.7016	33071.6	1	5	0.151187	1.80509e-05	F202480.dat	Q20471_S_1.mgf	48.16	1	2	7.11974	0	0	0	0	0	0	0	0	0	0	1	0
gb|KLL13043.1|	hypothetical protein FrCorBMG51_00450 [Frankia sp. BMG5.1]	4.92366	27228	1	12	0.440724	5.26199e-05	F202493.dat	Q20484_S_11.mgf	113.27	1	3	5.5336	0	0	0	0	0	0	0	0	3	0	3	0
gb|KLL13058.1|	hypothetical protein FrCorBMG51_00550 [Frankia sp. BMG5.1]	6.05462	23941.8	1	4	0.167072	1.99475e-05	F202483.dat	Q20474_S_B.mgf	43.09	1	2	5.64516	0	0	0	0	1	0	0	0	0	0	1	0
gb|KLL13066.1|	hypothetical protein FrCorBMG51_00610 [Frankia sp. BMG5.1]	6.89897	14185.3	1	2	0.140991	1.68335e-05	F202493.dat	Q20484_S_11.mgf	78.6	1	1	11.5385	0	0	0	0	0	0	0	0	1	0	1	0
gb|KLL13069.1|	polysaccharide deacetylase [Frankia sp. BMG5.1]	7.84473	29403	1	1	0.0340101	4.06062e-06	F202483.dat	Q20474_S_B.mgf	56.29	1	1	4.07407	0	0	0	0	0	0	0	0	0	0	0	0
gb|KLL13071.1|	hypothetical protein FrCorBMG51_00660 [Frankia sp. BMG5.1]	6.28403	19265	1	10	0.519075	6.19747e-05	F202483.dat	Q20474_S_B.mgf	74.39	1	2	5.94595	0	0	0	0	0	0	0	0	4	0	2	0
gb|KLL13082.1|	ATP-binding protein [Frankia sp. BMG5.1]	5.56165	46289.6	1	1	0.0216031	2.57929e-06	F202493.dat	Q20484_S_11.mgf	34.44	1	1	2.32558	0	0	0	0	0	0	0	0	0	0	1	0
gb|KLL13103.1|	hypothetical protein FrCorBMG51_00870 [Frankia sp. BMG5.1]	10.4481	29804.9	1	9	0.301964	3.60528e-05	F202493.dat	Q20484_S_11.mgf	86.79	1	2	6.40569	0	0	0	0	0	0	0	0	0	0	2	0
gb|KLL13114.1|	stearoyl-CoA 9-desaturase [Frankia sp. BMG5.1]	10.1127	36486.1	1	2	0.0548155	6.54466e-06	F202483.dat	Q20474_S_B.mgf	34.97	1	1	5.21472	0	0	0	0	0	0	0	0	0	0	1	0
gb|KLL13116.1|	AraC family transcriptional regulator [Frankia sp. BMG5.1]	5.26772	29500.9	1	6	0.203383	2.42829e-05	F202483.dat	Q20474_S_B.mgf	49.11	1	1	3.62319	0	0	0	0	0	0	0	0	0	0	0	0
gb|KLL13125.1|	DNA helicase UvrD [Frankia sp. BMG5.1]	8.81994	122542	1	1	0.00816045	9.74313e-07	F202483.dat	Q20474_S_B.mgf	25.28	1	1	0.605536	0	0	0	0	0	0	0	0	0	0	0	0
gb|KLL13134.1|	metal-dependent phosphoesterase [Frankia sp. BMG5.1]	5.67676	31272.4	1	7	0.22384	2.67252e-05	F202480.dat	Q20471_S_1.mgf	82.78	1	2	6.33333	0	0	0	0	0	0	0	0	1	0	2	0
gb|KLL13136.1|	peptidase S1 and S6 chymotrypsin/Hap [Frankia sp. BMG5.1]	6.20874	35617.9	1	1	0.0280758	3.35209e-06	F202493.dat	Q20484_S_11.mgf	28.21	1	1	3.3241	0	0	0	0	0	0	0	0	0	0	1	0
gb|KLL13155.1|	glycosyl transferase, partial [Frankia sp. BMG5.1]	9.54248	57225	1	2	0.0349497	4.1728e-06	F202483.dat	Q20474_S_B.mgf	44.16	1	2	2.68199	0	0	0	0	0	0	0	0	0	0	0	0
ref|WP_047221189.1|	hypothetical protein [Frankia sp. BMG5.1]	11.9683	20878.5	1	1	0.0478961	5.71853e-06	F202483.dat	Q20474_S_B.mgf	35.29	1	1	3.8835	0	0	0	0	0	0	0	0	0	0	0	0
ref|WP_047221199.1|	hypothetical protein [Frankia sp. BMG5.1]	4.92217	37702.5	1	8	0.212187	2.5334e-05	F202490.dat	Q20481_S_9.mgf	27.5	1	8	1.983	0	0	0	0	0	0	0	0	8	0	0	0
ref|WP_047221459.1|	1,4-alpha-glucan-branching protein [Frankia sp. BMG5.1]	6.3099	54489.9	1	1	0.018352	2.19113e-06	F202483.dat	Q20474_S_B.mgf	41.23	1	1	1.96464	0	0	0	0	0	0	0	0	0	0	0	0
ref|WP_047222128.1|	hypothetical protein [Frankia sp. BMG5.1]	5.6237	40012.9	1	1	0.0249919	2.9839e-06	F202483.dat	Q20474_S_B.mgf	36.1	1	1	3.08123	0	0	0	0	0	0	0	0	0	0	0	0
ref|WP_047222580.1|	urease accessory protein UreG [Frankia sp. BMG5.1]	5.2551	23532.4	1	1	0.0424946	5.07362e-06	F202483.dat	Q20474_S_B.mgf	40.81	1	1	3.9823	0	0	0	0	0	0	0	0	0	0	0	0
ref|WP_047222782.1|	hypothetical protein [Frankia sp. BMG5.1]	6.27468	39512.4	1	2	0.0506171	6.0434e-06	F202480.dat	Q20471_S_1.mgf	57.08	1	1	3.69318	0	0	0	0	0	0	0	0	0	0	0	0
ref|WP_047223057.1|	hypothetical protein [Frankia sp. BMG5.1]	9.95458	45488	1	10	0.219838	2.62475e-05	F202485.dat	Q20476_S_5.mgf	37.47	1	4	2.11268	0	0	0	5	4	0	0	0	0	1	0	0
ref|WP_047223536.1|	WYL domain-containing protein [Frankia sp. BMG5.1]	4.91221	35502.6	1	2	0.0563339	6.72595e-06	F202480.dat	Q20471_S_1.mgf	34.72	1	2	3.68098	0	0	0	0	0	0	0	0	0	0	0	0
ref|WP_047223603.1|	NUDIX hydrolase [Frankia sp. BMG5.1]	6.30427	17300.1	1	1	0.0578032	6.90138e-06	F202483.dat	Q20474_S_B.mgf	63.16	1	1	7.09677	0	0	0	0	0	0	0	0	0	0	0	0
ref|WP_047224075.1|	hypothetical protein [Frankia sp. BMG5.1]	5.69031	44105.7	1	4	0.0906912	1.0828e-05	F202493.dat	Q20484_S_11.mgf	44.85	1	2	2.80612	0	0	0	0	0	0	0	0	0	0	2	0
ref|WP_047224840.1|	hypothetical protein [Frankia sp. BMG5.1]	11.875	13524.4	1	4	0.295762	3.53124e-05	F202480.dat	Q20471_S_1.mgf	61.36	1	2	9.7561	0	0	0	0	0	0	0	0	0	0	1	0
ref|WP_047225063.1|	precorrin-4 C(11)-methyltransferase [Frankia sp. BMG5.1]	6.83466	31369.3	1	2	0.0637565	7.61218e-06	F202483.dat	Q20474_S_B.mgf	39.6	1	1	3.33333	0	0	0	0	0	0	0	0	0	0	0	0
ref|WP_052914186.1|	hypothetical protein [Frankia sp. BMG5.1]	10.0362	64791.6	1	1	0.0154341	1.84275e-06	F202493.dat	Q20484_S_11.mgf	35.15	1	1	2.12072	0	0	0	0	0	0	0	0	0	0	1	0
ref|WP_052914190.1|	hypothetical protein [Frankia sp. BMG5.1]	10.511	21323.6	1	7	0.328275	3.91942e-05	F202483.dat	Q20474_S_B.mgf	34.39	1	4	3.82775	0	0	0	0	0	0	0	0	0	0	2	0
ref|WP_052914214.1|	hypothetical protein [Frankia sp. BMG5.1]	6.20644	15282	1	9	0.588929	7.03148e-05	F202479.dat	Q20470_S_A.mgf	91.92	1	1	11.1111	3	0	1	0	0	0	0	0	0	0	1	0
ref|WP_052914217.1|	hypothetical protein [Frankia sp. BMG5.1]	4.82117	14723.3	1	1	0.0679196	8.10922e-06	F202483.dat	Q20474_S_B.mgf	41.05	1	1	6.94444	0	0	0	0	0	0	0	0	0	0	0	0
ref|WP_052914236.1|	adenylyl-sulfate kinase [Frankia sp. BMG5.1]	5.82091	63164.5	1	3	0.047495	5.67064e-06	F202483.dat	Q20474_S_B.mgf	45.84	1	3	1.47059	0	0	0	0	0	0	0	0	0	0	0	0
ref|WP_052914244.1|	hypothetical protein [Frankia sp. BMG5.1]	8.38887	41213.4	1	87	2.11096	0.000252037	F202493.dat	Q20484_S_11.mgf	34.4	1	6	2.01005	8	17	7	0	9	0	0	0	9	0	6	0
ref|WP_052914246.1|	serine/threonine dehydratase [Frankia sp. BMG5.1]	10.272	32434.6	1	1	0.0308312	3.68108e-06	F202493.dat	Q20484_S_11.mgf	32.39	1	1	2.80374	0	0	0	0	0	0	0	0	0	0	1	0
ref|WP_052914249.1|	hypothetical protein [Frankia sp. BMG5.1]	10.7061	39546.6	1	4	0.101146	1.20763e-05	F202485.dat	Q20476_S_5.mgf	31.53	1	4	2.03046	0	0	0	0	4	0	0	0	0	0	0	0
ref|WP_052914253.1|	hypothetical protein [Frankia sp. BMG5.1]	11.5082	36549.9	1	3	0.0820795	9.79983e-06	F202483.dat	Q20474_S_B.mgf	60.45	1	2	3.9548	0	0	1	0	0	0	0	0	0	0	0	0
ref|WP_052914258.1|	hypothetical protein [Frankia sp. BMG5.1]	9.28388	25432.2	1	1	0.0393203	4.69462e-06	F202493.dat	Q20484_S_11.mgf	30.85	1	1	2.8	0	0	0	0	0	0	0	0	0	0	1	0
ref|WP_052914259.1|	transcriptional regulator [Frankia sp. BMG5.1]	7.27401	54998.4	1	3	0.054547	6.51261e-06	F202493.dat	Q20484_S_11.mgf	78.21	1	1	2.55403	0	0	0	0	0	0	0	0	1	0	1	0
ref|WP_052914278.1|	homocitrate synthase [Frankia sp. BMG5.1]	5.76979	40711.2	1	1	0.0245633	2.93272e-06	F202480.dat	Q20471_S_1.mgf	38.91	1	1	3.09278	0	0	0	0	0	0	0	0	0	0	0	0
ref|WP_052914311.1|	hypothetical protein [Frankia sp. BMG5.1]	10.2159	86807.7	1	1	0.0115197	1.37539e-06	F202483.dat	Q20474_S_B.mgf	43.1	1	1	0.819672	0	0	0	0	0	0	0	0	0	0	0	0
ref|WP_052914345.1|	NGG1p interacting factor NIF3 [Frankia sp. BMG5.1]	5.5938	36368.4	1	1	0.0274964	3.28292e-06	F202483.dat	Q20474_S_B.mgf	74.68	2	1	5.64972	0	0	0	0	0	0	0	0	0	0	0	0
ref|WP_052914392.1|	hypothetical protein [Frankia sp. BMG5.1]	9.19361	14352.3	1	2	0.139351	1.66377e-05	F202493.dat	Q20484_S_11.mgf	36.93	1	1	7.74648	0	0	0	0	0	0	0	0	0	0	1	0
ref|WP_052914440.1|	hypothetical protein [Frankia sp. BMG5.1]	10.9561	23353.3	1	3	0.128462	1.53376e-05	F202489.dat	Q20480_S_8.mgf	25.68	1	3	4.54545	0	0	0	0	0	0	0	3	0	0	0	0
ref|WP_052914443.1|	hypothetical protein [Frankia sp. BMG5.1]	6.97902	46700.7	1	1	0.021413	2.55659e-06	F202493.dat	Q20484_S_11.mgf	25.83	1	1	1.96507	0	0	0	0	0	0	0	0	0	0	1	0
ref|WP_052914479.1|	hypothetical protein [Frankia sp. BMG5.1]	4.79842	31341.2	1	11	0.350976	4.19046e-05	F202479.dat	Q20470_S_A.mgf	61.51	1	1	4.39189	0	0	1	0	0	0	0	0	0	0	4	0
ref|WP_052914507.1|	cytidine deaminase [Frankia sp. BMG5.1]	5.24646	18292.1	1	5	0.273342	3.26355e-05	F202483.dat	Q20474_S_B.mgf	59.63	1	1	11.8919	0	0	0	0	0	0	0	0	0	0	2	0
ref|WP_052914536.1|	hypothetical protein [Frankia sp. BMG5.1]	6.29211	55364.9	1	1	0.018062	2.1565e-06	F202480.dat	Q20471_S_1.mgf	25.24	1	1	1.77866	0	0	0	0	0	0	0	0	0	0	0	0
ref|WP_052914557.1|	hypothetical protein [Frankia sp. BMG5.1]	9.76985	67448.2	1	1	0.0148262	1.77017e-06	F202493.dat	Q20484_S_11.mgf	29	1	1	1.56986	0	0	0	0	0	0	0	0	0	0	1	0
ref|WP_052914562.1|	hypothetical protein [Frankia sp. BMG5.1]	8.87832	42077.3	1	1	0.0237658	2.8375e-06	F202480.dat	Q20471_S_1.mgf	66.23	1	1	2.25564	0	0	0	0	0	0	0	0	0	0	0	0
ref|WP_052914565.1|	hypothetical protein [Frankia sp. BMG5.1]	5.89743	73670.7	1	1	0.0135739	1.62065e-06	F202483.dat	Q20474_S_B.mgf	25.15	1	1	1.2012	0	0	0	0	0	0	0	0	0	0	0	0
ref|WP_052914567.1|	hypothetical protein [Frankia sp. BMG5.1]	4.53593	36266	1	1	0.027574	3.29218e-06	F202480.dat	Q20471_S_1.mgf	80.31	1	1	3.63128	0	0	0	0	0	0	0	0	0	0	0	0
ref|WP_052914582.1|	transcriptional regulator [Frankia sp. BMG5.1]	5.34624	40911.1	1	2	0.0488865	5.83677e-06	F202485.dat	Q20476_S_5.mgf	78.98	1	2	3.56164	0	0	0	0	2	0	0	0	0	0	0	0
ref|WP_052914584.1|	hypothetical protein [Frankia sp. BMG5.1]	6.27892	13210.8	1	1	0.0756956	9.03763e-06	F202483.dat	Q20474_S_B.mgf	35.53	1	1	5.69106	0	0	0	0	0	0	0	0	0	0	0	0
ref|WP_052914595.1|	hypothetical protein [Frankia sp. BMG5.1]	5.41305	58660.8	1	3	0.0511415	6.10601e-06	F202483.dat	Q20474_S_B.mgf	55.65	1	1	1.94004	0	0	0	0	0	0	0	0	0	0	1	0
ref|WP_052914620.1|	hypothetical protein [Frankia sp. BMG5.1]	11.2333	64111	1	1	0.0155979	1.86231e-06	F202493.dat	Q20484_S_11.mgf	25.22	1	1	2.39617	0	0	0	0	0	0	0	0	0	0	1	0
ref|WP_052914651.1|	hypothetical protein [Frankia sp. BMG5.1]	3.97554	22007.1	1	21	0.954239	0.000113931	F202494.dat	Q20485_S_12.mgf	40.79	1	2	4.80769	2	3	0	3	2	1	1	2	1	0	2	2
ref|WP_052914652.1|	precorrin-6Y methyltransferase [Frankia sp. BMG5.1]	7.62605	53966.8	1	1	0.0185299	2.21237e-06	F202483.dat	Q20474_S_B.mgf	35.89	1	1	1.3308	0	0	0	0	0	0	0	0	0	0	0	0
ref|WP_052914686.1|	hypothetical protein [Frankia sp. BMG5.1]	8.48646	87774.6	1	1	0.0113928	1.36024e-06	F202480.dat	Q20471_S_1.mgf	26.18	1	1	1.39697	0	0	0	0	0	0	0	0	0	0	0	0
ref|WP_052914695.1|	hypothetical protein [Frankia sp. BMG5.1]	5.1523	51350.4	1	2	0.0389481	4.65019e-06	F202479.dat	Q20470_S_A.mgf	26.64	1	1	1.6632	0	0	1	0	0	0	0	0	0	1	0	0
ref|WP_052914714.1|	major capsid protein [Frankia sp. BMG5.1]	5.88537	37716.4	1	2	0.0530273	6.33117e-06	F202480.dat	Q20471_S_1.mgf	27.52	1	2	2.80112	0	0	0	0	0	0	0	0	0	0	0	0
ref|WP_052914743.1|	hypothetical protein [Frankia sp. BMG5.1]	9.57535	72310.4	1	2	0.0276585	3.30228e-06	F202480.dat	Q20471_S_1.mgf	60.4	1	1	2.09268	0	0	0	0	0	0	0	0	0	0	1	0
ref|WP_052914749.1|	hypothetical protein [Frankia sp. BMG5.1]	6.70999	66059.4	1	5	0.0756894	9.03689e-06	F202493.dat	Q20484_S_11.mgf	33.26	1	4	1.12	0	0	0	0	0	0	0	0	0	0	4	0
ref|WP_052914774.1|	hypothetical protein [Frankia sp. BMG5.1]	5.51947	28334.5	1	4	0.141171	1.6855e-05	F202492.dat	Q20483_S_10.mgf	38.68	1	1	6.66667	1	0	0	0	0	0	0	0	1	1	1	0
ref|WP_052914777.1|	hypothetical protein [Frankia sp. BMG5.1]	7.07532	20135.5	1	2	0.099327	1.18591e-05	F202492.dat	Q20483_S_10.mgf	46.08	1	1	4.86486	0	0	0	0	0	0	0	0	1	1	0	0
ref|WP_052914790.1|	GNAT family N-acetyltransferase [Frankia sp. BMG5.1]	10.336	12849.8	1	10	0.778225	9.29157e-05	F202493.dat	Q20484_S_11.mgf	101.25	1	2	10.4839	0	0	2	0	0	0	0	0	0	0	2	0
ref|WP_052914791.1|	hypothetical protein [Frankia sp. BMG5.1]	10.3727	29408.8	1	2	0.0680068	8.11963e-06	F202483.dat	Q20474_S_B.mgf	45.88	1	2	2.80702	0	0	0	0	0	0	0	0	0	0	0	0
ref|WP_052914792.1|	hypothetical protein [Frankia sp. BMG5.1]	4.3811	21776.3	1	16	0.734743	8.77242e-05	F202480.dat	Q20471_S_1.mgf	72.87	1	2	6.94444	1	1	0	1	1	0	1	1	2	1	2	1
ref|WP_052914835.1|	hypothetical protein [Frankia sp. BMG5.1]	5.03591	8212.85	1	3	0.365281	4.36125e-05	F202482.dat	Q20473_S_3.mgf	48.33	1	1	16.6667	0	1	0	1	0	0	0	1	0	0	0	0
ref|WP_052914905.1|	hypothetical protein [Frankia sp. BMG5.1]	9.25142	41675.4	1	1	0.023995	2.86487e-06	F202490.dat	Q20481_S_9.mgf	41.43	1	1	1.91781	0	0	0	0	0	0	0	0	1	0	0	0
ref|WP_052914908.1|	site-specific integrase [Frankia sp. BMG5.1]	5.45323	22485.3	1	1	0.0444735	5.30989e-06	F202491.dat	Q20482_S_D.mgf	25.81	1	1	3.36538	0	0	0	0	0	0	0	0	0	0	0	0
ref|WP_052914933.1|	hypothetical protein [Frankia sp. BMG5.1]	4.35166	18639.9	1	5	0.268242	3.20266e-05	F202483.dat	Q20474_S_B.mgf	72.1	1	3	7.9096	0	0	0	0	0	0	0	0	0	0	2	0
ref|WP_052914966.1|	hypothetical protein [Frankia sp. BMG5.1]	6.7815	60250.5	1	3	0.0497921	5.9449e-06	F202493.dat	Q20484_S_11.mgf	56.31	1	2	3.02491	0	0	0	0	0	0	0	0	0	0	2	0
ref|WP_052914970.1|	serine/threonine-protein kinase PknK [Frankia sp. BMG5.1]	5.75932	79026.4	1	35	0.44289	5.28786e-05	F202492.dat	Q20483_S_10.mgf	29.85	1	27	1.36612	0	7	0	0	0	0	0	0	0	27	1	0
ref|WP_052914985.1|	hypothetical protein [Frankia sp. BMG5.1]	5.35943	98200.4	1	1	0.0101833	1.21582e-06	F202493.dat	Q20484_S_11.mgf	35.51	1	1	0.770077	0	0	0	0	0	0	0	0	0	0	1	0
ref|WP_052915001.1|	hypothetical protein [Frankia sp. BMG5.1]	9.60735	73613.1	1	8	0.108676	1.29753e-05	F202490.dat	Q20481_S_9.mgf	28.82	1	4	1.23267	4	0	0	0	0	0	0	0	4	0	0	0
ref|WP_052915008.1|	hypothetical protein [Frankia sp. BMG5.1]	11.0403	34732.5	1	17	0.489455	5.84382e-05	F202481.dat	Q20472_S_2.mgf	142.1	1	1	5.45455	1	0	0	1	0	0	2	4	0	2	0	2
