# Supplementary material for: Host Plant Compatibility Shapes the Proteogenome of Frankia coriariae
Source: Front Microbiol. 2017 May 2;8:720. doi: 10.3389/fmicb.2017.00720 (PMC5411423; doi:10.3389/fmicb.2017.00720)
Supplement: Supplementary file 2 [file Table2.XLSX]

## Sheet: Table S4
Table S2. List of proteins from Frankia whole cells and their spectral count comparison (Dg 1 database)
Proteins specific of Dg1 not found in BMG5.1 are indicated iwith their accesion numbers in bold red (defined as identified with at least one different peptide sequence).
	Database :	Frankia-symbiont-of-Datisca-glomerata_20160829.fasta				3894 seq	PatternLab's TFold module
	Enzyme :	Trypsin - Max missed cleavages: 2					Blue class: Identifications satisfied both, the fold (<1.3) and statistical criteria (p value <0.05).
	Fixed modifications :	Carbamidomethyl (C)					Orange class: These identifications did not meet the fold criterion but they deserve a second look because they have low p-values.
	Variable modifications :	Deamidated (NQ), Oxidation (M)					Green class: These identifications satisfied the fold criteria but, most likely, this happened by chance (should be disconsidered).
	MS/ MS² mass tol. :	± 5 ppm / ± 0.02 Da					Red class: These identifications did not meet the fold and p-value criteria (should be disconsidered).
	Instrument type :	ESI Qexactive
				All Total peptides	All Total SC	All Total NSAF
				7679	196641	8013.48
														Spectral count			Spectral count			Spectral count			Spectral count
								Best hit						BMG5.1 + BD-N 2	BMG5.1 + BD-N 3	BMG5.1 + BD-N 4	BMG5.1 + RE Alnus 1	BMG5.1 + RE Alnus 2	BMG5.1 + RE Alnus 3	BMG5.1 + RE Coriaria 1	BMG5.1 + RE Coriaria 2	BMG5.1 + RE Coriaria 3	BMG5.1 + RE Melon 1	BMG5.1 + RE Melon 2	BMG5.1 + RE Melon 3	Tfold comparison Alnus vs BD-N (PatternLab, standard normalization)				Tfold comparison Coriaria vs BD-N (PatternLab, standard normalization)				Tfold comparison Melo vs BD-N (PatternLab, standard normalization)
accession	description	pI	mass	Total peptides	Total SC	NSAF	% NSAF	Dat	Ech.	score	#peptides	SC_épuré	coverage (%)	Q20472_S_2.mgf	Q20473_S_3.mgf	Q20470_S_A.mgf	Q20475_S_4.mgf	Q20476_S_5.mgf	Q20477_S_6.mgf	Q20479_S_7.mgf	Q20480_S_8.mgf	Q20481_S_9.mgf	Q20483_S_10.mgf	Q20484_S_11.mgf	Q20485_S_12.mgf	Tfold	Ln(Tfold)*sign	p value	PatternLab Class	Tfold	Ln(Tfold)*sign	p value	PatternLab Class	Tfold	Ln(Tfold)*sign	p value	PatternLab Class
WP_043602660.1	MULTISPECIES: nitrogen regulatory protein P-II 1 [Frankia]	5.69542	12282.7	9	43	3.50087	0.000436873	F203211.dat	Q20471_S_1.mgf	244.35	5	8	51.7857	0	2	0	7	6	3	0	0	5	0	0	1
WP_013875401.1	PPOX class F420-dependent enzyme [Frankia symbiont of Datisca glomerata]	6.34389	14808.8	3	10	0.675276	8.42675e-05	F203217.dat	Q20477_S_6.mgf	91.28	3	3	37.4046	0	0	0	3	1	3	0	2	0	1	0	0	3.8	1.335	0.0136954	Blue	1.6	0.470004	0.303584	Green	-1.25	-0.223144	0.362329	Red
WP_013874509.1	MULTISPECIES: hypothetical protein [Frankia]	10.6269	11436.4	10	849	74.2367	0.00926398	F203215.dat	Q20475_S_4.mgf	443.49	9	128	61.9048	49	59	4	128	126	96	44	55	72	45	34	49	3.33333	1.20397	0.0286176	Blue	1.66667	0.510826	0.245884	Green	1.33333	0.287682	0.352	Red
WP_047223506.1	MULTISPECIES: ferredoxin [Frankia]	5.26813	11726.8	6	200	17.055	0.00212829	F203211.dat	Q20471_S_1.mgf	235.25	5	13	45.3704	8	12	11	46	38	17	0	14	21	0	11	0	3.06957	1.12154	0.00806031	Blue	1.51304	0.414123	0.176979	Green	1.13913	0.130265	0.387868	Red
WP_013875265.1	hypothetical protein [Frankia symbiont of Datisca glomerata]	5.76003	10658.5	3	26	2.43937	0.000304408	F203211.dat	Q20471_S_1.mgf	139.49	2	10	25.5102	0	0	0	3	2	1	1	0	0	0	4	0	3.05882	1.11803	0.0278272	Blue	1.11765	0.111226	0.421236	Red	-2.42857	-0.887303	0.0795516	Green
WP_013874795.1	MULTISPECIES: 30S ribosomal protein S15 [Frankia]	10.8342	10461.8	12	708	67.6751	0.00844516	F203219.dat	Q20479_S_7.mgf	517.675	10	56	67.4157	23	49	14	110	97	53	56	41	56	36	25	32	3	1.09861	0.035242	Blue	1.33333	0.287682	0.352	Red	2.33333	0.847298	0.20536	Green
WP_013874918.1	acetolactate synthase small subunit [Frankia symbiont of Datisca glomerata]	9.2116	19121.5	9	65	3.39932	0.0004242	F203211.dat	Q20471_S_1.mgf	351.48	7	14	37.3563	2	1	0	4	2	3	6	2	11	7	5	2	2.95506	1.08352	0.0226659	Blue	1.75281	0.56122	0.0635364	Green	1.07865	0.0757118	0.421013	Red
WP_013872593.1	MULTISPECIES: transcriptional regulator [Frankia]	8.06484	18490.7	12	405	21.903	0.00273327	F203211.dat	Q20471_S_1.mgf	426.71	8	36	52.439	26	10	12	35	36	22	25	26	25	40	25	26	2	0.693147	0.035242	Blue	3.66667	1.29928	0.0580583	Green	2.83333	1.04145	0.0394638	Blue
WP_013874230.1	bacterioferritin [Frankia symbiont of Datisca glomerata]	5.01142	17941.1	10	605	33.7214	0.00420808	F203216.dat	Q20476_S_5.mgf	580.3	9	66	53.8462	30	44	32	45	66	58	39	42	61	12	10	70	1.88235	0.632523	0.0453219	Blue	1.54902	0.437622	0.0696161	Green	1.84314	0.611469	0.0547035	Green
WP_013872187.1	MULTISPECIES: DNA-binding response regulator [Frankia]	6.24247	27042.2	11	150	5.54688	0.000692194	F203223.dat	Q20483_S_10.mgf	391.62	7	13	37.3444	7	4	6	4	3	3	10	6	11	13	24	5	1.57798	0.456147	0.024595	Blue	1.33028	0.285386	0.107636	Red	-1.14737	-0.137471	0.414129	Red
WP_013875623.1	inositol 1-phosphate synthase [Frankia symbiont of Datisca glomerata]	5.1065	38572.7	10	152	3.94061	0.000491748	F203214.dat	Q20474_S_B.mgf	354.86	7	14	21.6292	8	6	8	6	3	4	12	8	10	17	11	8	-1.53846	-0.430783	0.0456301	Blue	1.5	0.405465	0.0658888	Green	2.25	0.81093	0.104736	Green
WP_043607045.1	MULTISPECIES: electron transfer flavoprotein subunit beta [Frankia]	5.23434	27202.5	19	803	29.5193	0.00368371	F203214.dat	Q20474_S_B.mgf	1117.2	15	85	77.3946	52	47	36	28	28	29	53	44	107	50	78	20	-1.5625	-0.446287	0.0266691	Blue	1.32	0.277632	0.0580583	Red	1.56	0.444686	0.081185	Green
WP_013875086.1	DNA-directed RNA polymerase subunit alpha [Frankia symbiont of Datisca glomerata]	4.60254	37868.5	26	685	18.0889	0.00225731	F203214.dat	Q20474_S_B.mgf	1069.38	20	76	46.2857	41	34	52	27	21	24	41	24	29	40	65	23	-1.56818	-0.449917	0.0124402	Blue	1.5	0.405465	0.159549	Green	1.0942	0.0900262	0.407799	Red
WP_013873364.1	long-chain-fatty-acid--CoA ligase [Frankia symbiont of Datisca glomerata]	5.18783	59028.2	16	1001	16.958	0.00211618	F203211.dat	Q20471_S_1.mgf	852.88	15	91	30.0738	68	65	72	24	54	39	48	29	77	78	84	35	-1.73333	-0.550046	0.0146527	Blue	-1.34021	-0.292823	0.102469	Red	1.00769	0.00766287	0.490585	Red
WP_013874772.1	MULTISPECIES: DNA recombination/repair protein RecA [Frankia]	5.22238	36574.1	7	91	2.4881	0.00031049	F203212.dat	Q20472_S_2.mgf	169.38	3	6	12.7536	6	9	5	3	1	5	0	7	9	4	10	0	-1.73333	-0.550046	0.0149956	Blue	-1.32484	-0.281292	0.147234	Red	-1.04	-0.0392207	0.436137	Red
WP_013871986.1	methionine adenosyltransferase [Frankia symbiont of Datisca glomerata]	5.12945	43426.5	20	716	16.4876	0.00205749	F203214.dat	Q20474_S_B.mgf	979.5	19	72	45.3865	57	37	74	24	29	30	55	65	31	32	54	33
WP_013874794.1	polynucleotide phosphorylase [Frankia symbiont of Datisca glomerata]	5.05952	78121.9	38	1143	14.631	0.0018258	F203211.dat	Q20471_S_1.mgf	1597.91	29	126	41.4734	45	68	76	27	15	51	60	45	33	53	101	61	-1.91667	-0.650588	0.0463263	Blue	-1.21053	-0.191055	0.338934	Red	-1.35294	-0.302281	0.279673	Red
WP_013873050.1	glycine--tRNA ligase [Frankia symbiont of Datisca glomerata]	6.00831	52237.2	16	668	12.7878	0.00159579	F203224.dat	Q20484_S_11.mgf	635.69	13	34	29.0672	60	43	51	28	21	25	64	67	41	71	34	39	-1.98837	-0.687316	0.0296865	Blue	-1.11039	-0.104711	0.359756	Red	-1.40164	-0.337643	0.136699	Red
WP_013872641.1	squalene synthase HpnD [Frankia symbiont of Datisca glomerata]	5.14745	32532.8	5	63	1.93651	0.000241656	F203219.dat	Q20479_S_7.mgf	155.78	3	3	12.6246	4	4	6	4	1	0	3	5	9	11	7	1	-2	-0.693147	0.0427584	Blue	-1.3617	-0.308735	0.116974	Red	1.13542	0.127	0.323339	Red
WP_013873805.1	hypothetical protein [Frankia symbiont of Datisca glomerata]	4.92836	17056.6	8	133	7.79759	0.000973059	F203214.dat	Q20474_S_B.mgf	367.3	7	15	38.8158	7	10	12	4	4	4	6	8	9	9	7	5	-2.03896	-0.71244	0.0036936	Blue	1.11465	0.10854	0.282317	Red	-1.06803	-0.0658132	0.40212	Red
WP_013874264.1	3-ketoacyl-ACP synthase [Frankia symbiont of Datisca glomerata]	5.69588	82213.3	14	307	3.73419	0.000465988	F203224.dat	Q20484_S_11.mgf	558.785	11	41	19.3705	15	9	12	5	6	4	16	21	38	27	41	11
WP_013875042.1	bifunctional phosphoribosylaminoimidazolecarboxamide formyltransferase/inosine monophosphate cyclohydrolase [Frankia symbiont of Datisca glomerata]	5.32549	58045	12	258	4.44483	0.000554669	F203214.dat	Q20474_S_B.mgf	609.37	10	45	24.1935	11	8	15	6	4	4	18	15	17	15	20	13
WP_013874783.1	RNase J family beta-CASP ribonuclease [Frankia symbiont of Datisca glomerata]	5.85659	59830.2	17	167	2.79123	0.000348317	F203211.dat	Q20471_S_1.mgf	663.545	14	35	27.2727	10	7	15	5	5	3	5	7	12	5	12	3
WP_013874967.1	Tellurium resistance [Frankia symbiont of Datisca glomerata]	8.75768	24817.7	11	372	14.9893	0.00187051	F203224.dat	Q20484_S_11.mgf	605.33	9	45	44.7699	33	22	30	9	16	11	20	31	22	25	45	10
WP_013874247.1	bifunctional RNase H/acid phosphatase [Frankia symbiont of Datisca glomerata]	5.95443	41243.3	8	161	3.90367	0.000487138	F203224.dat	Q20484_S_11.mgf	561.92	8	28	25	6	4	3	2	2	0	9	5	32	21	28	0	-2.125	-0.753772	0.0472232	Blue	1.17647	0.162519	0.311979	Red	1.29412	0.257829	0.302983	Red
WP_013874911.1	3-isopropylmalate dehydrogenase [Frankia symbiont of Datisca glomerata]	5.34895	37013.2	10	348	9.40205	0.00117328	F203224.dat	Q20484_S_11.mgf	384.83	7	23	24.5665	22	24	27	6	14	8	28	19	38	33	23	12	-2.13333	-0.757686	0.0111349	Blue	-1.23077	-0.207639	0.152279	Red	-1.33333	-0.287682	0.112061	Red
WP_013872509.1	acetyl-/propionyl-CoA carboxylase subunit alpha [Frankia symbiont of Datisca glomerata]	5.11703	61856.1	27	1582	25.5755	0.00319156	F203211.dat	Q20471_S_1.mgf	1401.94	22	126	48.7267	43	75	114	26	21	44	146	104	136	104	116	56
WP_013871598.1	DNA polymerase III subunit beta [Frankia symbiont of Datisca glomerata]	4.56701	39960.5	8	33	0.825815	0.000103053	F203214.dat	Q20474_S_B.mgf	217.71	5	9	15.3247	2	2	3	0	1	0	0	2	1	0	4	1	-2.16667	-0.77319	0.00927678	Blue	2	0.693147	0.065909	Green	2.10256	0.743158	0.090085	Green
WP_013873597.1	amine oxidase [Frankia symbiont of Datisca glomerata]	5.48712	55759	5	62	1.11193	0.000138757	F203224.dat	Q20484_S_11.mgf	199.21	2	5	7.61523	5	3	3	2	0	0	7	4	5	4	5	2	-2.17647	-0.777705	0.0177038	Blue	1.43243	0.359374	0.0366942	Orange	1.37838	0.320908	0.0917834	Red
WP_013872574.1	adenosylhomocysteinase [Frankia symbiont of Datisca glomerata]	5.22208	45730.1	14	412	9.00939	0.00112428	F203214.dat	Q20474_S_B.mgf	685.67	12	41	31.2057	16	26	40	7	3	16	43	38	12	7	31	12
WP_013873646.1	threonine--tRNA ligase [Frankia symbiont of Datisca glomerata]	5.63377	69358.2	19	175	2.52313	0.000314861	F203214.dat	Q20474_S_B.mgf	704.92	15	41	18.8525	6	4	8	2	0	2	1	3	12	5	43	3	-2.1875	-0.782759	0.0297147	Blue	-1.2963	-0.259511	0.220912	Red	-1.52174	-0.419854	0.163817	Green
WP_013875062.1	IMP dehydrogenase [Frankia symbiont of Datisca glomerata]	5.97999	54841.3	10	106	1.93285	0.0002412	F203211.dat	Q20471_S_1.mgf	380.175	7	15	16.6667	3	8	7	3	1	0	8	5	7	9	15	4	-2.25641	-0.813775	0.00683846	Blue	-1.15789	-0.146603	0.221969	Red	-1.06024	-0.0584962	0.441646	Red
WP_013875245.1	phosphate ABC transporter substrate-binding protein PstS [Frankia symbiont of Datisca glomerata]	5.76826	36952.7	12	105	2.84147	0.000354587	F203211.dat	Q20471_S_1.mgf	524.71	10	26	32.97	11	5	6	0	5	0	1	2	6	4	10	0	-2.28571	-0.826679	0.0266691	Blue	3.0625	1.11923	0.131666	Green	3.25	1.17865	0.114505	Green
WP_013874505.1	methionine adenosyltransferase [Frankia symbiont of Datisca glomerata]	5.01843	42243.5	10	287	6.79394	0.000847814	F203214.dat	Q20474_S_B.mgf	742.9	13	30	30.9824	17	16	24	8	0	8	24	16	20	20	27	16
WP_050803745.1	cytidylate kinase [Frankia symbiont of Datisca glomerata]	5.32344	25389.5	8	85	3.34784	0.000417776	F203214.dat	Q20474_S_B.mgf	420.01	8	11	39.749	3	6	4	0	2	0	7	11	5	0	8	4	-2.45161	-0.896746	0.00296161	Blue	1.15789	0.146603	0.259942	Red	-1.07042	-0.0680535	0.401241	Red
WP_013872511.1	methylmalonyl-CoA carboxyltransferase [Frankia symbiont of Datisca glomerata]	5.24692	57455.3	20	671	11.6786	0.00145738	F203211.dat	Q20471_S_1.mgf	964.485	17	123	42.9907	12	38	49	9	11	8	44	35	35	38	70	14
WP_043606850.1	zf-TFIIB domain containing protein [Frankia symbiont of Datisca glomerata]	7.83318	11429.3	2	256	22.3985	0.00279511	F203220.dat	Q20480_S_8.mgf	136.14	2	47	25	31	30	16	6	0	12	34	47	17	22	8	3	-2.5	-0.916291	0.0480427	Blue	1.65532	0.503994	0.0502146	Green	1.18723	0.171626	0.311162	Red
WP_013872127.1	ATP-dependent chaperone ClpB [Frankia symbiont of Datisca glomerata]	5.38376	94021.7	25	321	3.4141	0.000426045	F203214.dat	Q20474_S_B.mgf	1183.3	26	44	29.3981	16	6	20	3	0	4	38	40	23	10	21	12	-2.5	-0.916291	0.035242	Blue	-1.66667	-0.510826	0.0889039	Green	-1.25	-0.223144	0.321665	Red
WP_013875016.1	threonine synthase [Frankia symbiont of Datisca glomerata]	6.71852	40478.9	9	95	2.3469	0.00029287	F203214.dat	Q20474_S_B.mgf	273.14	7	9	16.4557	3	9	3	0	0	1	6	8	7	15	6	0	-2.8	-1.02962	0.0167359	Blue	1.35714	0.305382	0.103076	Red	1	0	0.5	Red
WP_043605174.1	hypothetical protein [Frankia symbiont of Datisca glomerata]	4.87586	70827.5	10	94	1.32717	0.000165617	F203224.dat	Q20484_S_11.mgf	304.48	6	16	13.9738	8	2	12	0	2	0	6	8	6	0	16	0	-2.93103	-1.07536	0.0393589	Blue	1.12941	0.121697	0.386362	Red	-1.60377	-0.472359	0.175115	Green
WP_043602864.1	hypothetical protein [Frankia symbiont of Datisca glomerata]	8.91625	80871.2	7	67	0.828478	0.000103386	F203224.dat	Q20484_S_11.mgf	482.71	7	23	11.9948	5	4	3	0	0	0	6	8	0	1	23	0
WP_013873237.1	ATPase [Frankia symbiont of Datisca glomerata]	6.08048	39725.6	7	115	2.89486	0.000361249	F203211.dat	Q20471_S_1.mgf	255.11	5	11	12.2016	10	2	10	0	0	0	15	6	15	9	8	1
WP_013874916.1	phosphoglycerate dehydrogenase [Frankia symbiont of Datisca glomerata]	4.94052	54984.6	25	559	10.1665	0.00126867	F203214.dat	Q20474_S_B.mgf	787.21	18	36	36.4839	48	17	47	3	0	7	52	54	43	31	25	26
WP_013872367.1	acyl-CoA dehydrogenase [Frankia symbiont of Datisca glomerata]	5.44132	43945.2	15	233	5.30206	0.000661643	F203211.dat	Q20471_S_1.mgf	771.44	13	35	36.5915	18	13	27	0	0	0	14	5	9	21	28	0	-3	-1.09861	0.0124481	Blue	-1.10526	-0.100083	0.430564	Red	2.57143	0.944462	0.22359	Green
WP_013875632.1	MULTISPECIES: thiol reductase thioredoxin [Frankia]	5.06504	11811.2	5	727	61.5516	0.00768101	F203215.dat	Q20475_S_4.mgf	349.46	5	80	46.2963	67	47	48	80	82	72	51	62	37	31	13	73	-3	-1.09861	0.0286176	Blue	1.09524	0.0909718	0.362329	Red	1.47619	0.389465	0.199104	Red
WP_013872468.1	malate dehydrogenase [Frankia symbiont of Datisca glomerata]	4.75497	43390.5	7	177	4.07923	0.000509046	F203220.dat	Q20480_S_8.mgf	323.26	4	16	12.5592	10	11	7	14	11	16	18	16	3	6	7	12	-3.125	-1.13943	0.0427824	Blue	-2.08333	-0.733969	0.0728834	Green	-1.47059	-0.385662	0.241228	Red
WP_013875255.1	DNA starvation/stationary phase protection protein [Frankia symbiont of Datisca glomerata]	5.07818	16110.5	5	471	29.2356	0.0036483	F203211.dat	Q20471_S_1.mgf	295.31	5	27	35.8108	41	28	49	61	59	47	24	27	26	6	11	43	-3.15789	-1.14991	0.0101726	Blue	1.05	0.0487902	0.392129	Red	1.1	0.0953102	0.32493	Red
WP_013874387.1	MULTISPECIES: rubrerythrin [Frankia]	4.88629	15548.6	6	588	37.8169	0.00471916	F203213.dat	Q20473_S_3.mgf	287.92	4	52	46.5278	46	52	32	59	68	56	36	49	19	33	10	60	-3.2	-1.16315	0.0147357	Blue	1.625	0.485508	0.0831164	Green	-1.06667	-0.0645385	0.449626	Red
WP_013871882.1	hypothetical protein [Frankia symbiont of Datisca glomerata]	5.51196	37288.6	4	991	26.5765	0.00331647	F203210.dat	Q20470_S_A.mgf	289.12	4	86	13.913	84	68	86	136	90	107	55	71	33	42	10	86	-3.29032	-1.19099	0.0489618	Blue	1.14706	0.137201	0.341448	Red	1.22549	0.203341	0.357687	Red
WP_013873520.1	hypothetical protein [Frankia symbiont of Datisca glomerata]	5.19314	19362.7	5	265	13.6861	0.00170789	F203216.dat	Q20476_S_5.mgf	322.04	4	19	24.0437	13	16	11	17	19	16	14	23	29	14	16	19	-3.80952	-1.3375	0.0149196	Blue	1.2625	0.233094	0.26015	Red	-2.22222	-0.798508	0.060512	Green
WP_013875538.1	molecular chaperone GroEL [Frankia symbiont of Datisca glomerata]	4.91169	56622.3	56	6668	117.763	0.0146956	F203214.dat	Q20474_S_B.mgf	3937.09	54	598	75.5556	365	323	365	294	281	330	405	434	457	506	442	453	-4.5	-1.50408	0.0272637	Blue	2.31111	0.837728	0.0221433	Blue	1.02222	0.0219789	0.476717	Red
WP_050803503.1	hypothetical protein [Frankia symbiont of Datisca glomerata]	6.90479	35179.2	16	612	17.3967	0.00217093	F203223.dat	Q20483_S_10.mgf	895.36	14	65	48.7879	20	25	20	15	13	18	33	21	58	65	104	15
WP_013875122.1	DNA-directed RNA polymerase subunit beta [Frankia symbiont of Datisca glomerata]	5.00227	126300	65	3872	30.6571	0.00382569	F203211.dat	Q20471_S_1.mgf	2974.27	52	262	51.3158	283	184	251	193	149	162	227	239	276	336	302	236	-4.5	-1.50408	0.0442229	Blue	1.33333	0.287682	0.195538	Red	1.33333	0.287682	0.349033	Red
WP_013874940.1	electron transfer flavoprotein subunit alpha [Frankia symbiont of Datisca glomerata]	5.16212	32998.4	12	548	16.6069	0.00207237	F203214.dat	Q20474_S_B.mgf	714.17	12	101	51.4107	19	14	23	14	10	13	22	23	32	20	83	16
WP_013872330.1	transcriptional regulator [Frankia symbiont of Datisca glomerata]	7.07818	32304.2	2	27	0.835805	0.0001043	F203224.dat	Q20484_S_11.mgf	60.68	2	2	4.57516	0	1	0	0	0	20	0	0	0	0	2	0	-5	-1.60944	0.0445047	Blue	-1.08696	-0.0833816	0.41701	Red	-1.31579	-0.274437	0.379228	Red
WP_013874273.1	methylmalonyl-CoA carboxyltransferase [Frankia symbiont of Datisca glomerata]	5.12357	61839.6	11	64	1.03494	0.000129149	F203224.dat	Q20484_S_11.mgf	449.065	9	24	19.2644	0	0	0	5	0	1	2	1	6	4	24	1	-5	-1.60944	0.00402495	Blue	1.13333	0.125163	0.400374	Red	1.8	0.587787	0.31165	Green
WP_013874431.1	glutamine synthetase [Frankia symbiont of Datisca glomerata]	5.11238	38900.1	7	136	3.49613	0.000436282	F203214.dat	Q20474_S_B.mgf	260.05	5	41	12.1813	1	0	0	0	4	5	2	1	0	0	22	0	-8.33333	-2.12026	0.0273935	Blue	1.56	0.444686	0.154806	Green	-1.19048	-0.174353	0.367267	Red
WP_013871950.1	MULTISPECIES: hypothetical protein [Frankia]	5.22944	12691.5	5	19	1.49707	0.000186819	F203216.dat	Q20476_S_5.mgf	106.59	3	3	34.188	0	0	0	2	3	0	0	0	3	0	3	0	-8.84615	-2.17998	0.0152733	Blue	1.32174	0.278948	0.156992	Red	-1.35294	-0.302281	0.194099	Red
WP_013873910.1	EmrB/QacA subfamily drug resistance transporter [Frankia symbiont of Datisca glomerata]	9.14367	61505	2	224	3.64198	0.000454482	F203224.dat	Q20484_S_11.mgf	78.7	1	3	2.98507	25	10	0	48	0	45	38	0	4	0	3	45	-20.3333	-3.01226	0.0047458	Blue	-1.96774	-0.676887	0.0542012	Green	-1.17308	-0.15963	0.382278	Red
WP_013874186.1	hypothetical protein [Frankia symbiont of Datisca glomerata]	6.00785	55547.1	8	36	0.648099	8.08762e-05	F203224.dat	Q20484_S_11.mgf	182.2	4	9	7.59259	0	0	2	6	0	3	0	0	3	1	9	2	1.43636	0.362115	0.0144324	Orange	-1.07843	-0.0755076	0.351031	Red	-1.375	-0.318454	0.236235	Red
WP_013874261.1	hypothetical protein [Frankia symbiont of Datisca glomerata]	5.83712	15810.2	5	81	5.12329	0.000639334	F203221.dat	Q20481_S_9.mgf	146.29	3	14	18.0556	5	6	0	19	9	2	2	4	14	1	2	2	1.41935	0.350202	0.0415564	Orange	1.29032	0.254892	0.284976	Red	-1.10714	-0.101783	0.337259	Red
WP_043603195.1	DNA-binding response regulator [Frankia symbiont of Datisca glomerata]	5.42971	27054.1	5	10	0.36963	4.6126e-05	F203214.dat	Q20474_S_B.mgf	72.51	2	3	8.50202	0	0	0	0	4	0	0	0	0	0	1	0
WP_013872206.1	hypothetical protein [Frankia symbiont of Datisca glomerata]	6.40508	22485.4	2	6	0.26684	3.32989e-05	F203216.dat	Q20476_S_5.mgf	70.88	2	2	13.6364	0	0	0	2	2	0	0	0	2	0	0	0	1.40496	0.340008	0.047804	Orange	-1.5125	-0.413764	0.0457839	Blue	-1.92063	-0.652656	0.107105	Green
WP_013874266.1	beta-hydroxyacyl-ACP dehydratase [Frankia symbiont of Datisca glomerata]	9.87561	15094.9	3	33	2.18616	0.000272811	F203214.dat	Q20474_S_B.mgf	126.96	2	4	18.5714	0	1	0	2	2	2	3	3	4	2	2	2
WP_013872795.1	DNA-binding response regulator [Frankia symbiont of Datisca glomerata]	6.44546	24502.1	8	60	2.44877	0.000305581	F203214.dat	Q20474_S_B.mgf	277.6	5	12	23.6842	1	0	2	0	7	2	2	3	0	0	6	6	1.3985	0.335398	0.031753	Orange	-1.24299	-0.21752	0.228053	Red	-1.25472	-0.22691	0.297644	Red
WP_013875613.1	MULTISPECIES: 30S ribosomal protein S18 [Frankia]	10.2552	8956.81	5	219	24.4507	0.00305119	F203219.dat	Q20479_S_7.mgf	125.48	3	32	28.2051	9	14	0	12	10	26	32	15	24	0	11	22	1.39419	0.332314	0.047857	Orange	-1.48765	-0.397201	0.0504699	Red	-1.70922	-0.536037	0.108405	Green
WP_043603060.1	hypothetical protein [Frankia symbiont of Datisca glomerata]	9.35018	12574.4	2	99	7.87315	0.000982489	F203214.dat	Q20474_S_B.mgf	89.14	2	5	16.129	13	0	4	11	10	15	12	11	0	0	3	0	1.27907	0.246133	0.0391124	Orange	1.60465	0.472906	0.0661621	Green	1.2093	0.190044	0.109036	Red
WP_043603824.1	50S ribosomal protein L20 [Frankia symbiont of Datisca glomerata]	11.4774	14417.8	7	150	10.4038	0.00129829	F203211.dat	Q20471_S_1.mgf	211.69	4	17	21.2598	7	2	0	10	5	5	31	9	21	0	14	0
WP_013875081.1	30S ribosomal protein S9 [Frankia symbiont of Datisca glomerata]	10.7091	14950.3	4	393	26.2872	0.00328037	F203224.dat	Q20484_S_11.mgf	218.75	4	15	28.1481	30	24	0	35	29	42	47	42	23	28	15	27	-1.163	-0.150999	0.0358318	Orange	1.23011	0.207107	0.00846949	Orange	1.32955	0.284837	0.00435402	Orange
WP_013875116.1	30S ribosomal protein S7 [Frankia symbiont of Datisca glomerata]	10.5373	17414.4	13	521	29.9178	0.00373344	F203211.dat	Q20471_S_1.mgf	618.16	12	107	51.2821	15	26	6	24	24	43	38	22	53	27	43	41
WP_013872769.1	MULTISPECIES: dUTPase [Frankia]	4.25443	10898.2	5	43	3.94561	0.000492372	F203216.dat	Q20476_S_5.mgf	204.32	3	5	26.2626	1	4	0	4	5	3	2	4	3	2	5	3
WP_043606810.1	phenylalanine--tRNA ligase subunit alpha [Frankia symbiont of Datisca glomerata]	5.12782	38511.3	8	73	1.89555	0.000236545	F203221.dat	Q20481_S_9.mgf	220.66	4	4	15.6863	4	0	0	4	3	3	11	6	4	0	6	9	-1.38776	-0.327687	0.022864	Orange	1.69118	0.525424	0.114182	Green	2.75	1.0116	0.0995771	Green
WP_013872710.1	molybdopterin synthase sulfur carrier subunit [Frankia symbiont of Datisca glomerata]	4.548	10708.5	2	30	2.80151	0.0003496	F203215.dat	Q20475_S_4.mgf	93.4	2	3	19.6078	0	3	0	3	0	5	0	3	5	0	4	3	-1.42209	-0.352128	0.0446903	Orange	1.03329	0.0327451	0.409339	Red	1.21637	0.195868	0.138646	Red
WP_013873162.1	potassium transporter TrkA [Frankia symbiont of Datisca glomerata]	5.03749	17060.7	2	29	1.69981	0.000212119	F203215.dat	Q20475_S_4.mgf	93.56	2	3	18.125	1	2	0	3	1	4	3	1	2	0	2	0	-1.475	-0.388658	0.0458792	Orange	1.35593	0.304489	0.0818579	Red	2.0678	0.726484	0.195494	Green
WP_013875095.1	MULTISPECIES: 30S ribosomal protein S5 [Frankia]	10.5857	20744.2	10	154	7.42376	0.000926409	F203211.dat	Q20471_S_1.mgf	564.72	10	57	60.396	6	2	0	11	1	5	5	2	13	8	26	4	5.75	1.7492	0.198754	Green	-1.33333	-0.287682	0.352	Red	1.25	0.223144	0.362329	Red
WP_013873481.1	DNA polymerase I [Frankia symbiont of Datisca glomerata]	5.47383	99524.5	8	36	0.36172	4.5139e-05	F203224.dat	Q20484_S_11.mgf	209.29	5	6	6.97425	2	0	0	4	2	0	2	0	3	1	6	0
WP_013872261.1	MULTISPECIES: PPOX class F420-dependent enzyme [Frankia]	6.06075	15457.8	3	19	1.22916	0.000153386	F203214.dat	Q20474_S_B.mgf	144.98	2	4	18.3824	2	0	0	2	3	1	0	1	1	0	1	1	3	1.09861	0.143932	Green	4	1.38629	0.070033	Green	10.6667	2.36712	0.12642	Green
WP_013873477.1	acyl-CoA dehydrogenase [Frankia symbiont of Datisca glomerata]	5.75206	41497.1	8	109	2.62669	0.000327784	F203214.dat	Q20474_S_B.mgf	305.6	6	15	18.3938	6	5	0	14	2	6	11	4	3	4	9	1	3	1.09861	0.0889039	Green	1.5	0.405465	0.230025	Green	6.25	1.83258	0.197593	Green
WP_013874442.1	hypothetical protein [Frankia symbiont of Datisca glomerata]	5.05227	7393.75	2	67	9.0617	0.00113081	F203211.dat	Q20471_S_1.mgf	110.6	2	6	22.2222	0	10	0	10	6	4	2	0	0	17	6	2	2.66667	0.980829	0.0945018	Green	2	0.693147	0.217665	Green	2	0.693147	0.217665	Green
WP_013875485.1	adenylosuccinate synthase [Frankia symbiont of Datisca glomerata]	6.4268	45757	12	80	1.74837	0.000218178	F203211.dat	Q20471_S_1.mgf	443.93	9	19	25.2927	2	1	2	5	5	1	1	1	3	4	20	2	2.52632	0.926762	0.161204	Green	1.18421	0.169076	0.438187	Red	1.34211	0.294239	0.401403	Red
WP_013871622.1	hypothetical protein [Frankia symbiont of Datisca glomerata]	5.07179	18968.4	2	57	3.005	0.000374993	F203218.dat	Q20478_S_C.mgf	103.32	2	4	16.6667	2	2	1	1	3	7	4	2	3	0	9	1	2.4	0.875469	0.138535	Green	1.2	0.182322	0.397628	Red	3	1.09861	0.134811	Green
WP_013873860.1	hypothetical protein [Frankia symbiont of Datisca glomerata]	4.63137	17984.1	2	20	1.11209	0.000138778	F203211.dat	Q20471_S_1.mgf	91.26	1	2	11.3772	0	0	1	1	2	1	1	1	2	1	2	2	2.35714	0.85745	0.147886	Green	1.64286	0.496437	0.254876	Green	-1.75	-0.559616	0.180817	Green
WP_013875096.1	50S ribosomal protein L18 [Frankia symbiont of Datisca glomerata]	11.3846	13155.2	7	380	28.886	0.00360467	F203214.dat	Q20474_S_B.mgf	318.46	6	18	45.9016	21	19	5	27	16	37	51	31	21	13	23	19	2.33333	0.847298	0.20536	Green	1	0	0.5	Red	1.33333	0.287682	0.352	Red
WP_013875082.1	MULTISPECIES: 50S ribosomal protein L13 [Frankia]	10.246	16216.7	8	206	12.7029	0.0015852	F203211.dat	Q20471_S_1.mgf	398.71	7	29	63.9456	13	4	2	16	10	9	12	13	16	13	25	8
WP_013874270.1	acyl carrier protein [Frankia symbiont of Datisca glomerata]	4.0814	14213.3	3	36	2.53283	0.000316071	F203215.dat	Q20475_S_4.mgf	226.76	3	8	36.2963	3	4	0	8	2	4	3	3	3	1	1	1	2.33333	0.847298	0.102553	Green	1.66667	0.510826	0.245884	Green	1	0	0.5	Red
WP_013873978.1	NUDIX hydrolase [Frankia symbiont of Datisca glomerata]	5.53956	33314.6	6	107	3.21181	0.000400801	F203224.dat	Q20484_S_11.mgf	280.19	6	13	18.5304	6	0	4	9	8	2	6	5	11	8	13	5	2.25	0.81093	0.0553936	Green	3.25	1.17865	0.0106558	Blue	2.25	0.81093	0.0553936	Green
WP_050803554.1	hypothetical protein [Frankia symbiont of Datisca glomerata]	8.97697	63007.8	13	56	0.888779	0.000110911	F203224.dat	Q20484_S_11.mgf	393.97	10	30	16.7539	0	0	0	1	0	1	0	0	3	0	30	0	2	0.693147	0.20347	Green	1.33333	0.287682	0.280719	Red	2.5	0.916291	0.111491	Green
WP_013873670.1	ATP-binding protein [Frankia symbiont of Datisca glomerata]	6.15511	63870.7	8	21	0.328789	4.10296e-05	F203214.dat	Q20474_S_B.mgf	147.895	4	4	7.41325	0	0	0	2	0	0	0	0	0	0	6	0	1.96154	0.673729	0.134209	Green	2.84615	1.04597	0.0333059	Blue	1.38462	0.325422	0.340973	Red
WP_013875570.1	guanylate cyclase [Frankia symbiont of Datisca glomerata]	5.93393	116888	6	34	0.290876	3.62984e-05	F203211.dat	Q20471_S_1.mgf	335.01	6	10	5.86592	0	0	0	0	2	0	0	0	3	0	8	0	1.95	0.667829	0.100253	Green	1.3	0.262364	0.3658	Red	-3.33333	-1.20397	0.152608	Green
WP_013871727.1	futalosine hydrolase [Frankia symbiont of Datisca glomerata]	5.32789	30613.9	5	21	0.685964	8.56013e-05	F203211.dat	Q20471_S_1.mgf	176.56	5	7	14.2857	0	0	0	0	2	0	4	2	0	0	1	0	1.91667	0.650588	0.120561	Green	5.33333	1.67398	0.0303322	Blue	1.41667	0.348307	0.380326	Red
WP_050803358.1	hypothetical protein [Frankia symbiont of Datisca glomerata]	5.57013	33722.2	5	35	1.03789	0.000129518	F203224.dat	Q20484_S_11.mgf	162.1	3	4	11.041	0	0	0	2	0	0	0	5	5	11	4	0	1.91228	0.648297	0.0775136	Green	2.01754	0.701881	0.0872376	Green	1.2807	0.247408	0.312234	Red
WP_013874798.1	phosphoesterase [Frankia symbiont of Datisca glomerata]	4.86252	38224	4	19	0.49707	6.20293e-05	F203214.dat	Q20474_S_B.mgf	178.38	3	6	9.64187	0	0	0	0	1	1	0	1	1	0	0	0	1.88	0.631272	0.08121	Green	2.32	0.841567	0.0539492	Green	2.28	0.824175	0.0248429	Blue
WP_050803360.1	type I polyketide synthase [Frankia symbiont of Datisca glomerata]	9.38923	281188	4	17	0.0604579	7.54453e-06	F203223.dat	Q20483_S_10.mgf	67.78	3	9	1.13553	0	0	0	0	0	2	0	0	0	9	3	0	1.875	0.628609	0.0775081	Green	1.5	0.405465	0.18695	Green	1.625	0.485508	0.163082	Green
WP_050803657.1	iron ABC transporter substrate-binding protein [Frankia symbiont of Datisca glomerata]	6.84719	34576.9	4	14	0.404895	5.05268e-05	F203211.dat	Q20471_S_1.mgf	193.06	3	7	16.5644	0	0	0	0	2	0	0	0	0	1	3	0
WP_013872278.1	hypothetical protein [Frankia symbiont of Datisca glomerata]	5.42613	20321.5	3	4	0.196836	2.45631e-05	F203216.dat	Q20476_S_5.mgf	67.01	1	1	6.98925	0	0	0	1	1	0	0	0	0	0	0	0	1.85714	0.619039	0.120348	Green	3.42857	1.23214	0.0418234	Blue	2.57143	0.944462	0.141774	Green
WP_013872918.1	hypothetical protein [Frankia symbiont of Datisca glomerata]	10.8539	14456.7	2	37	2.55938	0.000319384	F203221.dat	Q20481_S_9.mgf	140.89	2	7	18.1159	2	1	0	2	2	3	4	2	7	5	0	2	1.83333	0.606136	0.199104	Green	1.83333	0.606136	0.199104	Green	1.66667	0.510826	0.220912	Green
WP_013875588.1	serine/threonine protein kinase [Frankia symbiont of Datisca glomerata]	8.70237	65348.3	2	4	0.0612104	7.63844e-06	F203224.dat	Q20484_S_11.mgf	83.88	1	2	2.22222	0	0	0	0	2	0	0	0	0	0	2	0	1.83333	0.606136	0.0945018	Green	1.5	0.405465	0.143932	Green	-1.2	-0.182322	0.362329	Red
WP_043602776.1	hypothetical protein [Frankia symbiont of Datisca glomerata]	4.24135	18743.5	2	11	0.586871	7.32356e-05	F203219.dat	Q20479_S_7.mgf	75.55	1	1	8.37696	0	0	0	1	1	0	1	1	1	1	2	0	1.81818	0.597837	0.21367	Green	2.09091	0.737599	0.171784	Green	3.72727	1.31568	0.112946	Green
WP_043602828.1	hypothetical protein [Frankia symbiont of Datisca glomerata]	4.76407	31599.7	2	2	0.0632918	7.89817e-06	F203216.dat	Q20476_S_5.mgf	68.6	2	2	4.66667	0	0	0	0	2	0	0	0	0	0	0	0	1.8	0.587787	0.18695	Green	1.6	0.470004	0.208433	Green	2	0.693147	0.222807	Green
WP_043606159.1	FMN reductase, partial [Frankia symbiont of Datisca glomerata]	4.60371	10700.5	2	10	0.934533	0.00011662	F203214.dat	Q20474_S_B.mgf	54.87	1	2	7.21649	0	0	0	0	2	0	0	2	0	0	1	0	1.8	0.587787	0.102553	Green	1	0	0.5	Red	1	0	0.5	Red
WP_013872119.1	class II fructose-bisphosphate aldolase [Frankia symbiont of Datisca glomerata]	5.44433	37144	14	170	4.57678	0.000571135	F203214.dat	Q20474_S_B.mgf	629.33	14	29	51.5942	14	2	7	2	31	7	0	7	8	11	18	1	1.78571	0.579818	0.204848	Green	1.5	0.405465	0.248506	Green	1.21429	0.194156	0.377085	Red
WP_013875293.1	hypothetical protein [Frankia symbiont of Datisca glomerata]	8.02656	11572.1	3	30	2.59244	0.000323509	F203217.dat	Q20477_S_6.mgf	113.66	2	4	12.844	1	4	0	4	2	4	1	1	5	3	1	0	1.76923	0.570545	0.213343	Green	-2.6	-0.955511	0.23831	Green	2.15385	0.767255	0.21073	Green
WP_013872385.1	MULTISPECIES: hypothetical protein [Frankia]	4.79274	8072.37	9	683	84.6096	0.0105584	F203216.dat	Q20476_S_5.mgf	501.21	9	56	94.6667	42	61	11	69	56	62	54	47	69	48	30	68	1.75	0.559616	0.120348	Green	1	0	0.5	Red	3.625	1.28785	0.144284	Green
WP_013875108.1	MULTISPECIES: 30S ribosomal protein S19 [Frankia]	11	10572.7	6	70	6.62081	0.00082621	F203221.dat	Q20481_S_9.mgf	161.575	4	5	55.914	4	1	5	10	6	2	8	6	5	0	8	0	1.75	0.559616	0.170925	Green	1.5	0.405465	0.0889039	Green	1.625	0.485508	0.298492	Green
WP_013874506.1	phosphopantothenoylcysteine decarboxylase [Frankia symbiont of Datisca glomerata]	8.99471	47196.2	11	67	1.41961	0.000177152	F203224.dat	Q20484_S_11.mgf	400.92	9	17	24.406	2	0	0	3	2	0	1	2	5	3	17	2
WP_013874386.1	MULTISPECIES: hypothetical protein [Frankia]	4.65406	22226.6	3	18	0.809841	0.00010106	F203222.dat	Q20482_S_D.mgf	114.04	2	2	16.6667	0	0	2	0	4	1	1	2	0	0	0	1	1.75	0.559616	0.143932	Green	1.75	0.559616	0.143932	Green	2	0.693147	0.0889039	Green
WP_013875113.1	MULTISPECIES: 30S ribosomal protein S10 [Frankia]	9.37108	11639.3	10	1054	90.5555	0.0113004	F203211.dat	Q20471_S_1.mgf	455.89	8	61	59.8039	38	39	40	67	36	85	99	66	125	111	49	85	1.72917	0.54764	0.106444	Green	2.20833	0.792238	0.064824	Green	1.20833	0.189242	0.298492	Red
WP_043603096.1	glutathione peroxidase [Frankia symbiont of Datisca glomerata]	4.76095	17459.8	9	358	20.5043	0.00255872	F203221.dat	Q20481_S_9.mgf	334.32	7	52	52.439	23	18	22	25	61	15	11	25	52	28	12	18	1.72727	0.546544	0.128022	Green	2	0.693147	0.0553051	Green	2.22727	0.800778	0.106259	Green
WP_013873112.1	glucose-6-phosphate dehydrogenase [Frankia symbiont of Datisca glomerata]	5.40599	56843.1	12	58	1.02035	0.000127329	F203214.dat	Q20474_S_B.mgf	339.81	6	17	13.3333	0	0	4	0	8	0	0	0	0	0	11	0	1.7	0.530628	0.16786	Green	1.2	0.182322	0.321665	Red	-1.66667	-0.510826	0.18695	Green
WP_013875150.1	NADH-quinone oxidoreductase subunit I [Frankia symbiont of Datisca glomerata]	4.75011	22156.4	8	177	7.98865	0.000996902	F203215.dat	Q20475_S_4.mgf	337.23	6	10	32.5	7	2	4	10	4	8	7	8	35	17	20	9	1.69231	0.526093	0.172824	Green	1.92308	0.653926	0.0966285	Green	2.23077	0.802346	0.0711595	Green
WP_013875111.1	50S ribosomal protein L4 [Frankia symbiont of Datisca glomerata]	10.0955	27837.6	5	1142	41.0236	0.00511933	F203221.dat	Q20481_S_9.mgf	331.81	5	54	24.7148	93	79	21	115	80	107	100	99	54	85	58	119
WP_050803326.1	hypothetical protein [Frankia symbiont of Datisca glomerata]	4.20756	13643.9	3	72	5.27709	0.000658526	F203225.dat	Q20485_S_12.mgf	240.13	2	4	30.4965	3	2	1	3	4	4	4	3	7	5	13	4
WP_013872709.1	peptidase [Frankia symbiont of Datisca glomerata]	4.82878	15492.6	2	19	1.22639	0.000153041	F203216.dat	Q20476_S_5.mgf	48.01	2	11	17.1642	6	0	0	0	11	0	0	0	0	0	0	0	1.66667	0.510826	0.230025	Green	2	0.693147	0.217665	Green	11	2.3979	0.187308	Green
WP_013875098.1	MULTISPECIES: 30S ribosomal protein S8 [Frankia]	9.86605	14683.9	5	923	62.8581	0.00784405	F203211.dat	Q20471_S_1.mgf	199.77	4	33	24.4444	89	63	33	108	104	73	70	72	59	57	20	63	1.66667	0.510826	0.245884	Green	1	0	0.5	Red	3	1.09861	0.195538	Green
WP_013874998.1	F0F1 ATP synthase subunit epsilon [Frankia symbiont of Datisca glomerata]	4.73953	9312.95	4	131	14.0664	0.00175535	F203211.dat	Q20471_S_1.mgf	224.68	4	17	52.809	8	7	1	6	13	7	8	6	23	7	10	7	1.66667	0.510826	0.245884	Green	2	0.693147	0.217665	Green	3.66667	1.29928	0.191867	Green
WP_013875132.1	50S ribosomal protein L33 [Frankia symbiont of Datisca glomerata]	10.2046	6582.35	2	359	54.5398	0.00680601	F203211.dat	Q20471_S_1.mgf	88.51	2	9	33.3333	22	32	8	32	25	38	35	34	22	16	9	39	1.66667	0.510826	0.245884	Green	3	1.09861	0.0981306	Green	1.33333	0.287682	0.352	Red
WP_050803693.1	methionine--tRNA ligase [Frankia symbiont of Datisca glomerata]	5.23925	58495.9	9	27	0.461571	5.75993e-05	F203211.dat	Q20471_S_1.mgf	156.18	4	6	7.21063	1	0	0	0	2	1	1	2	1	0	5	2	1.66667	0.510826	0.245884	Green	4.33333	1.46634	0.0658888	Green	6	1.79176	0.100269	Green
WP_013872383.1	DEAD/DEAH box helicase [Frankia symbiont of Datisca glomerata]	6.24528	72787	8	23	0.315991	3.94324e-05	F203224.dat	Q20484_S_11.mgf	253.11	5	5	8.64553	0	1	0	1	1	1	1	1	1	0	5	1
WP_013872347.1	sodium:proton antiporter [Frankia symbiont of Datisca glomerata]	7.03248	40204.2	7	43	1.06954	0.000133468	F203223.dat	Q20483_S_10.mgf	178.23	5	9	18.3727	1	0	0	1	0	2	3	1	1	9	2	1
WP_013872780.1	6-phosphogluconate dehydrogenase [Frankia symbiont of Datisca glomerata]	5.36832	36223	4	18	0.496922	6.20108e-05	F203224.dat	Q20484_S_11.mgf	174.16	3	7	10.9145	1	0	0	0	3	0	0	0	0	0	7	0	1.66667	0.510826	0.230025	Green	1.66667	0.510826	0.230025	Green	1	0	0.5	Red
WP_043606230.1	S-adenosyl methyltransferase [Frankia symbiont of Datisca glomerata]	4.62886	28822.5	4	50	1.73476	0.00021648	F203217.dat	Q20477_S_6.mgf	206.29	3	5	21.4286	1	3	3	3	4	5	2	2	2	1	4	5
WP_013875322.1	alpha/beta hydrolase [Frankia symbiont of Datisca glomerata]	6.17694	33158	3	22	0.663491	8.27969e-05	F203220.dat	Q20480_S_8.mgf	108.26	3	4	9.33333	0	0	1	2	1	0	0	4	1	0	3	2	1.66667	0.510826	0.245884	Green	1	0	0.5	Red	5	1.60944	0.106853	Green
WP_013872026.1	antibiotic biosynthesis monooxygenase [Frankia symbiont of Datisca glomerata]	5.75737	12825.4	2	5	0.389853	4.86496e-05	F203217.dat	Q20477_S_6.mgf	97.32	2	2	22.807	0	1	0	0	1	2	0	0	0	0	0	1	1.66667	0.510826	0.245884	Green	1	0	0.5	Red	2.33333	0.847298	0.137288	Green
WP_013873568.1	hypothetical protein [Frankia symbiont of Datisca glomerata]	10.0595	88307.2	15	60	0.679446	8.4788e-05	F203214.dat	Q20474_S_B.mgf	642.35	13	27	13.8298	0	3	0	0	0	1	3	0	0	1	21	0	1.66667	0.510826	0.230025	Green	1	0	0.5	Red	1	0	0.5	Red
WP_043606830.1	3-dehydroquinate synthase [Frankia symbiont of Datisca glomerata]	5.7474	38830.7	15	93	2.39501	0.000298873	F203224.dat	Q20484_S_11.mgf	444.99	10	17	26.6484	4	1	1	1	2	0	5	4	8	10	17	0	1.66667	0.510826	0.0889039	Green	2.66667	0.980829	0.049991	Blue	1.66667	0.510826	0.220912	Green
WP_013874375.1	hypothetical protein [Frankia symbiont of Datisca glomerata]	5.56814	46948.9	11	51	1.08629	0.000135558	F203224.dat	Q20484_S_11.mgf	286.79	5	8	15.0342	5	3	1	3	0	2	3	2	3	4	8	3
WP_013875400.1	cysteine--tRNA ligase [Frankia symbiont of Datisca glomerata]	6.66296	56677.9	7	23	0.405802	5.064e-05	F203224.dat	Q20484_S_11.mgf	195.36	5	8	14.3939	2	0	1	1	0	0	1	1	0	1	8	0
WP_043604617.1	epimerase [Frankia symbiont of Datisca glomerata]	9.16534	36949.8	7	25	0.676593	8.4432e-05	F203211.dat	Q20471_S_1.mgf	179.39	4	4	15.2113	2	0	1	1	0	0	0	1	5	6	5	0	1.66667	0.510826	0.245884	Green	1	0	0.5	Red	1.66667	0.510826	0.245884	Green
WP_013874203.1	acyl-CoA thioesterase II [Frankia symbiont of Datisca glomerata]	6.45507	34037.3	6	34	0.998904	0.000124653	F203211.dat	Q20471_S_1.mgf	283.9	6	8	21.4984	1	0	2	0	1	0	1	1	8	0	5	0	1.66667	0.510826	0.230025	Green	2	0.693147	0.143932	Green	2	0.693147	0.143932	Green
WP_013875013.1	MULTISPECIES: 50S ribosomal protein L31 [Frankia]	9.50353	8851.41	6	225	25.4197	0.00317212	F203215.dat	Q20475_S_4.mgf	205.07	4	14	41.7722	14	47	8	14	11	20	10	10	23	8	9	8	1.66667	0.510826	0.245884	Green	1	0	0.5	Red	1	0	0.5	Red
WP_043605048.1	MULTISPECIES: hopanoid biosynthesis associated radical SAM protein HpnH [Frankia]	7.97881	37396.9	5	36	0.962646	0.000120128	F203214.dat	Q20474_S_B.mgf	131.52	4	4	12.2754	5	2	2	1	3	1	1	1	4	3	4	0	1.66667	0.510826	0.245884	Green	1.66667	0.510826	0.245884	Green	1.33333	0.287682	0.352	Red
WP_013873048.1	MULTISPECIES: isoprenyl transferase [Frankia]	6.97851	30254.3	4	28	0.925489	0.000115492	F203223.dat	Q20483_S_10.mgf	105.42	2	5	8.2397	2	1	0	0	0	1	1	2	4	5	3	3	1.65385	0.503104	0.29343	Green	-1.44444	-0.367725	0.284142	Red	1.26923	0.238411	0.3594	Red
WP_013873476.1	LLM class F420-dependent oxidoreductase [Frankia symbiont of Datisca glomerata]	5.68673	38014.9	4	11	0.28936	3.61092e-05	F203218.dat	Q20478_S_C.mgf	109.72	2	2	6.87679	3	0	0	1	0	0	1	0	0	0	0	0	1.625	0.485508	0.145987	Green	1.25	0.223144	0.364591	Red	-1.14286	-0.133531	0.41701	Red
WP_013873606.1	carboxylate--amine ligase [Frankia symbiont of Datisca glomerata]	4.62283	30183.2	4	22	0.728882	9.0957e-05	F203214.dat	Q20474_S_B.mgf	156.96	3	3	16.129	1	1	1	1	0	0	2	2	1	1	2	0	1.62393	0.48485	0.0905885	Green	1.47863	0.391118	0.153437	Red	1.2735	0.241772	0.295063	Red
WP_013871815.1	hypothetical protein [Frankia symbiont of Datisca glomerata]	9.40145	32341.8	3	14	0.432877	5.40186e-05	F203211.dat	Q20471_S_1.mgf	166.83	2	3	8.83281	1	1	1	0	1	0	1	1	0	0	0	1
WP_013872269.1	hypothetical protein [Frankia symbiont of Datisca glomerata]	8.83604	14635.7	3	42	2.86969	0.000358108	F203211.dat	Q20471_S_1.mgf	190.81	3	9	29.1045	4	2	3	1	4	0	1	2	1	0	6	0	1.61538	0.479573	0.181798	Green	1.69231	0.526093	0.0572386	Green	-1.18182	-0.167054	0.415442	Red
WP_013873529.1	MULTISPECIES: hypothetical protein [Frankia]	4.33903	9274.66	3	8	0.862565	0.000107639	F203217.dat	Q20477_S_6.mgf	73.06	1	1	14.9425	0	3	0	0	0	1	0	0	0	1	0	1	1.6	0.470004	0.208433	Green	2.2	0.788457	0.109653	Green	5	1.60944	0.12214	Green
WP_043607037.1	penicillin-binding protein [Frankia symbiont of Datisca glomerata]	7.80594	59802.7	3	45	0.752475	9.39012e-05	F203224.dat	Q20484_S_11.mgf	181.86	3	9	6.65529	3	1	2	2	1	0	2	0	0	2	9	1	1.6	0.470004	0.253579	Green	1.2	0.182322	0.362329	Red	-1.25	-0.223144	0.362329	Red
WP_013872121.1	hypothetical protein [Frankia symbiont of Datisca glomerata]	9.5504	32878	2	9	0.273739	3.41599e-05	F203212.dat	Q20472_S_2.mgf	87.15	1	1	5.37975	1	1	1	1	0	0	1	1	0	0	1	0	1.59167	0.464782	0.0868879	Green	2.44167	0.892681	0.0139446	Blue	2.06667	0.725937	0.03831	Blue
WP_047222719.1	MULTISPECIES: succinate dehydrogenase, cytochrome b556 subunit [Frankia]	8.17408	13119.1	2	49	3.73502	0.000466092	F203222.dat	Q20482_S_D.mgf	118.73	2	3	21.5517	3	2	1	0	1	2	3	3	1	2	11	0	1.57576	0.454736	0.209161	Green	1.37879	0.321205	0.264903	Red	-1.08197	-0.0787809	0.375682	Red
WP_013873869.1	hypothetical protein [Frankia symbiont of Datisca glomerata]	6.43268	50931.7	6	202	3.96609	0.000494928	F203214.dat	Q20474_S_B.mgf	261.11	6	17	14.1053	15	0	2	4	3	3	4	4	24	24	40	7	1.57143	0.451985	0.338934	Green	-2.33333	-0.847298	0.20536	Green	2	0.693147	0.29101	Green
WP_013874048.1	nitrogenase iron protein [Frankia symbiont of Datisca glomerata]	4.82111	31819.9	14	359	11.2823	0.00140791	F203211.dat	Q20471_S_1.mgf	779.79	13	103	36.8966	18	0	53	8	32	5	0	19	7	0	36	12
WP_013875488.1	5-(carboxyamino)imidazole ribonucleotide mutase [Frankia symbiont of Datisca glomerata]	4.77322	17691.3	5	372	21.0273	0.00262399	F203215.dat	Q20475_S_4.mgf	289.2	5	20	36	15	22	71	20	31	18	22	16	28	23	24	27	1.5625	0.446287	0.129754	Green	3.3125	1.1977	0.127411	Green	3.0625	1.11923	0.0187564	Blue
WP_013871602.1	DNA gyrase subunit A [Frankia symbiont of Datisca glomerata]	5.82112	92310	34	822	8.90478	0.00111123	F203211.dat	Q20471_S_1.mgf	1566.51	29	101	40.9308	56	54	32	37	17	37	55	28	55	67	91	50
WP_013874910.1	branched chain amino acid aminotransferase [Frankia symbiont of Datisca glomerata]	5.06218	34033.2	9	65	1.9099	0.000238336	F203211.dat	Q20471_S_1.mgf	275.97	6	12	21.0356	2	1	8	2	3	1	2	3	3	2	7	1
WP_050803442.1	hypothetical protein [Frankia symbiont of Datisca glomerata]	5.55705	57575.3	6	234	4.06425	0.000507176	F203214.dat	Q20474_S_B.mgf	320.04	6	15	15.4275	24	15	5	4	11	12	24	12	14	24	11	29	1.55612	0.442197	0.105745	Green	1.30612	0.267063	0.248157	Red	1.35204	0.301615	0.230513	Red
WP_013872472.1	alpha-ketoglutarate decarboxylase [Frankia symbiont of Datisca glomerata]	5.77174	135105	35	550	4.0709	0.000508007	F203214.dat	Q20474_S_B.mgf	1504.5	30	116	29.7362	14	10	39	13	16	10	34	27	27	12	38	10
WP_013873556.1	Pup--protein ligase [Frankia symbiont of Datisca glomerata]	8.75017	51935.9	26	191	3.67761	0.000458928	F203224.dat	Q20484_S_11.mgf	806.328	20	37	40.2655	14	5	8	5	5	6	6	7	9	11	37	5	1.55556	0.441833	0.0553936	Green	1.88889	0.635989	0.0580583	Green	2.77778	1.02165	0.0701787	Green
WP_013875319.1	epimerase [Frankia symbiont of Datisca glomerata]	5.89621	35768.4	10	429	11.9938	0.00149671	F203211.dat	Q20471_S_1.mgf	431.57	7	32	27.1903	35	30	22	32	16	6	25	42	39	32	30	25	1.55556	0.441833	0.355124	Green	-3	-1.09861	0.195538	Green	-3	-1.09861	0.195538	Green
WP_013874267.1	3-oxoacyl-ACP synthase [Frankia symbiont of Datisca glomerata]	5.00166	43794.2	8	191	4.3613	0.000544246	F203224.dat	Q20484_S_11.mgf	300.07	7	22	15.4394	15	12	0	12	0	4	15	17	17	18	22	12
WP_013873436.1	aldehyde dehydrogenase [Frankia symbiont of Datisca glomerata]	5.08181	53125.9	16	283	5.32697	0.000664752	F203214.dat	Q20474_S_B.mgf	806.72	15	47	30.2187	16	10	25	4	15	12	12	17	16	7	29	8
WP_013872117.1	transglycosylase [Frankia symbiont of Datisca glomerata]	8.74357	25897.9	4	85	3.28212	0.000409576	F203211.dat	Q20471_S_1.mgf	205.34	4	8	26.4228	5	4	4	4	3	0	7	7	7	7	10	4	1.53191	0.426519	0.0821016	Green	1.08511	0.081678	0.382561	Red	-1.31469	-0.273597	0.257609	Red
WP_043602595.1	DNA topoisomerase IV subunit B [Frankia symbiont of Datisca glomerata]	5.91517	68822.4	20	373	5.41975	0.000676329	F203211.dat	Q20471_S_1.mgf	735.845	15	45	27.1704	31	15	16	22	7	8	24	19	33	34	44	9	1.52632	0.422857	0.170788	Green	2.10526	0.74444	0.14672	Green	1.42105	0.351398	0.16473	Red
WP_013874978.1	acetyl-CoA acetyltransferase [Frankia symbiont of Datisca glomerata]	5.62268	39888.6	16	131	3.28414	0.000409828	F203211.dat	Q20471_S_1.mgf	710.1	14	20	38.3249	6	4	18	4	8	4	4	5	6	3	16	4	1.50769	0.41058	0.118332	Green	1.44615	0.368908	0.149768	Red	1.03077	0.0303053	0.478136	Red
WP_043604010.1	lysine--tRNA ligase [Frankia symbiont of Datisca glomerata]	5.1225	54793.9	15	166	3.02953	0.000378055	F203218.dat	Q20478_S_C.mgf	395.69	8	32	18.7629	8	3	4	5	3	0	16	11	10	21	21	4
WP_013873515.1	aconitate hydratase [Frankia symbiont of Datisca glomerata]	4.79985	99788.5	39	942	9.43997	0.00117801	F203214.dat	Q20474_S_B.mgf	1990.72	38	197	46.0385	35	23	80	12	43	28	46	44	22	6	70	20	1.5	0.405465	0.230025	Green	1.75	0.559616	0.143932	Green	2.5	0.916291	0.134996	Green
WP_043604402.1	citrate synthase [Frankia symbiont of Datisca glomerata]	5.96322	39490.1	11	148	3.74777	0.000467684	F203224.dat	Q20484_S_11.mgf	394.75	7	12	35.4396	6	2	12	1	6	4	11	14	11	0	12	8
WP_013875435.1	guanylate cyclase [Frankia symbiont of Datisca glomerata]	5.65524	135193	13	50	0.369843	4.61526e-05	F203214.dat	Q20474_S_B.mgf	322.5	7	10	5.40541	2	0	0	0	0	0	0	0	6	2	16	0
WP_013874483.1	PAS domain-containing sensor histidine kinase [Frankia symbiont of Datisca glomerata]	6.28664	42412	12	63	1.48543	0.000185366	F203211.dat	Q20471_S_1.mgf	401.65	7	18	21.7391	1	0	1	0	0	0	0	0	6	2	12	0	1.5	0.405465	0.230025	Green	1.5	0.405465	0.230025	Green	2.25	0.81093	0.182569	Green
WP_013872398.1	peptidase M16 [Frankia symbiont of Datisca glomerata]	4.9532	48984.3	11	107	2.18437	0.000272588	F203214.dat	Q20474_S_B.mgf	558.08	10	28	23.6203	3	2	12	3	2	4	3	4	2	1	18	2
WP_013873607.1	methionine synthase [Frankia symbiont of Datisca glomerata]	5.03601	128386	9	27	0.210304	2.62438e-05	F203211.dat	Q20471_S_1.mgf	222.41	5	6	4.78589	1	0	1	0	0	0	1	2	0	0	4	0	1.5	0.405465	0.230025	Green	2	0.693147	0.102553	Green	3.75	1.32176	0.114302	Green
WP_013872953.1	B12-binding domain-containing radical SAM protein [Frankia symbiont of Datisca glomerata]	5.71653	73855.4	8	16	0.21664	2.70344e-05	F203224.dat	Q20484_S_11.mgf	115.79	2	3	3.73134	0	0	2	0	0	0	0	1	1	1	3	1	1.5	0.405465	0.297321	Green	-1.33333	-0.287682	0.352	Red	2.5	0.916291	0.226085	Green
WP_013872963.1	gamma-glutamyl-phosphate reductase [Frankia symbiont of Datisca glomerata]	5.42532	43359.9	8	28	0.645758	8.0584e-05	F203224.dat	Q20484_S_11.mgf	211.34	4	6	10.2625	1	0	1	0	0	0	2	2	5	0	6	0	1.5	0.405465	0.0658888	Green	-1.11111	-0.105361	0.362329	Red	1.3	0.262364	0.253579	Red
WP_013874047.1	nitrogenase molybdenum-iron protein alpha chain [Frankia symbiont of Datisca glomerata]	5.94921	53781.8	8	26	0.483435	6.03277e-05	F203211.dat	Q20471_S_1.mgf	291.53	8	13	20.5394	0	0	2	0	0	0	0	0	0	0	0	0
WP_050803321.1	hypothetical protein [Frankia symbiont of Datisca glomerata]	9.86176	44280.5	8	67	1.51308	0.000188817	F203224.dat	Q20484_S_11.mgf	261.59	6	10	17.5115	3	4	0	3	0	0	7	2	13	7	10	1
WP_013872318.1	GTP-binding protein YchF [Frankia symbiont of Datisca glomerata]	4.90091	37926.9	7	67	1.76656	0.000220448	F203214.dat	Q20474_S_B.mgf	286.07	6	11	19.2737	0	0	2	0	0	0	13	0	10	1	6	0
WP_013874248.1	hypothetical protein [Frankia symbiont of Datisca glomerata]	5.27994	27081.3	7	19	0.701592	8.75516e-05	F203214.dat	Q20474_S_B.mgf	293.92	6	8	23.8866	0	0	2	0	0	0	0	1	3	0	2	1
WP_013875542.1	hypothetical protein [Frankia symbiont of Datisca glomerata]	5.78707	94109.7	7	17	0.18064	2.25421e-05	F203211.dat	Q20471_S_1.mgf	154.52	4	5	4.24581	2	0	0	0	0	0	0	0	1	1	4	0	1.5	0.405465	0.230025	Green	2	0.693147	0.18695	Green	2	0.693147	0.137288	Green
WP_013872034.1	serine/threonine protein kinase [Frankia symbiont of Datisca glomerata]	6.31608	84986.9	5	25	0.294163	3.67085e-05	F203214.dat	Q20474_S_B.mgf	166	4	4	6.3197	1	0	1	0	0	0	3	0	2	0	6	0
WP_013875269.1	histidine--tRNA ligase [Frankia symbiont of Datisca glomerata]	5.16886	48794.1	5	15	0.307414	3.83622e-05	F203214.dat	Q20474_S_B.mgf	153.26	3	6	5.46697	0	0	2	0	0	0	2	1	0	0	2	0	1.5	0.405465	0.230025	Green	-1.33333	-0.287682	0.352	Red	1	0	0.5	Red
WP_050803611.1	hypothetical protein [Frankia symbiont of Datisca glomerata]	5.17239	41746	5	25	0.598859	7.47315e-05	F203214.dat	Q20474_S_B.mgf	182.56	3	8	13.7755	0	1	1	0	0	0	0	3	3	0	5	0	-1.5	-0.405465	0.297321	Green	1	0	0.5	Red	4.16667	1.42712	0.205686	Green
WP_013871916.1	toxic anion resistance protein [Frankia symbiont of Datisca glomerata]	5.62442	43800.9	4	18	0.410951	5.12824e-05	F203224.dat	Q20484_S_11.mgf	197.94	3	4	12.2249	0	0	2	0	0	0	0	0	1	0	4	0	-1.5	-0.405465	0.217665	Green	2.22222	0.798508	0.0394638	Blue	3.33333	1.20397	0.118336	Green
WP_013873580.1	hypothetical protein [Frankia symbiont of Datisca glomerata]	6.67635	52457.1	4	25	0.47658	5.94723e-05	F203211.dat	Q20471_S_1.mgf	210.33	3	5	7.51566	0	2	0	0	0	0	2	0	1	2	9	1	-1.5	-0.405465	0.20536	Green	-1.09091	-0.0870114	0.404497	Red	1.5	0.405465	0.177616	Green
WP_043604764.1	fructose 1,6-bisphosphatase [Frankia symbiont of Datisca glomerata]	5.16748	32681.6	4	7	0.214188	2.67284e-05	F203214.dat	Q20474_S_B.mgf	64.47	2	2	8.33333	0	0	2	0	0	0	0	0	0	0	1	0	-1.5	-0.405465	0.230025	Green	-1.2	-0.182322	0.352	Red	2	0.693147	0.240909	Green
WP_050803583.1	hypothetical protein [Frankia symbiont of Datisca glomerata]	8.8339	39297.2	4	29	0.737967	9.20907e-05	F203224.dat	Q20484_S_11.mgf	180.36	3	10	9.04523	1	0	1	0	0	0	0	1	0	0	10	1	-1.5	-0.405465	0.230025	Green	1.5	0.405465	0.286696	Green	2.33333	0.847298	0.120991	Green
WP_013872277.1	hypothetical protein [Frankia symbiont of Datisca glomerata]	5.45261	72488.6	3	5	0.0689764	8.60755e-06	F203218.dat	Q20478_S_C.mgf	75.74	1	1	2.46377	0	0	2	0	0	0	1	0	0	0	0	1
WP_013872384.1	hypothetical protein [Frankia symbiont of Datisca glomerata]	5.00672	30697.9	3	21	0.684086	8.53669e-05	F203218.dat	Q20478_S_C.mgf	116.14	2	6	12.2449	0	1	1	0	0	0	4	1	3	0	0	0
WP_013872538.1	acetyltransferase [Frankia symbiont of Datisca glomerata]	9.88399	25676.6	3	19	0.739972	9.2341e-05	F203224.dat	Q20484_S_11.mgf	138.99	3	6	11.2971	1	1	0	0	0	0	0	1	3	0	6	1	-1.5	-0.405465	0.230025	Green	2.16667	0.77319	0.193327	Green	1.33333	0.287682	0.362329	Red
WP_013873360.1	O-acetylhomoserine aminocarboxypropyltransferase [Frankia symbiont of Datisca glomerata]	5.26788	45575.3	3	22	0.482718	6.02383e-05	F203211.dat	Q20471_S_1.mgf	152.93	3	5	7.81609	0	0	2	0	0	0	0	1	0	0	5	0
WP_013875091.1	adenylate kinase [Frankia symbiont of Datisca glomerata]	4.82152	23728.1	3	4	0.168577	2.10367e-05	F203213.dat	Q20473_S_3.mgf	69.83	2	2	12.9032	0	2	0	0	0	0	0	0	0	0	0	0	-1.5	-0.405465	0.277129	Green	-1.56522	-0.448025	0.268881	Green	-2.57143	-0.944462	0.146736	Green
WP_013875154.1	NADH-quinone oxidoreductase subunit E [Frankia symbiont of Datisca glomerata]	4.98234	27413.7	3	47	1.71447	0.000213948	F203214.dat	Q20474_S_B.mgf	165.17	3	10	10.3704	0	2	0	0	0	0	3	0	4	7	7	1
WP_013875448.1	hypothetical protein [Frankia symbiont of Datisca glomerata]	5.2208	29332.2	3	8	0.272738	3.40349e-05	F203218.dat	Q20478_S_C.mgf	80.36	1	1	5.55556	0	1	1	0	0	0	2	0	1	0	0	0	-1.5	-0.405465	0.16473	Green	-1.33333	-0.287682	0.259259	Red	-1.2	-0.182322	0.345881	Red
WP_043602979.1	hypothetical protein [Frankia symbiont of Datisca glomerata]	6.97344	36236.3	3	32	0.883091	0.000110201	F203211.dat	Q20471_S_1.mgf	195.91	3	8	10.5714	2	0	5	1	2	0	0	3	0	0	2	0
WP_050803435.1	hypothetical protein [Frankia symbiont of Datisca glomerata]	5.89963	17951.2	3	6	0.334239	4.17096e-05	F203220.dat	Q20480_S_8.mgf	56.41	1	1	4.73373	1	0	1	0	0	0	0	1	0	0	0	0	-1.5	-0.405465	0.230025	Green	1.66667	0.510826	0.137288	Green	2.33333	0.847298	0.0195103	Blue
WP_050803749.1	chlorite dismutase [Frankia symbiont of Datisca glomerata]	5.57632	27247.8	3	5	0.183501	2.2899e-05	F203214.dat	Q20474_S_B.mgf	43.18	2	2	8.29876	0	0	2	0	0	0	0	0	0	0	0	0	-1.5	-0.405465	0.297321	Green	-1.5	-0.405465	0.297321	Green	-2	-0.693147	0.217665	Green
WP_013872590.1	transcriptional regulator [Frankia symbiont of Datisca glomerata]	5.102	9560.94	2	2	0.209184	2.61041e-05	F203213.dat	Q20473_S_3.mgf	44.86	2	2	22.3529	0	2	0	0	0	0	0	0	0	0	0	0
WP_013875057.1	ATP-binding protein [Frankia symbiont of Datisca glomerata]	5.78124	21653	2	9	0.415646	5.18684e-05	F203224.dat	Q20484_S_11.mgf	63.06	1	1	5.55556	0	1	1	0	0	0	1	1	1	1	1	0	-1.5	-0.405465	0.230025	Green	1.33333	0.287682	0.230025	Red	1	0	0.5	Red
WP_050803499.1	hypothetical protein [Frankia symbiont of Datisca glomerata]	5.8867	35667.3	2	37	1.03736	0.000129452	F203214.dat	Q20474_S_B.mgf	68.17	1	2	4.19162	1	0	1	0	0	0	0	0	0	1	0	21
WP_013875362.1	hypothetical protein [Frankia symbiont of Datisca glomerata]	6.44484	42124.4	8	78	1.85166	0.000231068	F203211.dat	Q20471_S_1.mgf	395.53	7	19	18.3879	2	0	7	3	1	0	0	4	9	2	12	0	-1.5	-0.405465	0.230025	Green	-1.2	-0.182322	0.352	Red	-1.5	-0.405465	0.230025	Green
WP_013872781.1	acyl-ACP desaturase [Frankia symbiont of Datisca glomerata]	5.52929	34800.5	14	253	7.27002	0.000907224	F203214.dat	Q20474_S_B.mgf	484.28	11	16	41.2338	15	21	17	12	3	14	20	24	12	10	11	24	-1.5	-0.405465	0.18695	Green	-1.71429	-0.538997	0.0553936	Green	-1.33333	-0.287682	0.328023	Red
WP_013874265.1	3-oxoacyl-ACP synthase [Frankia symbiont of Datisca glomerata]	5.85158	44520.7	11	266	5.97474	0.000745587	F203224.dat	Q20484_S_11.mgf	441.85	9	36	24.186	15	5	12	16	1	0	24	20	26	30	36	0	-1.5	-0.405465	0.297321	Green	-2	-0.693147	0.217665	Green	-1.2	-0.182322	0.393586	Red
WP_013875186.1	fructose-2,6-bisphosphatase [Frankia symbiont of Datisca glomerata]	9.24033	27384.2	6	28	1.02249	0.000127596	F203224.dat	Q20484_S_11.mgf	108.1	3	6	14.741	2	2	0	1	0	0	0	2	3	2	6	0	-1.5	-0.405465	0.143932	Green	-1.8	-0.587787	0.102553	Green	1.66667	0.510826	0.240909	Green
WP_043607184.1	aminofutalosine synthase MqnE [Frankia symbiont of Datisca glomerata]	5.74756	43140.8	6	75	1.73849	0.000216946	F203211.dat	Q20471_S_1.mgf	218.91	5	10	15.1832	4	4	3	2	3	0	4	5	5	4	11	0	-1.5	-0.405465	0.230025	Green	-1.2	-0.182322	0.352	Red	-1.5	-0.405465	0.230025	Green
WP_043607302.1	carnitine O-acetyltransferase [Frankia symbiont of Datisca glomerata]	5.23399	66132.7	15	244	3.68955	0.000460418	F203214.dat	Q20474_S_B.mgf	851.705	15	85	30.3987	4	0	23	0	11	3	6	5	0	0	19	0	-1.5	-0.405465	0.143932	Green	1.11111	0.105361	0.362329	Red	1.77778	0.575364	0.26694	Green
WP_050803364.1	phosphomethylpyrimidine synthase ThiC [Frankia symbiont of Datisca glomerata]	5.32293	62579.4	23	345	5.513	0.000687966	F203214.dat	Q20474_S_B.mgf	985.95	20	62	37.7391	17	10	41	11	17	9	15	35	9	1	19	14	-1.53846	-0.430783	0.324081	Green	1.75	0.559616	0.286543	Green	3.7	1.30833	0.0827447	Green
WP_013872366.1	stress protein [Frankia symbiont of Datisca glomerata]	6.01633	51386	11	92	1.79037	0.00022342	F203214.dat	Q20474_S_B.mgf	456.94	9	17	17.1371	2	2	9	2	2	2	3	1	8	9	11	4	-1.54167	-0.432864	0.325473	Green	-2.55172	-0.936769	0.207612	Green	-1.45098	-0.372239	0.352282	Red
WP_013873036.1	molecular chaperone DnaJ [Frankia symbiont of Datisca glomerata]	6.43038	40343.2	13	184	4.56087	0.00056915	F203224.dat	Q20484_S_11.mgf	324.93	9	25	20.21	13	6	3	7	0	4	10	5	32	35	25	5
WP_013873215.1	acetyl-CoA acetyltransferase [Frankia symbiont of Datisca glomerata]	5.8341	44315.6	16	132	2.97863	0.000371703	F203214.dat	Q20474_S_B.mgf	570.68	12	31	26.5882	4	4	7	4	1	2	5	5	7	3	22	3
WP_013873443.1	acetyl/propionyl-CoA carboxylase subuit alpha [Frankia symbiont of Datisca glomerata]	5.09761	70296.6	13	35	0.49789	6.21316e-05	F203211.dat	Q20471_S_1.mgf	218.1	7	10	11.4804	2	2	2	1	1	0	1	1	2	0	4	0	-1.54167	-0.432864	0.255878	Green	-1.6087	-0.475424	0.23954	Green	-1.44156	-0.365725	0.277952	Red
WP_013871911.1	NADPH:quinone reductase [Frankia symbiont of Datisca glomerata]	6.76601	35967.8	5	24	0.667263	8.32676e-05	F203210.dat	Q20470_S_A.mgf	135.35	3	3	16.8571	3	0	3	0	2	0	0	2	0	2	4	1	-1.54255	-0.433439	0.0850646	Green	-1.02837	-0.0279739	0.45787	Red	1.45517	0.375124	0.0976356	Red
WP_013874644.1	hypothetical protein [Frankia symbiont of Datisca glomerata]	4.86896	49134.7	4	25	0.508805	6.34937e-05	F203224.dat	Q20484_S_11.mgf	125.16	2	5	4.72103	2	2	2	1	0	1	1	1	3	0	5	2	-1.55556	-0.441833	0.25095	Green	-1.27273	-0.241162	0.340559	Red	-1.07692	-0.074108	0.456529	Red
WP_013872535.1	haloacid dehalogenase [Frankia symbiont of Datisca glomerata]	5.65228	93286.9	9	90	0.964765	0.000120393	F203224.dat	Q20484_S_11.mgf	243	6	12	8.49825	4	4	0	3	0	0	11	6	7	3	12	0	-1.56667	-0.44895	0.200523	Green	1.12766	0.120144	0.38889	Red	1.42553	0.354545	0.217003	Red
WP_013872450.1	UDP-glucose 4-epimerase [Frankia symbiont of Datisca glomerata]	5.17029	33408.4	5	34	1.01771	0.000127	F203210.dat	Q20470_S_A.mgf	140.03	2	5	8.22785	3	0	5	2	1	0	0	2	2	4	2	0
WP_013872975.1	hypothetical protein [Frankia symbiont of Datisca glomerata]	5.21911	31296.1	5	43	1.37397	0.000171458	F203224.dat	Q20484_S_11.mgf	235.58	5	9	16.8285	4	3	1	0	3	0	2	3	0	0	9	4
WP_013874319.1	UDP-N-acetylmuramoyl-tripeptide--D-alanyl-D-alanine ligase [Frankia symbiont of Datisca glomerata]	5.48487	48532.5	4	38	0.782981	9.7708e-05	F203219.dat	Q20479_S_7.mgf	166.67	3	7	5.88235	3	3	2	1	1	1	7	4	1	2	1	1	-1.57143	-0.451985	0.217665	Green	1.37879	0.321205	0.212008	Red	-1.04762	-0.04652	0.470725	Red
WP_013874185.1	MULTISPECIES: hypothetical protein [Frankia]	6.2963	24151.3	2	50	2.07029	0.000258351	F203224.dat	Q20484_S_11.mgf	99.82	2	7	9.33333	2	5	3	2	2	0	0	1	4	7	7	0	-1.57895	-0.456758	0.123589	Green	-1.2	-0.182322	0.291142	Red	1.86667	0.624154	0.221081	Green
WP_013873834.1	transcriptional regulator [Frankia symbiont of Datisca glomerata]	4.61557	26347.5	5	94	3.5677	0.000445212	F203214.dat	Q20474_S_B.mgf	186.75	4	19	17.1315	4	5	3	0	4	1	3	8	14	2	8	3	-1.57895	-0.456758	0.131823	Green	1.21111	0.191538	0.19132	Red	1	0	0.5	Red
WP_013872702.1	nicotinate phosphoribosyltransferase [Frankia symbiont of Datisca glomerata]	6.87704	50407.2	10	104	2.0632	0.000257466	F203224.dat	Q20484_S_11.mgf	429.74	8	16	20.5703	7	4	3	3	3	0	8	6	8	6	16	0
WP_013873867.1	NAD(P)H-dependent glycerol-3-phosphate dehydrogenase [Frankia symbiont of Datisca glomerata]	7.75686	35783.5	10	524	14.6436	0.00182738	F203211.dat	Q20471_S_1.mgf	441.68	8	60	27.2727	48	24	22	24	15	8	29	37	67	36	63	23	-1.57895	-0.456758	0.280254	Green	1.73333	0.550046	0.0942287	Green	1.83333	0.606136	0.0997016	Green
WP_013872842.1	branched chain amino acid ABC transporter substrate-binding protein [Frankia symbiont of Datisca glomerata]	4.86001	40444.5	11	161	3.98076	0.000496759	F203211.dat	Q20471_S_1.mgf	673.87	8	31	25.7069	6	5	19	3	4	7	6	3	14	4	13	5
WP_013874955.1	alpha-glucan phosphorylase [Frankia symbiont of Datisca glomerata]	5.48323	93510.1	25	167	1.7859	0.000222862	F203214.dat	Q20474_S_B.mgf	964.16	21	52	32.1596	8	5	14	1	8	3	13	8	5	4	10	4
WP_013875152.1	NADH-quinone oxidoreductase subunit G [Frankia symbiont of Datisca glomerata]	5.53696	87450.6	20	230	2.63006	0.000328204	F203214.dat	Q20474_S_B.mgf	635.03	17	37	19.0931	4	9	10	5	1	4	11	5	21	22	33	5
WP_013872184.1	hypothetical protein [Frankia symbiont of Datisca glomerata]	5.96573	42726.6	15	124	2.90217	0.000362162	F203211.dat	Q20471_S_1.mgf	473.495	10	17	27.0677	3	0	0	0	0	0	11	2	12	32	11	0	-1.58824	-0.462624	0.144449	Green	-1.125	-0.117783	0.343666	Red	-1.14894	-0.138836	0.397393	Red
WP_050803686.1	peptidase M16 [Frankia symbiont of Datisca glomerata]	5.05002	48144.6	13	133	2.76251	0.000344734	F203214.dat	Q20474_S_B.mgf	626.6	12	29	30.1075	11	0	10	0	7	2	12	12	5	0	10	2	-1.6	-0.470004	0.104	Green	1.5	0.405465	0.0154529	Blue	1.5	0.405465	0.108958	Green
WP_013872945.1	ATP-dependent Clp protease ATP-binding subunit ClpX [Frankia symbiont of Datisca glomerata]	5.27841	46931.7	9	160	3.40921	0.000425435	F203224.dat	Q20484_S_11.mgf	442.92	8	34	24.186	21	0	4	6	5	0	0	15	18	15	34	1	-1.625	-0.485508	0.152421	Green	1.21538	0.195061	0.259259	Red	1.38462	0.325422	0.256527	Red
WP_013873672.1	cobalamin biosynthesis protein CbiX [Frankia symbiont of Datisca glomerata]	6.15741	38263.4	8	72	1.8817	0.000234816	F203224.dat	Q20484_S_11.mgf	307.25	5	10	16.9916	1	7	1	1	1	1	6	1	8	8	10	2	-1.63158	-0.489548	0.215438	Green	-1.72222	-0.543615	0.190695	Green	-1.19231	-0.175891	0.398232	Red
WP_013871819.1	phosphoserine aminotransferase [Frankia symbiont of Datisca glomerata]	5.44505	39546.3	7	61	1.5425	0.000192488	F203214.dat	Q20474_S_B.mgf	323.65	6	18	17.2043	1	1	5	1	0	1	3	1	1	0	5	1	-1.63636	-0.492476	0.16523	Green	2.22222	0.798508	0.0189983	Blue	2.72222	1.00145	0.0765475	Green
WP_013872181.1	GTP cyclohydrolase I [Frankia symbiont of Datisca glomerata]	6.39516	24628.7	6	22	0.893268	0.000111471	F203214.dat	Q20474_S_B.mgf	128.81	4	6	13.3929	0	3	0	0	0	0	1	1	1	0	4	0
WP_013872241.1	bifunctional N-acetylglucosamine-1-phosphate uridyltransferase/glucosamine-1-phosphate acetyltransferase [Frankia symbiont of Datisca glomerata]	5.91481	52092.3	6	31	0.595097	7.42621e-05	F203214.dat	Q20474_S_B.mgf	200.03	4	7	8.38207	3	0	0	0	0	0	0	2	2	0	7	0
WP_013872597.1	hypothetical protein [Frankia symbiont of Datisca glomerata]	6.19376	75655.5	6	34	0.449405	5.60812e-05	F203214.dat	Q20474_S_B.mgf	188.56	5	7	6.55738	3	0	0	0	0	0	0	0	8	2	4	0	-1.63953	-0.494413	0.200423	Green	-1.22609	-0.203828	0.335793	Red	-1.42424	-0.35364	0.309704	Red
WP_013872627.1	tyrosine--tRNA ligase [Frankia symbiont of Datisca glomerata]	5.64379	51078.6	5	10	0.195777	2.44309e-05	F203214.dat	Q20474_S_B.mgf	150.52	2	2	5.56745	1	0	2	0	0	0	0	0	0	0	2	0
WP_013874513.1	dihydroorotase [Frankia symbiont of Datisca glomerata]	5.89641	48978.2	5	25	0.510431	6.36966e-05	F203211.dat	Q20471_S_1.mgf	221.52	4	7	8.86076	0	0	3	0	0	0	0	1	2	0	6	0	-1.64286	-0.496437	0.204034	Green	1.69565	0.528067	0.0788378	Green	1	0	0.5	Red
WP_043606767.1	glycine cleavage system protein T [Frankia symbiont of Datisca glomerata]	5.86099	41715.4	5	21	0.503411	6.28206e-05	F203214.dat	Q20474_S_B.mgf	185.91	3	6	8.97756	1	0	2	0	0	0	2	0	0	0	4	0	-1.66667	-0.510826	0.245884	Green	1.8	0.587787	0.280719	Green	4.2	1.43508	0.176392	Green
WP_013871673.1	DNA-binding protein [Frankia symbiont of Datisca glomerata]	5.25556	27478.2	4	34	1.23734	0.000154408	F203224.dat	Q20484_S_11.mgf	200.82	4	12	16.996	3	0	2	1	0	0	0	0	0	0	12	0	-1.66667	-0.510826	0.230025	Green	1.8	0.587787	0.278345	Green	3.4	1.22378	0.173481	Green
WP_013874056.1	dihydropyrimidine dehydrogenase subunit A [Frankia symbiont of Datisca glomerata]	6.2897	52054.5	4	33	0.633951	7.91107e-05	F203214.dat	Q20474_S_B.mgf	169.27	3	11	6.66667	0	0	3	0	0	0	0	0	2	0	10	0	-1.66667	-0.510826	0.22783	Green	-1.66667	-0.510826	0.22783	Green	1.2	0.182322	0.42209	Red
WP_013874306.1	UDP-N-acetylmuramate--L-alanine ligase [Frankia symbiont of Datisca glomerata]	5.58879	49396.6	4	11	0.222687	2.77891e-05	F203214.dat	Q20474_S_B.mgf	120.97	3	4	8.71369	0	3	0	0	0	0	0	0	0	0	1	0	-1.66667	-0.510826	0.230025	Green	1.2	0.182322	0.352	Red	1.4	0.336472	0.33509	Red
WP_013874844.1	fatty acid synthesis plsX protein [Frankia symbiont of Datisca glomerata]	5.48461	34985.4	4	61	1.74359	0.000217582	F203211.dat	Q20471_S_1.mgf	183.23	4	8	11.7318	3	0	0	0	0	0	4	2	11	11	4	0	-1.66667	-0.510826	0.245884	Green	1	0	0.5	Red	1.6	0.470004	0.174321	Green
WP_013874201.1	MULTISPECIES: osmotically inducible protein C [Frankia]	4.68264	14367.2	3	8	0.556823	6.94859e-05	F203211.dat	Q20471_S_1.mgf	147.83	2	3	28.777	0	0	3	0	0	0	0	0	0	0	0	0	-1.66667	-0.510826	0.230025	Green	2.4	0.875469	0.056702	Green	1.8	0.587787	0.278345	Green
WP_013875080.1	phosphoglucosamine mutase [Frankia symbiont of Datisca glomerata]	4.95565	45794.9	2	9	0.196529	2.45248e-05	F203224.dat	Q20484_S_11.mgf	98.48	2	2	5.58036	0	0	3	0	0	0	0	0	0	0	2	0	-1.66667	-0.510826	0.245884	Green	-1.66667	-0.510826	0.245884	Green	-1.66667	-0.510826	0.245884	Green
WP_050803260.1	hypothetical protein [Frankia symbiont of Datisca glomerata]	4.63648	29948	2	18	0.601043	7.5004e-05	F203211.dat	Q20471_S_1.mgf	137.99	2	5	8.99281	0	0	3	0	0	0	0	0	3	0	2	0	-1.66667	-0.510826	0.220912	Green	2.5	0.916291	0.107643	Green	2.1	0.741937	0.137794	Green
WP_013874399.1	hypothetical protein [Frankia symbiont of Datisca glomerata]	4.40359	13555.5	4	191	14.0902	0.00175831	F203216.dat	Q20476_S_5.mgf	305.89	4	17	43.3071	17	41	25	12	17	10	6	22	4	3	12	3	-1.66667	-0.510826	0.245884	Green	5.2	1.64866	0.0769572	Green	2	0.693147	0.222807	Green
WP_013873680.1	hypothetical protein [Frankia symbiont of Datisca glomerata]	6.07052	58150.3	14	196	3.37057	0.000420613	F203224.dat	Q20484_S_11.mgf	508.355	11	30	22.158	10	6	15	9	2	2	9	10	17	22	30	9
WP_013875109.1	MULTISPECIES: 50S ribosomal protein L2 [Frankia]	11.5432	30488.4	14	119	3.90313	0.000487071	F203214.dat	Q20474_S_B.mgf	561.97	12	38	51.9856	5	4	1	0	0	3	17	7	3	0	12	0	-1.66667	-0.510826	0.245884	Green	1.4	0.336472	0.289508	Red	1.2	0.182322	0.362329	Red
WP_013872573.1	twin-arginine translocation pathway signal protein [Frankia symbiont of Datisca glomerata]	7.11504	84690.2	11	46	0.543156	6.77803e-05	F203224.dat	Q20484_S_11.mgf	238.05	6	9	9.47109	3	1	4	1	1	0	0	0	8	3	9	0	-1.66667	-0.510826	0.245884	Green	-1.25	-0.223144	0.362329	Red	1.6	0.470004	0.253579	Green
WP_050803844.1	hypothetical protein [Frankia symbiont of Datisca glomerata]	5.28541	17334.7	4	31	1.78832	0.000223165	F203211.dat	Q20471_S_1.mgf	185.42	2	5	17.1598	4	0	4	2	0	0	0	0	4	0	5	0	-1.66667	-0.510826	0.230025	Green	1.6	0.470004	0.198251	Green	1.8	0.587787	0.278345	Green
WP_050803533.1	hypothetical protein [Frankia symbiont of Datisca glomerata]	9.21155	17977.5	3	88	4.895	0.000610847	F203224.dat	Q20484_S_11.mgf	149.42	3	5	28.1437	13	10	7	9	3	0	6	7	2	7	5	0	-1.66667	-0.510826	0.245884	Green	1.2	0.182322	0.362329	Red	1	0	0.5	Red
WP_013874865.1	3-isopropylmalate dehydratase large subunit [Frankia symbiont of Datisca glomerata]	5.73038	48927.9	11	89	1.819	0.000226993	F203214.dat	Q20474_S_B.mgf	451.04	9	27	23.4409	3	1	9	2	1	1	3	4	2	0	7	2
WP_013872314.1	glycosyl transferase [Frankia symbiont of Datisca glomerata]	6.23854	32869.8	4	41	1.24735	0.000155656	F203224.dat	Q20484_S_11.mgf	138.13	4	12	16.5584	6	3	4	4	0	0	0	0	3	0	12	0	-1.66667	-0.510826	0.230025	Green	1.8	0.587787	0.15625	Green	1.6	0.470004	0.300526	Green
WP_013875406.1	hypothetical protein [Frankia symbiont of Datisca glomerata]	9.09664	17898.3	3	120	6.70456	0.000836661	F203211.dat	Q20471_S_1.mgf	105.78	2	8	14.0541	4	7	18	6	2	3	5	6	6	6	9	4	-1.66667	-0.510826	0.245884	Green	-1.25	-0.223144	0.362329	Red	1.4	0.336472	0.338934	Red
WP_013874924.1	aspartyl/glutamyl-tRNA amidotransferase subunit B [Frankia symbiont of Datisca glomerata]	5.4658	54213.8	13	36	0.664038	8.28652e-05	F203214.dat	Q20474_S_B.mgf	531.57	10	19	22.9703	0	0	4	0	0	0	0	1	0	0	5	0	-1.66667	-0.510826	0.245884	Green	1.2	0.182322	0.362329	Red	3	1.09861	0.134811	Green
WP_013874970.1	alpha-1,4-glucan--maltose-1-phosphate maltosyltransferase [Frankia symbiont of Datisca glomerata]	5.40932	73821	12	46	0.623129	7.77601e-05	F203214.dat	Q20474_S_B.mgf	477.76	10	15	17.7005	1	0	3	0	0	0	0	0	0	0	9	0	-1.66667	-0.510826	0.245884	Green	-1.66667	-0.510826	0.245884	Green	-1.25	-0.223144	0.362329	Red
WP_013872584.1	MULTISPECIES: DNA-binding response regulator [Frankia]	5.24794	25675.5	10	60	2.33686	0.000291616	F203211.dat	Q20471_S_1.mgf	298.7	8	23	33.3333	0	2	2	0	0	0	1	0	6	2	10	0	-1.66667	-0.510826	0.230025	Green	-1.25	-0.223144	0.352	Red	2.8	1.02962	0.202903	Green
WP_013875335.1	branched-chain amino acid ABC transporter substrate-binding protein [Frankia symbiont of Datisca glomerata]	6.08974	41824.3	8	82	1.96058	0.000244661	F203211.dat	Q20471_S_1.mgf	377.21	6	24	20.6897	6	0	12	0	6	0	1	3	1	0	11	0	-1.66667	-0.510826	0.245884	Green	-1.25	-0.223144	0.362329	Red	-1.25	-0.223144	0.362329	Red
WP_050803634.1	hypothetical protein [Frankia symbiont of Datisca glomerata]	5.08222	52921	7	41	0.774739	9.66796e-05	F203224.dat	Q20484_S_11.mgf	323.31	6	13	15.5206	3	0	1	0	0	0	0	0	3	0	13	1	-1.66667	-0.510826	0.230025	Green	2.2	0.788457	0.0653176	Green	-1.66667	-0.510826	0.230025	Green
WP_013873006.1	ABC transporter [Frankia symbiont of Datisca glomerata]	5.64144	55678.5	6	16	0.287364	3.58601e-05	F203224.dat	Q20484_S_11.mgf	161.76	4	4	11.0057	2	1	1	0	0	0	0	0	0	0	4	0	-1.66667	-0.510826	0.230025	Green	1.4	0.336472	0.280719	Red	2	0.693147	0.219756	Green
WP_013873489.1	excinuclease ABC subunit B [Frankia symbiont of Datisca glomerata]	5.48359	80350.6	3	6	0.0746728	9.3184e-06	F203224.dat	Q20484_S_11.mgf	79.19	2	2	2.51748	0	4	0	0	0	0	0	0	0	0	2	0
WP_013875144.1	geranylgeranyl pyrophosphate synthase [Frankia symbiont of Datisca glomerata]	4.96266	35472.4	3	22	0.6202	7.73946e-05	F203211.dat	Q20471_S_1.mgf	157.83	3	8	10.5105	3	0	1	0	0	0	0	2	0	0	1	0	-1.66667	-0.510826	0.245884	Green	-1.25	-0.223144	0.362329	Red	1.6	0.470004	0.303584	Green
WP_013875201.1	hydrolase [Frankia symbiont of Datisca glomerata]	8.70616	32351.7	3	15	0.463654	5.78593e-05	F203224.dat	Q20484_S_11.mgf	139.19	3	6	10	3	0	1	0	0	0	0	0	0	0	6	0	-1.66667	-0.510826	0.245884	Green	-1.66667	-0.510826	0.245884	Green	-1.66667	-0.510826	0.245884	Green
WP_013875584.1	hypothetical protein [Frankia symbiont of Datisca glomerata]	10.871	45923.1	2	34	0.740368	9.23903e-05	F203224.dat	Q20484_S_11.mgf	54.09	1	1	2.86976	0	4	0	0	0	0	0	0	0	10	1	0
WP_013873302.1	isocitrate dehydrogenase, NADP-dependent [Frankia symbiont of Datisca glomerata]	5.02262	79035.7	33	513	6.49074	0.000809978	F203214.dat	Q20474_S_B.mgf	1387.94	29	121	35.4533	12	15	64	3	20	14	25	22	12	5	22	11	-1.66667	-0.510826	0.245884	Green	2	0.693147	0.145987	Green	3.6	1.28093	0.054505	Green
WP_013873562.1	proteasome ATPase [Frankia symbiont of Datisca glomerata]	5.00186	66129.2	24	722	10.918	0.00136246	F203214.dat	Q20474_S_B.mgf	976.91	17	56	27.9534	77	35	27	18	27	12	36	47	92	78	61	21	-1.66667	-0.510826	0.230025	Green	1.2	0.182322	0.352	Red	-1.66667	-0.510826	0.230025	Green
WP_013872922.1	aminopeptidase N [Frankia symbiont of Datisca glomerata]	5.01265	94842	18	201	2.11931	0.000264469	F203214.dat	Q20474_S_B.mgf	979.65	18	85	26.4085	2	5	9	0	2	3	4	1	3	1	18	0	-1.66667	-0.510826	0.220912	Green	-1.66667	-0.510826	0.245884	Green	-2	-0.693147	0.178005	Green
WP_013872420.1	hypothetical protein [Frankia symbiont of Datisca glomerata]	4.13032	18013.2	2	40	2.2206	0.000277108	F203214.dat	Q20474_S_B.mgf	68.89	2	2	9.52381	0	10	6	0	3	2	2	0	6	0	3	2	-1.66667	-0.510826	0.230025	Green	-1.25	-0.223144	0.352	Red	-1.66667	-0.510826	0.230025	Green
WP_013873666.1	MULTISPECIES: cob(I)alamin adenolsyltransferase/cobinamide ATP-dependent adenolsyltransferase [Frankia]	9.29369	22367.6	5	105	4.69428	0.000585798	F203211.dat	Q20471_S_1.mgf	185.88	4	21	22.3881	4	18	2	4	1	3	5	2	7	11	11	1	-1.66667	-0.510826	0.245884	Green	-1.66667	-0.510826	0.245884	Green	-1.66667	-0.510826	0.245884	Green
WP_013873216.1	3'-5' exonuclease [Frankia symbiont of Datisca glomerata]	5.54795	50574.5	6	29	0.573412	7.15559e-05	F203210.dat	Q20470_S_A.mgf	100.77	2	3	4.64135	4	0	3	0	1	0	3	2	0	2	3	0
WP_013874435.1	MULTISPECIES: type I glutamate--ammonia ligase [Frankia]	5.16713	50705.7	6	21	0.414154	5.16823e-05	F203210.dat	Q20470_S_A.mgf	150.52	3	5	11.7257	2	0	5	0	1	0	0	2	3	1	3	1	-1.66667	-0.510826	0.245884	Green	-1.66667	-0.510826	0.245884	Green	-1.66667	-0.510826	0.245884	Green
WP_013875017.1	homoserine dehydrogenase [Frankia symbiont of Datisca glomerata]	5.25489	43936	6	50	1.13802	0.000142013	F203211.dat	Q20471_S_1.mgf	221.45	5	5	10.5386	8	2	12	2	3	2	1	2	3	1	2	2	-1.66667	-0.510826	0.230025	Green	1.2	0.182322	0.352	Red	1	0	0.5	Red
WP_043607074.1	transporter [Frankia symbiont of Datisca glomerata]	5.99967	33768.9	6	75	2.22098	0.000277156	F203223.dat	Q20483_S_10.mgf	254.85	5	13	19.2661	0	3	4	0	0	1	3	0	7	13	15	1
WP_013874043.1	MULTISPECIES: nitrogen fixation protein NifX [Frankia]	6.82715	14340.6	3	25	1.74331	0.000217547	F203214.dat	Q20474_S_B.mgf	157.95	3	7	25.7576	0	0	7	0	1	0	0	0	0	0	5	0	-1.66667	-0.510826	0.230025	Green	-1.66667	-0.510826	0.230025	Green	5	1.60944	0.193203	Green
WP_013874836.1	signal recognition particle protein [Frankia symbiont of Datisca glomerata]	9.45441	55575.3	6	216	3.88662	0.000485011	F203224.dat	Q20484_S_11.mgf	373.77	6	25	14.1509	24	20	9	19	0	0	29	24	11	16	25	3
WP_013873209.1	1-deoxy-D-xylulose-5-phosphate synthase [Frankia symbiont of Datisca glomerata]	5.59676	68544.6	18	365	5.325	0.000664505	F203214.dat	Q20474_S_B.mgf	721.46	12	33	21.2733	30	5	19	10	4	5	29	30	38	40	32	6
WP_013874804.1	transcription termination factor NusA [Frankia symbiont of Datisca glomerata]	6.28418	38715	12	50	1.29149	0.000161164	F203214.dat	Q20474_S_B.mgf	340.41	10	16	25.9669	1	2	2	0	0	0	2	0	0	1	13	0	-1.71429	-0.538997	0.25095	Green	1.33333	0.287682	0.354799	Red	1.41667	0.348307	0.35765	Red
WP_013872291.1	NAD(P)(+) transhydrogenase [Frankia symbiont of Datisca glomerata]	6.12281	50904.3	11	37	0.726854	9.07039e-05	F203214.dat	Q20474_S_B.mgf	373.36	8	14	15.7783	0	0	5	0	0	0	1	0	0	0	4	0	-1.75	-0.559616	0.052009	Green	1.05357	0.0521858	0.406172	Red	-1.16667	-0.154151	0.305561	Red
WP_013874665.1	aldehyde dehydrogenase [Frankia symbiont of Datisca glomerata]	5.05876	54666.9	9	26	0.475608	5.9351e-05	F203214.dat	Q20474_S_B.mgf	429.44	9	14	23.5644	0	0	5	0	0	0	0	0	0	0	4	0
WP_013873442.1	acetyl-CoA carboxylase [Frankia symbiont of Datisca glomerata]	5.83936	58142.9	8	25	0.429975	5.36565e-05	F203211.dat	Q20471_S_1.mgf	274.27	5	6	13.4191	3	1	1	0	0	0	0	2	2	3	2	0
WP_013874761.1	transcriptional regulator NrdR [Frankia symbiont of Datisca glomerata]	8.73212	16872.7	5	28	1.65949	0.000207087	F203211.dat	Q20471_S_1.mgf	178.95	4	11	28.1046	1	1	3	0	0	0	0	0	0	0	7	0	-1.75	-0.559616	0.224461	Green	2.08571	0.735111	0.0106618	Blue	1.97143	0.678758	0.190512	Green
WP_013874778.1	damage-inducible protein CinA [Frankia symbiont of Datisca glomerata]	5.21466	44552.3	5	33	0.740702	9.2432e-05	F203214.dat	Q20474_S_B.mgf	167.66	3	10	9.74478	0	0	5	0	0	0	0	0	0	0	8	0	-1.75	-0.559616	0.160094	Green	1.14286	0.133531	0.389025	Red	1.57143	0.451985	0.259259	Green
WP_050803792.1	tryptophan synthase subunit beta [Frankia symbiont of Datisca glomerata]	5.57524	42615.6	4	20	0.469311	5.85653e-05	F203214.dat	Q20474_S_B.mgf	228.35	3	5	9.26829	0	0	5	0	0	0	0	0	1	0	3	0	-1.75	-0.559616	0.0653176	Green	1.21429	0.194156	0.143932	Red	1.28571	0.251314	0.352	Red
WP_050803639.1	chromosome partitioning protein [Frankia symbiont of Datisca glomerata]	6.24569	29684.7	3	19	0.640061	7.98731e-05	F203213.dat	Q20473_S_3.mgf	67.09	3	5	9.15751	0	5	0	0	0	0	0	0	0	0	6	0	-1.76471	-0.567984	0.304444	Green	-2.14286	-0.76214	0.253671	Green	-1.36364	-0.310155	0.396538	Red
WP_013872972.1	NADPH oxidoreductase [Frankia symbiont of Datisca glomerata]	6.10829	28786.1	2	11	0.382129	4.76858e-05	F203211.dat	Q20471_S_1.mgf	53.69	2	3	5.71429	5	0	0	0	0	0	0	0	0	0	0	0
WP_013875352.1	acyl-CoA dehydrogenase [Frankia symbiont of Datisca glomerata]	5.51636	40593.8	8	81	1.99538	0.000249003	F203224.dat	Q20484_S_11.mgf	219.97	6	8	18.3246	6	1	1	1	0	0	9	11	8	7	8	0	-1.775	-0.5738	0.173159	Green	-1.14516	-0.135545	0.409242	Red	-1.91892	-0.651762	0.176838	Green
WP_013873815.1	chemical-damaging agent resistance protein C [Frankia symbiont of Datisca glomerata]	4.76811	20681.4	5	56	2.70775	0.0003379	F203214.dat	Q20474_S_B.mgf	371.69	5	13	29.5337	0	0	8	1	0	0	0	0	5	0	4	0	-1.77778	-0.575364	0.193327	Green	-1.06667	-0.0645385	0.460119	Red	1.6875	0.523248	0.153011	Green
WP_050803798.1	hypothetical protein [Frankia symbiont of Datisca glomerata]	6.29456	29756.6	5	177	5.94826	0.000742282	F203211.dat	Q20471_S_1.mgf	238.85	5	24	17.1329	8	6	16	5	4	0	7	7	15	22	29	4	-1.78571	-0.579818	0.182422	Green	2	0.693147	0.198798	Green	2.72	1.00063	0.0991269	Green
WP_013872175.1	hypothetical protein [Frankia symbiont of Datisca glomerata]	4.79372	20409.4	2	49	2.40085	0.000299602	F203214.dat	Q20474_S_B.mgf	107.81	2	3	12.1693	3	13	6	4	2	0	3	0	6	0	6	0	-1.8	-0.587787	0.0580583	Green	1.11111	0.105361	0.304327	Red	1.72222	0.543615	0.268101	Green
WP_013875263.1	hypothetical protein [Frankia symbiont of Datisca glomerata]	8.21272	58999.7	15	228	3.86443	0.000482241	F203224.dat	Q20484_S_11.mgf	601.65	12	27	23.0056	13	4	19	3	1	7	23	10	26	25	27	8
WP_050803366.1	hypothetical protein [Frankia symbiont of Datisca glomerata]	5.91768	26974.5	5	105	3.89256	0.000485752	F203211.dat	Q20471_S_1.mgf	313.22	5	28	23.8095	6	0	5	0	1	1	1	1	3	2	27	0
WP_013872794.1	nitroreductase [Frankia symbiont of Datisca glomerata]	5.15527	36435	6	41	1.12529	0.000140425	F203214.dat	Q20474_S_B.mgf	244.31	5	9	15.8209	1	0	13	0	3	0	0	5	0	0	2	0	-1.8	-0.587787	0.0889039	Green	-1.28571	-0.251314	0.230025	Red	-1.28571	-0.251314	0.33509	Red
WP_013872176.1	peptidase [Frankia symbiont of Datisca glomerata]	4.85802	51482	13	120	2.33091	0.000290874	F203214.dat	Q20474_S_B.mgf	706.32	12	38	24.6914	0	1	19	1	3	1	0	1	0	0	18	1	-1.8	-0.587787	0.16473	Green	-1.8	-0.587787	0.16473	Green	1.11111	0.105361	0.407451	Red
WP_013874050.1	2-oxoacid ferredoxin oxidoreductase subunit beta [Frankia symbiont of Datisca glomerata]	7.14433	37378	9	73	1.95302	0.000243717	F203211.dat	Q20471_S_1.mgf	435.475	10	24	25.8721	1	0	19	2	2	1	0	1	2	0	10	1	-1.8	-0.587787	0.0889039	Green	-1.125	-0.117783	0.362329	Red	1.11111	0.105361	0.420798	Red
WP_013874286.1	cell division protein FtsZ [Frankia symbiont of Datisca glomerata]	4.73192	49420.1	10	269	5.44313	0.000679247	F203214.dat	Q20474_S_B.mgf	417.42	9	29	22.9508	23	0	24	9	5	0	24	30	23	17	25	11	-1.83333	-0.606136	0.18695	Green	2.45455	0.897942	0.0290814	Blue	1.63636	0.492476	0.288316	Green
WP_013872275.1	leucine--tRNA ligase [Frankia symbiont of Datisca glomerata]	5.17689	116421	17	83	0.71293	8.89664e-05	F203214.dat	Q20474_S_B.mgf	617.86	16	26	13.3144	0	1	8	0	1	0	4	5	4	0	4	0
WP_013872578.1	ATPase AAA [Frankia symbiont of Datisca glomerata]	5.77613	39548	8	36	0.910286	0.000113594	F203214.dat	Q20474_S_B.mgf	257.775	5	9	14.2091	2	0	4	0	0	0	0	1	5	1	6	1	-1.83333	-0.606136	0.173245	Green	-1.57143	-0.451985	0.22558	Green	-1.22222	-0.200671	0.368799	Red
WP_013873667.1	cobyrinic acid a,c-diamide synthase [Frankia symbiont of Datisca glomerata]	8.68136	50967.8	7	39	0.765189	9.54878e-05	F203224.dat	Q20484_S_11.mgf	175.75	4	4	7.35586	1	3	5	0	0	1	0	0	11	0	4	2
WP_013871717.1	geranylgeranyl reductase [Frankia symbiont of Datisca glomerata]	9.53164	47487.7	4	21	0.44222	5.51845e-05	F203212.dat	Q20472_S_2.mgf	96.88	2	7	5.43478	7	0	2	0	1	0	0	1	0	0	3	0	-1.83333	-0.606136	0.13972	Green	-1.375	-0.318454	0.233802	Red	1.45455	0.374693	0.288508	Red
WP_013874059.1	tryptophan synthase subunit alpha [Frankia symbiont of Datisca glomerata]	4.78988	29549.4	4	22	0.744515	9.29079e-05	F203211.dat	Q20471_S_1.mgf	207.15	4	4	13.3562	0	0	6	0	0	0	0	0	0	0	3	0	-1.83333	-0.606136	0.0553936	Green	1.36364	0.310155	0.25284	Red	-1.57143	-0.451985	0.0889039	Green
WP_013872512.1	biotin--[acetyl-CoA-carboxylase] ligase [Frankia symbiont of Datisca glomerata]	6.4406	27473.7	2	23	0.837164	0.00010447	F203214.dat	Q20474_S_B.mgf	156.24	2	5	9.88593	0	0	6	0	0	0	0	0	3	1	4	0	-1.85714	-0.619039	0.072352	Green	-1.625	-0.485508	0.163082	Green	1.30769	0.268264	0.310654	Red
WP_013874087.1	membrane protein [Frankia symbiont of Datisca glomerata]	9.14868	27061.6	2	28	1.03468	0.000129117	F203214.dat	Q20474_S_B.mgf	105.78	2	7	9.3985	3	3	0	0	0	0	0	4	0	0	4	0
WP_013875340.1	manganese ABC transporter [Frankia symbiont of Datisca glomerata]	4.68693	34179.2	12	234	6.84626	0.000854344	F203211.dat	Q20471_S_1.mgf	652.27	11	41	40.8669	19	10	36	9	5	5	5	16	25	20	20	8
WP_013872955.1	ribonuclease E [Frankia symbiont of Datisca glomerata]	5.36566	95739.4	22	129	1.34741	0.000168143	F203224.dat	Q20484_S_11.mgf	1137.66	21	43	31.0231	8	0	5	1	0	1	8	7	11	4	43	0
WP_013873193.1	ribosome biogenesis GTPase Der [Frankia symbiont of Datisca glomerata]	9.31685	49413.2	11	139	2.81301	0.000351035	F203224.dat	Q20484_S_11.mgf	364.12	9	16	21.4442	13	0	0	0	2	0	21	7	18	22	16	4	-1.875	-0.628609	0.0775081	Green	1.86667	0.624154	0.125525	Green	1.06667	0.0645385	0.436079	Red
WP_043604648.1	UDP-glucose 6-dehydrogenase [Frankia symbiont of Datisca glomerata]	5.46181	46415.1	11	68	1.46504	0.000182822	F203211.dat	Q20471_S_1.mgf	227.15	5	10	16.4414	3	2	8	1	0	1	3	2	3	3	16	1	-1.88889	-0.635989	0.0816395	Green	1.47059	0.385662	0.0621683	Red	1.47059	0.385662	0.304741	Red
WP_013872210.1	membrane protein [Frankia symbiont of Datisca glomerata]	6.6922	77606.8	8	88	1.13392	0.000141502	F203214.dat	Q20474_S_B.mgf	276.54	5	15	7.00132	6	3	1	0	0	1	11	0	8	5	12	0
WP_013871994.1	glucose-methanol-choline oxidoreductase [Frankia symbiont of Datisca glomerata]	4.94615	25118.3	6	54	2.14982	0.000268276	F203211.dat	Q20471_S_1.mgf	237.42	5	9	22.6087	1	1	8	1	0	0	0	2	15	2	10	0	-1.94	-0.662688	0.0881421	Green	1.40206	0.337944	0.206874	Red	1.28866	0.253603	0.276652	Red
WP_013872416.1	hydrolase [Frankia symbiont of Datisca glomerata]	4.60724	50487.6	7	40	0.792273	9.88676e-05	F203214.dat	Q20474_S_B.mgf	196.59	6	16	11.1801	1	0	6	0	0	0	0	2	2	0	5	0	-1.94118	-0.663294	0.158427	Green	-1.26923	-0.238411	0.348595	Red	-1.32	-0.277632	0.321665	Red
WP_013874233.1	OmpA/MotB domain-containing protein [Frankia symbiont of Datisca glomerata]	6.08329	39612.1	6	28	0.706855	8.82083e-05	F203214.dat	Q20474_S_B.mgf	89.33	2	3	4.82234	0	0	7	0	0	0	0	2	6	5	4	0	-2	-0.693147	0.105832	Green	-1.03448	-0.0339016	0.464632	Red	-1.42857	-0.356675	0.208433	Red
WP_013873167.1	3-oxoacyl-ACP reductase [Frankia symbiont of Datisca glomerata]	5.09827	24263.8	5	41	1.68976	0.000210865	F203211.dat	Q20471_S_1.mgf	171.18	3	9	13.4454	2	0	5	0	0	0	2	1	5	0	7	0	-2	-0.693147	0.0607896	Green	1.53846	0.430783	0.202688	Green	2.42308	0.885038	0.106934	Green
WP_013871628.1	iron ABC transporter substrate-binding protein [Frankia symbiont of Datisca glomerata]	5.16462	37575.4	4	18	0.479037	5.97789e-05	F203224.dat	Q20484_S_11.mgf	125.04	3	7	8.54701	7	0	0	0	0	0	0	0	0	0	7	0
WP_013873516.1	glycoside hydrolase [Frankia symbiont of Datisca glomerata]	9.86104	34545.6	4	105	3.03946	0.000379293	F203221.dat	Q20481_S_9.mgf	185.9	2	11	11.4458	8	8	1	3	0	0	18	13	11	14	7	0	-2	-0.693147	0.217665	Green	4.66667	1.54045	0.0463263	Blue	7.66667	2.03688	0.11534	Green
WP_013875153.1	NADH-quinone oxidoreductase subunit F [Frankia symbiont of Datisca glomerata]	5.6418	47303.9	9	236	4.98902	0.000622579	F203224.dat	Q20484_S_11.mgf	355.56	7	19	18.3258	22	4	26	11	0	2	4	13	32	36	19	2	-2	-0.693147	0.191331	Green	1.33333	0.287682	0.280719	Red	-1.6	-0.470004	0.277174	Green
WP_013874262.1	all-trans-retinol 13,14-reductase [Frankia symbiont of Datisca glomerata]	6.28439	55978.9	7	145	2.59026	0.000323238	F203224.dat	Q20484_S_11.mgf	241.47	5	15	12.2568	15	0	13	6	0	0	17	12	11	16	15	0	-2	-0.693147	0.262227	Green	1.28571	0.251314	0.384853	Red	1.89286	0.638087	0.254877	Green
WP_013872586.1	preprotein translocase subunit SecA [Frankia symbiont of Datisca glomerata]	5.09623	108418	16	118	1.08838	0.000135819	F203224.dat	Q20484_S_11.mgf	438.4	10	21	12.4746	5	0	6	0	1	0	1	2	5	11	21	1	-2	-0.693147	0.195538	Green	1.5	0.405465	0.263273	Green	1.91667	0.650588	0.153011	Green
WP_013875631.1	thioredoxin-disulfide reductase [Frankia symbiont of Datisca glomerata]	5.14693	36659.6	8	74	2.01857	0.000251897	F203211.dat	Q20471_S_1.mgf	307.3	8	13	26.3768	0	0	8	0	0	0	3	4	2	0	7	0
WP_043603985.1	aspartyl/glutamyl-tRNA amidotransferase subunit A [Frankia symbiont of Datisca glomerata]	4.93209	51796.4	8	54	1.04254	0.000130099	F203214.dat	Q20474_S_B.mgf	356.16	7	15	18.9135	0	0	8	0	0	0	1	4	0	0	4	0
WP_013873870.1	lysophospholipase [Frankia symbiont of Datisca glomerata]	5.40456	28356.8	3	57	2.0101	0.00025084	F203214.dat	Q20474_S_B.mgf	155.31	3	4	12.9151	17	0	3	3	0	0	6	12	0	0	0	0	-2	-0.693147	0.157648	Green	-1.25	-0.223144	0.338934	Red	-1.11111	-0.105361	0.438695	Red
WP_013873469.1	hypothetical protein [Frankia symbiont of Datisca glomerata]	5.05549	35921.8	8	180	5.01089	0.000625308	F203214.dat	Q20474_S_B.mgf	350.77	7	20	22.5309	7	13	28	3	2	5	0	25	12	0	15	3	-2	-0.693147	0.217665	Green	1	0	0.5	Red	1.16667	0.154151	0.425619	Red
WP_013872520.1	glucose-1-phosphate thymidylyltransferase [Frankia symbiont of Datisca glomerata]	5.0975	37944.1	2	15	0.395318	4.93317e-05	F203211.dat	Q20471_S_1.mgf	85.99	2	2	6.44258	0	0	9	0	0	0	0	0	1	0	1	0	-2	-0.693147	0.217665	Green	1.16667	0.154151	0.397628	Red	1.66667	0.510826	0.313597	Green
WP_013874481.1	phenylalanine--tRNA ligase subunit beta [Frankia symbiont of Datisca glomerata]	5.17372	89210.1	13	189	2.11859	0.000264379	F203214.dat	Q20474_S_B.mgf	447.495	11	21	11.1888	8	1	9	1	1	0	22	15	21	13	9	3
WP_013874523.1	chorismate synthase [Frankia symbiont of Datisca glomerata]	6.04767	43153.4	11	96	2.22462	0.00027761	F203214.dat	Q20474_S_B.mgf	479.27	10	17	30.9002	10	0	8	0	2	0	8	0	15	3	13	0
WP_013873936.1	hypothetical protein [Frankia symbiont of Datisca glomerata]	5.08948	43245.1	6	66	1.52618	0.000190452	F203211.dat	Q20471_S_1.mgf	384.25	5	21	13.7019	7	0	7	1	0	0	3	0	2	2	10	1	-2	-0.693147	0.217665	Green	1.83333	0.606136	0.294916	Green	1.5	0.405465	0.274212	Green
WP_013873727.1	radical SAM protein [Frankia symbiont of Datisca glomerata]	6.12225	39590.5	8	50	1.26293	0.000157601	F203224.dat	Q20484_S_11.mgf	144.46	5	9	14.1643	5	0	5	0	0	0	0	0	11	0	9	0	-2	-0.693147	0.143932	Green	-2	-0.693147	0.143932	Green	-1.2	-0.182322	0.362329	Red
WP_013872973.1	ATPase [Frankia symbiont of Datisca glomerata]	5.06576	32165.1	4	25	0.77724	9.69917e-05	F203211.dat	Q20471_S_1.mgf	108.3	2	2	8.93471	6	0	4	0	0	0	2	5	3	0	0	0	-2	-0.693147	0.217665	Green	1	0	0.5	Red	1.5	0.405465	0.338934	Green
WP_013873407.1	oxidoreductase [Frankia symbiont of Datisca glomerata]	6.21482	33394.3	4	33	0.988192	0.000123316	F203214.dat	Q20474_S_B.mgf	142.02	3	5	10.7492	0	0	10	0	0	0	0	0	0	2	6	0	-2	-0.693147	0.143932	Green	-1.2	-0.182322	0.362329	Red	1.16667	0.154151	0.4149	Red
WP_013872470.1	Zn-dependent oxidoreductase [Frankia symbiont of Datisca glomerata]	5.71658	33420.6	4	73	2.18428	0.000272576	F203214.dat	Q20474_S_B.mgf	286.11	4	12	16.6667	1	0	10	0	0	0	0	3	6	3	13	0	-2	-0.693147	0.137288	Green	-2.66667	-0.980829	0.0945018	Green	1.875	0.628609	0.29969	Green
WP_013873055.1	pyruvate, phosphate dikinase [Frankia symbiont of Datisca glomerata]	5.03565	96849.8	3	29	0.299433	3.73662e-05	F203214.dat	Q20474_S_B.mgf	97.9	3	3	2.8921	0	0	11	0	0	0	0	0	7	3	1	0
WP_013873361.1	amine oxidase [Frankia symbiont of Datisca glomerata]	5.6854	57180.6	10	275	4.80932	0.000600154	F203214.dat	Q20474_S_B.mgf	441.63	9	26	16.441	11	1	23	5	0	0	21	21	30	42	24	0	-2	-0.693147	0.217665	Green	-1.2	-0.182322	0.397628	Red	2.16667	0.77319	0.269638	Green
WP_050803662.1	peptidase C69 [Frankia symbiont of Datisca glomerata]	5.28602	54504.5	18	147	2.69702	0.000336561	F203214.dat	Q20474_S_B.mgf	836.91	17	49	34.585	2	0	30	0	4	0	0	0	0	0	15	0	-2	-0.693147	0.217665	Green	-2	-0.693147	0.217665	Green	-1.5	-0.405465	0.297321	Green
WP_013873307.1	nitrilotriacetate monooxygenase [Frankia symbiont of Datisca glomerata]	6.28418	48243.2	6	63	1.30588	0.000162961	F203221.dat	Q20481_S_9.mgf	81.405	3	6	7.17489	5	0	11	0	0	0	12	9	6	7	1	3
WP_013872570.1	phosphomannomutase/phosphoglucomutase [Frankia symbiont of Datisca glomerata]	5.50245	48310.9	5	108	2.23552	0.00027897	F203214.dat	Q20474_S_B.mgf	211.04	5	10	9.64912	12	0	12	0	0	0	8	18	4	5	9	0	-2	-0.693147	0.217665	Green	3.33333	1.20397	0.0917834	Green	3	1.09861	0.150245	Green
WP_013875112.1	50S ribosomal protein L3 [Frankia symbiont of Datisca glomerata]	10.3331	25624.4	17	1104	43.084	0.00537644	F203211.dat	Q20471_S_1.mgf	939.62	15	120	61.8852	82	44	17	92	67	54	95	83	81	57	91	63	-2	-0.693147	0.217665	Green	-2	-0.693147	0.217665	Green	-2	-0.693147	0.217665	Green
WP_043604416.1	F420-dependent oxidoreductase [Frankia symbiont of Datisca glomerata]	10.6373	11443.1	2	170	14.8561	0.0018539	F203211.dat	Q20471_S_1.mgf	107.53	2	10	14.9533	10	27	5	21	13	29	13	14	5	5	8	0	-2	-0.693147	0.217665	Green	-2	-0.693147	0.217665	Green	-1.2	-0.182322	0.397628	Red
WP_013874269.1	3-oxoacyl-ACP reductase [Frankia symbiont of Datisca glomerata]	6.34246	26751.9	15	1423	53.1924	0.00663787	F203215.dat	Q20475_S_4.mgf	1046.08	14	133	70.0389	78	105	20	133	66	93	115	100	122	160	86	104
WP_013875087.1	30S ribosomal protein S4 [Frankia symbiont of Datisca glomerata]	9.65678	23756.6	20	1017	42.8092	0.00534215	F203224.dat	Q20484_S_11.mgf	848.77	18	71	61.0577	54	77	17	67	47	99	113	93	76	47	71	86	-2	-0.693147	0.217665	Green	1	0	0.5	Red	-1.2	-0.182322	0.397628	Red
WP_013872312.1	glycosyl transferase family 1 [Frankia symbiont of Datisca glomerata]	9.33689	43585	4	59	1.35368	0.000168925	F203215.dat	Q20475_S_4.mgf	136.3	3	4	9.40594	3	1	0	4	1	2	0	2	15	6	7	3	-2.04762	-0.716678	0.0584688	Green	-2.45714	-0.898999	0.0670426	Green	-4.09524	-1.40982	0.0237667	Blue
WP_013874259.1	MULTISPECIES: hypothetical protein [Frankia]	5.26803	24226.6	7	122	5.03578	0.000628414	F203214.dat	Q20474_S_B.mgf	303.25	7	19	29.9065	6	9	1	8	10	6	8	7	7	0	14	4	-2.125	-0.753772	0.0806298	Green	1.14706	0.137201	0.33461	Red	1.88235	0.632523	0.103539	Green
WP_013871801.1	hypothetical protein [Frankia symbiont of Datisca glomerata]	6.06535	11128.5	9	1697	152.491	0.0190293	F203216.dat	Q20476_S_5.mgf	631.75	9	236	59.7938	153	96	95	115	236	133	82	211	65	55	109	157	-2.16667	-0.77319	0.104938	Green	2.30769	0.836248	0.130536	Green	1.15385	0.143101	0.440459	Red
WP_013875635.1	chromosome partitioning protein ParB [Frankia symbiont of Datisca glomerata]	6.68561	33951.8	7	45	1.32541	0.000165397	F203211.dat	Q20471_S_1.mgf	278.8	7	13	24.6835	2	0	0	3	1	0	2	1	3	6	10	1
WP_013872947.1	nucleoside-diphosphate kinase [Frankia symbiont of Datisca glomerata]	5.61261	14476.8	6	205	14.1606	0.0017671	F203211.dat	Q20471_S_1.mgf	341.2	6	35	49.635	10	12	5	15	14	10	9	11	12	7	15	9	-2.2	-0.788457	0.0653176	Green	1	0	0.5	Red	1.36364	0.310155	0.32877	Red
WP_013872639.1	short-chain dehydrogenase [Frankia symbiont of Datisca glomerata]	10.4299	29029.5	4	16	0.551163	6.87795e-05	F203216.dat	Q20476_S_5.mgf	91.77	2	2	7.24638	1	1	0	1	2	1	1	1	1	1	2	1
WP_013873478.1	3-hydroxybutyryl-CoA dehydrogenase [Frankia symbiont of Datisca glomerata]	5.00723	31008.2	3	19	0.612741	7.64639e-05	F203224.dat	Q20484_S_11.mgf	155.01	2	2	10.8014	1	1	0	2	1	1	1	1	2	2	2	2	-2.2	-0.788457	0.125408	Green	-1.57143	-0.451985	0.259259	Green	-1.375	-0.318454	0.331902	Red
WP_013872107.1	hypothetical protein [Frankia symbiont of Datisca glomerata]	4.30402	14598.4	2	22	1.50701	0.000188059	F203221.dat	Q20481_S_9.mgf	157.61	2	4	17.6471	1	1	0	1	1	2	1	1	4	1	4	1	-2.2	-0.788457	0.0653176	Green	-1.83333	-0.606136	0.0481705	Blue	-2.2	-0.788457	0.045526	Blue
WP_050803334.1	glycosyl transferase family 1 [Frankia symbiont of Datisca glomerata]	6.41944	40862	11	202	4.94347	0.000616895	F203224.dat	Q20484_S_11.mgf	243.3	5	9	15.6658	10	4	11	15	6	15	13	13	21	35	9	14	-2.28571	-0.826679	0.145836	Green	-1.33333	-0.287682	0.30913	Red	-1.33333	-0.287682	0.348263	Red
WP_013874853.1	MULTISPECIES: 50S ribosomal protein L28 [Frankia]	11.3332	6774.49	6	85	12.5471	0.00156575	F203218.dat	Q20478_S_C.mgf	211.32	5	17	74.1935	3	2	5	5	7	3	7	2	10	2	3	3	-2.28571	-0.826679	0.0669007	Green	-2.66667	-0.980829	0.0333833	Blue	-1.06667	-0.0645385	0.469525	Red
WP_013874892.1	hypothetical protein [Frankia symbiont of Datisca glomerata]	4.37256	9830.67	2	61	6.20507	0.00077433	F203215.dat	Q20475_S_4.mgf	156.85	2	6	41.6667	3	5	2	6	4	5	5	4	4	6	4	5	-2.28571	-0.826679	0.123182	Green	-1.6	-0.470004	0.20219	Green	-1.45455	-0.374693	0.24985	Red
WP_013874834.1	hypothetical protein [Frankia symbiont of Datisca glomerata]	11.0001	8377.54	4	72	8.59441	0.00107249	F203215.dat	Q20475_S_4.mgf	168.91	4	8	38.961	6	8	4	8	6	12	11	1	4	1	3	0	-2.33333	-0.847298	0.20536	Green	-1.75	-0.559616	0.264567	Green	1.14286	0.133531	0.441731	Red
WP_043606755.1	cytochrome c [Frankia symbiont of Datisca glomerata]	8.27923	27388	3	575	20.9946	0.00261991	F203224.dat	Q20484_S_11.mgf	161.74	3	24	14.9813	41	48	8	50	31	54	53	46	33	43	24	72	-2.33333	-0.847298	0.137288	Green	-2.33333	-0.847298	0.137288	Green	1.71429	0.538997	0.311134	Green
WP_013874324.1	division/cell wall cluster transcriptional repressor MraZ [Frankia symbiont of Datisca glomerata]	5.27007	16013.2	4	49	3.05998	0.000381854	F203211.dat	Q20471_S_1.mgf	192.79	4	10	26.5734	3	2	0	3	3	2	3	3	2	2	7	4	-2.33333	-0.847298	0.102553	Green	1.42857	0.356675	0.319384	Red	2.14286	0.76214	0.220912	Green
WP_013872201.1	glycine dehydrogenase [Frankia symbiont of Datisca glomerata]	6.27386	114745	12	147	1.2811	0.000159868	F203218.dat	Q20478_S_C.mgf	485.125	9	28	11.2124	18	1	0	9	11	7	21	13	10	10	4	0	-2.33333	-0.847298	0.18695	Green	-2.625	-0.965081	0.143318	Green	-1.5	-0.405465	0.333857	Red
WP_043604169.1	DNA integrity scanning protein DisA [Frankia symbiont of Datisca glomerata]	5.29083	38890.6	12	31	0.797109	9.9471e-05	F203224.dat	Q20484_S_11.mgf	466.39	8	11	27.8552	0	0	0	1	0	0	0	1	4	5	11	0
WP_013874930.1	DNA ligase (NAD(+)) LigA [Frankia symbiont of Datisca glomerata]	5.19851	76257.2	8	24	0.314724	3.92744e-05	F203211.dat	Q20471_S_1.mgf	222.45	5	8	6.73212	0	0	0	1	0	0	0	0	0	0	3	0	-2.33333	-0.847298	0.137288	Green	-1.16667	-0.154151	0.407451	Red	2.42857	0.887303	0.239255	Green
WP_050803463.1	hypothetical protein [Frankia symbiont of Datisca glomerata]	5.15389	82678.5	8	29	0.350756	4.37708e-05	F203214.dat	Q20474_S_B.mgf	155.75	3	6	3.73711	0	0	0	0	0	1	0	0	2	0	5	0	-2.33333	-0.847298	0.0889039	Green	-2.33333	-0.847298	0.0889039	Green	1	0	0.5	Red
WP_013872474.1	acetamidase [Frankia symbiont of Datisca glomerata]	6.80823	56712.7	7	17	0.299756	3.74065e-05	F203211.dat	Q20471_S_1.mgf	296.29	7	13	13.5135	0	0	0	0	1	0	0	0	0	0	1	0	-2.33333	-0.847298	0.20536	Green	-2.33333	-0.847298	0.20536	Green	-1.4	-0.336472	0.338934	Red
WP_013874471.1	acetylornithine aminotransferase [Frankia symbiont of Datisca glomerata]	5.38054	42992.5	7	15	0.348898	4.3539e-05	F203214.dat	Q20474_S_B.mgf	120.97	4	5	11.9438	0	0	0	0	0	1	1	0	0	1	2	1
WP_013874843.1	ribonuclease III [Frankia symbiont of Datisca glomerata]	4.92401	28333.6	6	20	0.705877	8.80862e-05	F203211.dat	Q20471_S_1.mgf	136.93	3	4	10.2941	0	0	0	0	1	0	1	0	3	0	4	0	-2.33333	-0.847298	0.137288	Green	-1.4	-0.336472	0.289508	Red	-1.75	-0.559616	0.198251	Green
WP_013872266.1	hypothetical protein [Frankia symbiont of Datisca glomerata]	5.18277	72988.3	5	9	0.123307	1.53875e-05	F203214.dat	Q20474_S_B.mgf	94.31	3	3	4.36747	0	0	0	0	1	0	1	0	0	0	1	0
WP_013872285.1	polyketide cyclase/dehydrase [Frankia symbiont of Datisca glomerata]	11.3118	17283.4	5	86	4.97587	0.000620938	F203211.dat	Q20471_S_1.mgf	204.69	5	12	30.8642	4	4	4	7	7	3	4	5	7	5	7	6	-2.33333	-0.847298	0.137288	Green	-2.33333	-0.847298	0.137288	Green	1.28571	0.251314	0.38779	Red
WP_043604797.1	2,3,4,5-tetrahydropyridine-2,6-dicarboxylate N-succinyltransferase [Frankia symbiont of Datisca glomerata]	5.18297	29524.2	5	12	0.406446	5.07203e-05	F203214.dat	Q20474_S_B.mgf	92.99	4	5	12.0996	0	0	0	0	0	1	0	0	1	0	1	1
WP_043606977.1	FAD-dependent thymidylate synthase [Frankia symbiont of Datisca glomerata]	5.76412	26646.7	5	16	0.60045	7.493e-05	F203211.dat	Q20471_S_1.mgf	257.6	5	6	19.0083	0	0	0	1	0	0	0	0	0	0	4	0	-2.33333	-0.847298	0.20536	Green	-2.33333	-0.847298	0.20536	Green	2	0.693147	0.26785	Green
WP_013871720.1	LLM class F420-dependent oxidoreductase [Frankia symbiont of Datisca glomerata]	5.04588	28832.2	4	21	0.728353	9.0891e-05	F203214.dat	Q20474_S_B.mgf	169.82	3	6	16.3636	0	0	0	0	1	0	0	0	0	0	7	1	-2.35	-0.854415	0.181825	Green	-1.51613	-0.41616	0.285521	Green	-2.29268	-0.829723	0.185837	Green
WP_013871729.1	MULTISPECIES: cold-shock protein [Frankia]	9.44628	14337.6	4	6	0.418481	5.22222e-05	F203211.dat	Q20471_S_1.mgf	85.42	3	3	22.9008	0	0	0	1	0	0	0	0	0	0	0	0	-2.36667	-0.861482	0.0824712	Green	1.25352	0.225956	0.315467	Red	1.14789	0.137923	0.387701	Red
WP_013874856.1	MULTISPECIES: AsnC family transcriptional regulator [Frankia]	4.88731	8265.28	4	148	17.9062	0.00223452	F203220.dat	Q20480_S_8.mgf	261.63	4	44	67.5325	9	7	5	6	9	14	2	44	2	16	3	16	-2.375	-0.864997	0.0862969	Green	-1.72727	-0.546544	0.147128	Green	1.15789	0.146603	0.439672	Red
WP_043603795.1	ribokinase [Frankia symbiont of Datisca glomerata]	4.86508	35243	4	12	0.340493	4.24901e-05	F203211.dat	Q20471_S_1.mgf	131	3	3	11.0429	0	0	0	0	1	0	0	0	0	0	1	0	-2.375	-0.864997	0.146893	Green	-1.72727	-0.546544	0.23831	Green	-2.375	-0.864997	0.146893	Green
WP_043604083.1	MULTISPECIES: pyrroline-5-carboxylate reductase [Frankia]	6.24784	27908.9	4	24	0.85994	0.000107312	F203211.dat	Q20471_S_1.mgf	201	3	9	14.1791	0	0	0	1	0	0	0	0	0	1	8	0	-2.45455	-0.897942	0.177768	Green	-1.58824	-0.462624	0.279589	Green	-1.03846	-0.0377403	0.479307	Red
WP_013874042.1	hypothetical protein [Frankia symbiont of Datisca glomerata]	5.30836	17185.9	3	14	0.814621	0.000101656	F203211.dat	Q20471_S_1.mgf	141.1	2	4	15.528	0	0	0	0	1	0	0	0	0	0	2	0	-2.5	-0.916291	0.104	Green	-1.25	-0.223144	0.338934	Red	-1.25	-0.223144	0.338934	Red
WP_013875341.1	PPOX class F420-dependent enzyme [Frankia symbiont of Datisca glomerata]	6.41433	14922.8	3	34	2.2784	0.000284321	F203220.dat	Q20480_S_8.mgf	142.035	2	4	25.7576	2	3	1	2	4	3	2	4	0	0	2	3	-2.5	-0.916291	0.134996	Green	-1.25	-0.223144	0.357444	Red	-1.25	-0.223144	0.349033	Red
WP_013875449.1	MULTISPECIES: anti-sigma B factor antagonist [Frankia]	5.32288	12289.6	3	27	2.19698	0.000274161	F203214.dat	Q20474_S_B.mgf	105.97	2	6	13.2743	0	0	0	0	0	1	0	0	6	0	3	0	-2.5	-0.916291	0.0833777	Green	-2.77778	-1.02165	0.0731072	Green	-3.125	-1.13943	0.0641767	Green
WP_043602900.1	hypothetical protein [Frankia symbiont of Datisca glomerata]	6.13186	57149	3	4	0.0699925	8.73435e-06	F203214.dat	Q20474_S_B.mgf	85.02	2	3	3.22004	0	0	0	0	1	0	0	0	0	0	0	0	-2.5	-0.916291	0.104	Green	1.3	0.262364	0.346598	Red	3.2	1.16315	0.0905425	Green
WP_050803545.1	hypothetical protein [Frankia symbiont of Datisca glomerata]	5.84345	96529.2	3	11	0.113955	1.42204e-05	F203218.dat	Q20478_S_C.mgf	106.74	2	2	2.53583	0	0	0	1	0	0	1	1	1	1	1	0	-2.5	-0.916291	0.226085	Green	-3.33333	-1.20397	0.193327	Green	-1.25	-0.223144	0.413782	Red
WP_013871677.1	regulatory protein GntR [Frankia symbiont of Datisca glomerata]	6.42338	14302.3	2	2	0.139838	1.74503e-05	F203221.dat	Q20481_S_9.mgf	63.17	1	1	13.0769	0	0	0	1	0	0	0	0	1	0	0	0	-2.54545	-0.934309	0.10898	Green	1.19643	0.179341	0.313857	Red	-1.19149	-0.175204	0.360101	Red
WP_013872455.1	biotin synthase BioB [Frankia symbiont of Datisca glomerata]	4.9142	39949.4	2	7	0.175222	2.18659e-05	F203211.dat	Q20471_S_1.mgf	85.93	2	4	4.28954	0	0	0	0	1	0	0	0	0	0	0	0	-2.59091	-0.952009	0.0966445	Green	1.75439	0.562119	0.0695077	Green	1.42105	0.351398	0.279344	Red
WP_013872558.1	TetR family transcriptional regulator [Frankia symbiont of Datisca glomerata]	5.19064	21533.9	2	3	0.139315	1.73851e-05	F203215.dat	Q20475_S_4.mgf	55.49	1	1	5.05051	0	0	0	1	0	0	0	1	0	0	1	0	-2.66667	-0.980829	0.0553936	Green	-1.6	-0.470004	0.160094	Green	2.125	0.753772	0.258031	Green
WP_013873522.1	hypothetical protein [Frankia symbiont of Datisca glomerata]	4.58495	17242.9	2	5	0.289975	3.61859e-05	F203211.dat	Q20471_S_1.mgf	55.45	1	2	4.4586	0	0	0	1	0	0	0	0	1	0	1	0	-2.66667	-0.980829	0.199104	Green	-2	-0.693147	0.245884	Green	-1.14286	-0.133531	0.441731	Red
WP_013873548.1	protein translocase TatA [Frankia symbiont of Datisca glomerata]	9.68152	10872.7	2	16	1.47157	0.000183637	F203214.dat	Q20474_S_B.mgf	72.91	2	4	13.0841	0	0	0	1	0	0	2	0	0	0	4	0	-2.66667	-0.980829	0.199104	Green	-2.66667	-0.980829	0.199104	Green	-1.14286	-0.133531	0.441731	Red
WP_013874009.1	metallophosphoesterase [Frankia symbiont of Datisca glomerata]	6.08217	32778.8	2	4	0.12203	1.52281e-05	F203215.dat	Q20475_S_4.mgf	68.9	1	1	5.26316	0	0	0	1	0	0	0	0	0	0	1	0
WP_013874307.1	UDP-N-acetylglucosamine--N-acetylmuramyl-(pentapeptide) pyrophosphoryl-undecaprenol N-acetylglucosamine transferase [Frankia symbiont of Datisca glomerata]	9.83446	38698.6	2	8	0.206726	2.57973e-05	F203219.dat	Q20479_S_7.mgf	78.22	1	2	4.25532	0	0	0	1	0	0	2	0	1	0	0	0	-2.66667	-0.980829	0.0658888	Green	-1.14286	-0.133531	0.370761	Red	1	0	0.5	Red
WP_013874763.1	MULTISPECIES: repressor LexA [Frankia]	7.93884	26618	2	5	0.187843	2.34408e-05	F203224.dat	Q20484_S_11.mgf	62.18	1	1	4.81928	0	0	0	0	0	1	0	0	1	0	1	1	-2.66667	-0.980829	0.0658888	Green	-2.66667	-0.980829	0.0658888	Green	1.25	0.223144	0.398568	Red
WP_043602725.1	hypothetical protein [Frankia symbiont of Datisca glomerata]	5.83037	24680.6	2	10	0.405177	5.05619e-05	F203211.dat	Q20471_S_1.mgf	143.69	2	4	16.6667	0	0	0	0	1	0	0	0	0	0	3	0	-2.66667	-0.980829	0.199104	Green	-2.66667	-0.980829	0.199104	Green	1.375	0.318454	0.383198	Red
WP_043603659.1	bifunctional 1-(5-phosphoribosyl)-5-((5-phosphoribosylamino)methylideneamino)imidazole-4-carboxamide isomerase/phosphoribosylanthranilate isomerase PriA [Frankia symbiont of Datisca glomerata]	4.68029	25082	2	3	0.119608	1.49258e-05	F203214.dat	Q20474_S_B.mgf	65.6	1	2	4.5082	0	0	0	0	1	0	0	0	0	0	0	0	-2.66667	-0.980829	0.199104	Green	-2	-0.693147	0.245884	Green	-1.33333	-0.287682	0.374434	Red
WP_013874835.1	30S ribosomal protein S16 [Frankia symbiont of Datisca glomerata]	9.83599	16188.7	13	2296	141.827	0.0176986	F203224.dat	Q20484_S_11.mgf	621.91	13	84	63.1579	175	232	41	234	157	203	259	194	196	102	84	133	-2.66667	-0.980829	0.199104	Green	-2.66667	-0.980829	0.199104	Green	1.125	0.117783	0.452149	Red
WP_013873123.1	ABC transporter ATP-binding protein [Frankia symbiont of Datisca glomerata]	5.60223	27905.5	14	224	8.0271	0.0010017	F203211.dat	Q20471_S_1.mgf	759.51	11	30	51.7375	14	4	10	10	19	9	13	19	18	0	25	2	-2.66667	-0.980829	0.199104	Green	-2.66667	-0.980829	0.199104	Green	-2.66667	-0.980829	0.199104	Green
WP_013875125.1	MULTISPECIES: 50S ribosomal protein L1 [Frankia]	9.63434	25634.8	15	916	35.7327	0.00445907	F203224.dat	Q20484_S_11.mgf	871.04	13	63	56.3025	47	52	18	55	29	70	82	68	64	73	63	82	-2.75	-1.0116	0.128217	Green	2.81818	1.03609	0.0120551	Blue	1.63636	0.492476	0.241326	Green
WP_013874498.1	SAM-dependent methyltransferase [Frankia symbiont of Datisca glomerata]	5.18451	31680.5	7	208	6.56556	0.000819315	F203214.dat	Q20474_S_B.mgf	284.53	6	13	24.7387	30	1	13	32	26	0	7	17	13	14	12	0	-2.75	-1.0116	0.220324	Green	-1.375	-0.318454	0.383198	Red	-1.57143	-0.451985	0.338934	Green
WP_013871753.1	peptidyl-prolyl cis-trans isomerase [Frankia symbiont of Datisca glomerata]	6.41883	19035.7	7	541	28.4202	0.00354655	F203216.dat	Q20476_S_5.mgf	347.94	6	74	33.3333	46	43	38	53	74	38	37	45	29	23	19	46	-2.75	-1.0116	0.0548831	Green	-1.03125	-0.0307717	0.469219	Red	1.75758	0.563935	0.179486	Green
WP_013873681.1	zinc-binding alcohol dehydrogenase [Frankia symbiont of Datisca glomerata]	8.67523	44980.3	5	40	0.889278	0.000110973	F203224.dat	Q20484_S_11.mgf	258.43	4	9	13.3949	2	1	1	3	1	2	2	1	2	2	9	2
WP_043603074.1	hypothetical protein [Frankia symbiont of Datisca glomerata]	4.15322	32417.6	5	59	1.82	0.000227118	F203214.dat	Q20474_S_B.mgf	131.575	4	8	9.87654	1	3	0	2	0	4	6	2	13	9	6	0	-2.77778	-1.02165	0.0843988	Green	-2.08333	-0.733969	0.137651	Green	-2.77778	-1.02165	0.104987	Green
WP_013875126.1	MULTISPECIES: 50S ribosomal protein L11 [Frankia]	9.80962	15031.1	11	1049	69.7886	0.0087089	F203218.dat	Q20478_S_C.mgf	545.63	9	96	69.9301	73	97	27	93	72	89	86	103	45	75	30	102	-2.78571	-1.0245	0.0755255	Green	1.58974	0.463573	0.153901	Green	1.61538	0.479573	0.171355	Green
WP_013875123.1	50S ribosomal protein L7/L12 [Frankia symbiont of Datisca glomerata]	4.5573	13452.1	10	1284	95.4498	0.0119112	F203213.dat	Q20473_S_3.mgf	612.54	10	100	46.5116	65	100	27	80	68	98	94	89	93	89	131	102	-2.8	-1.02962	0.0987937	Green	-1.75	-0.559616	0.183927	Green	2.28571	0.826679	0.26819	Green
WP_013873868.1	alpha/beta hydrolase fold protein [Frankia symbiont of Datisca glomerata]	6.67063	34763.6	9	273	7.85304	0.00097998	F203211.dat	Q20471_S_1.mgf	437.96	7	49	28.9231	12	7	7	10	12	12	12	9	26	20	48	10
WP_013875085.1	50S ribosomal protein L17 [Frankia symbiont of Datisca glomerata]	8.06556	22836	11	224	9.80907	0.00122407	F203211.dat	Q20471_S_1.mgf	493.455	10	37	50.2326	14	8	1	11	9	10	17	16	27	7	21	11	-2.83333	-1.04145	0.220674	Green	-2.125	-0.753772	0.270603	Green	-3.4	-1.22378	0.198918	Green
WP_013872643.1	MULTISPECIES: dimethylallyltransferase [Frankia]	4.86175	35556.6	11	396	11.1372	0.00138981	F203220.dat	Q20480_S_8.mgf	585.86	8	19	31.3609	10	19	10	12	16	22	24	19	43	28	49	14	-2.875	-1.05605	0.23291	Green	-5.75	-1.7492	0.182396	Green	-1.04545	-0.0444518	0.485296	Red
WP_013874339.1	MULTISPECIES: cold-shock protein [Frankia]	5.12311	7372.59	6	2154	292.163	0.036459	F203212.dat	Q20472_S_2.mgf	488.62	6	157	80.597	157	176	98	173	179	188	135	180	150	142	100	194	-2.875	-1.05605	0.232611	Green	-3.83333	-1.34373	0.206231	Green	-1.64286	-0.496437	0.344	Green
WP_013874819.1	ribosome recycling factor [Frankia symbiont of Datisca glomerata]	5.50644	20781.8	9	173	8.32459	0.00103882	F203220.dat	Q20480_S_8.mgf	301.54	6	16	48.1081	7	12	6	7	11	14	17	16	18	15	7	12	-2.94118	-1.07881	0.126878	Green	1.6	0.470004	0.14324	Green	1.12	0.113329	0.415916	Red
WP_050803796.1	DEAD/DEAH box helicase [Frankia symbiont of Datisca glomerata]	10.7956	46156.3	9	39	0.844955	0.000105442	F203224.dat	Q20484_S_11.mgf	295.94	7	17	19.7279	0	5	0	3	0	4	0	0	2	1	17	0	-3	-1.09861	0.180025	Green	1.33333	0.287682	0.316406	Red	-1.71429	-0.538997	0.294916	Green
WP_013872089.1	CHAD domain-containing protein [Frankia symbiont of Datisca glomerata]	5.84928	60446.7	6	25	0.413587	5.16115e-05	F203211.dat	Q20471_S_1.mgf	221.77	5	10	11.6697	0	1	0	0	1	1	2	1	0	1	3	0	-3	-1.09861	0.0981306	Green	1	0	0.5	Red	1.22222	0.200671	0.379401	Red
WP_013872183.1	tRNA(Ile)-lysidine synthetase [Frankia symbiont of Datisca glomerata]	7.27958	65085.2	6	8	0.122916	1.53386e-05	F203214.dat	Q20474_S_B.mgf	69.51	2	2	3.54839	0	0	1	1	1	0	1	1	0	0	1	0	-3	-1.09861	0.0538836	Green	1.16667	0.154151	0.435371	Red	-1.33333	-0.287682	0.286696	Red
WP_013875089.1	30S ribosomal protein S13 [Frankia symbiont of Datisca glomerata]	10.8478	14529.8	6	135	9.29123	0.00115945	F203224.dat	Q20484_S_11.mgf	169.8	3	21	24.6032	5	5	3	6	4	7	10	6	11	5	21	8	-3	-1.09861	0.142303	Green	-3	-1.09861	0.142303	Green	-2	-0.693147	0.217665	Green
WP_013875539.1	scramblase [Frankia symbiont of Datisca glomerata]	6.07205	29912.2	4	9	0.30088	3.75468e-05	F203218.dat	Q20478_S_C.mgf	91.92	2	2	6.90909	1	0	0	1	0	1	0	0	2	0	0	0	-3	-1.09861	0.195538	Green	-3	-1.09861	0.195538	Green	-1.5	-0.405465	0.338934	Green
WP_050803329.1	MarR family transcriptional regulator [Frankia symbiont of Datisca glomerata]	6.05758	19188.9	4	22	1.1465	0.000143071	F203211.dat	Q20471_S_1.mgf	168.67	3	4	17.9191	1	0	0	0	1	1	0	0	2	1	7	1	-3	-1.09861	0.195538	Green	-1.5	-0.405465	0.338934	Green	-1.125	-0.117783	0.446655	Red
WP_013873108.1	ABC transporter substrate-binding protein [Frankia symbiont of Datisca glomerata]	4.88619	60663.9	3	11	0.181327	2.26277e-05	F203221.dat	Q20481_S_9.mgf	54.14	1	2	2.39726	1	0	0	1	0	1	0	1	2	0	2	0	-3	-1.09861	0.0791512	Green	-1.28571	-0.251314	0.354799	Red	-1.28571	-0.251314	0.354799	Red
WP_013875105.1	50S ribosomal protein L16 [Frankia symbiont of Datisca glomerata]	11.2621	15436.3	3	16	1.03652	0.000129347	F203219.dat	Q20479_S_7.mgf	130.56	3	3	29.7101	0	1	0	0	1	1	3	1	2	1	1	2	-3.09091	-1.12847	0.0593084	Green	-1.38776	-0.327687	0.272112	Red	-1.33333	-0.287682	0.27317	Red
WP_013875239.1	transcriptional regulator [Frankia symbiont of Datisca glomerata]	6.23245	26476.2	3	60	2.26619	0.000282797	F203211.dat	Q20471_S_1.mgf	235.92	3	11	14.4578	1	0	0	2	0	0	1	1	8	14	12	0
WP_043602911.1	exodeoxyribonuclease VII small subunit [Frankia symbiont of Datisca glomerata]	4.82868	10054.1	3	6	0.59677	7.44709e-05	F203213.dat	Q20473_S_3.mgf	38.12	1	1	10.7527	0	1	0	1	0	1	0	0	0	1	0	1	-3.2	-1.16315	0.100923	Green	1.8125	0.594707	0.0870414	Green	3.125	1.13943	0.230505	Green
WP_013872160.1	hypothetical protein [Frankia symbiont of Datisca glomerata]	8.40303	36880.6	2	19	0.515176	6.42887e-05	F203220.dat	Q20480_S_8.mgf	121.61	1	1	4.74777	1	0	0	1	1	0	1	1	4	0	3	1	-3.2	-1.16315	0.225014	Green	3.0625	1.11923	0.0721804	Green	2.8125	1.03407	0.115214	Green
WP_013872456.1	dethiobiotin synthase [Frankia symbiont of Datisca glomerata]	5.79448	24280.8	2	8	0.329478	4.11156e-05	F203211.dat	Q20471_S_1.mgf	98.65	1	2	5.46218	1	0	0	2	0	0	0	1	0	0	1	0
WP_013872978.1	ribosome silencing factor RsfS [Frankia symbiont of Datisca glomerata]	5.30417	15349	2	10	0.651509	8.13017e-05	F203211.dat	Q20471_S_1.mgf	102.07	2	2	19.708	0	1	0	1	0	1	1	1	0	1	0	1	-3.2	-1.16315	0.0661432	Green	-1.45455	-0.374693	0.219756	Red	1.4375	0.362905	0.334189	Red
WP_013875495.1	type III pantothenate kinase [Frankia symbiont of Datisca glomerata]	5.24038	26815.2	2	18	0.671261	8.37665e-05	F203211.dat	Q20471_S_1.mgf	79.86	2	7	9.2	1	0	0	1	1	0	1	0	0	1	2	0	-3.25	-1.17865	0.0637233	Green	1.69231	0.526093	0.225186	Green	1.53846	0.430783	0.284798	Green
WP_013875530.1	haloacid dehalogenase [Frankia symbiont of Datisca glomerata]	5.23133	29115.9	2	9	0.30911	3.85737e-05	F203211.dat	Q20471_S_1.mgf	71.45	2	2	6.64207	1	0	0	1	1	0	0	1	0	1	0	0	-3.25	-1.17865	0.140037	Green	1.53846	0.430783	0.339836	Green	1.15385	0.143101	0.435371	Red
WP_043603553.1	hypothetical protein [Frankia symbiont of Datisca glomerata]	6.8251	14838.2	2	55	3.70665	0.000462552	F203214.dat	Q20474_S_B.mgf	126.01	2	6	19.3103	2	2	1	3	3	1	3	3	3	5	10	3	-3.33333	-1.20397	0.148091	Green	-1.42857	-0.356675	0.319384	Red	-1.25	-0.223144	0.401241	Red
WP_013874760.1	ribonucleoside-diphosphate reductase [Frankia symbiont of Datisca glomerata]	5.71663	105196	19	382	3.6313	0.000453149	F203214.dat	Q20474_S_B.mgf	617.3	13	34	13.4221	11	18	9	16	13	19	25	23	43	19	39	22
WP_013874983.1	sugar-binding protein [Frankia symbiont of Datisca glomerata]	4.75042	23766.9	14	905	38.0782	0.00475177	F203215.dat	Q20475_S_4.mgf	649.585	10	84	37.963	63	85	42	84	74	78	53	70	92	62	39	67
WP_013874051.1	2-oxoglutarate ferredoxin oxidoreductase subunit alpha [Frankia symbiont of Datisca glomerata]	5.24252	65667.8	15	152	2.31468	0.000288849	F203211.dat	Q20471_S_1.mgf	840.82	13	54	30.7818	5	0	13	2	17	4	0	3	0	0	6	8	-3.33333	-1.20397	0.193327	Green	1.1	0.0953102	0.45738	Red	1.2	0.182322	0.411409	Red
WP_013873776.1	MULTISPECIES: ATP-dependent Clp protease proteolytic subunit [Frankia]	5.20659	23456.1	5	117	4.98804	0.000622456	F203214.dat	Q20474_S_B.mgf	210.62	4	14	21.9048	2	6	10	5	13	5	3	2	7	4	16	4	-3.33333	-1.20397	0.104938	Green	1.1	0.0953102	0.434137	Red	1	0	0.5	Red
WP_013872268.1	transcription elongation factor GreA [Frankia symbiont of Datisca glomerata]	4.9394	17517.7	10	730	41.6721	0.00520025	F203213.dat	Q20473_S_3.mgf	591.13	10	66	68.75	38	66	21	49	49	57	57	59	81	53	45	65	-3.33333	-1.20397	0.193327	Green	-3.33333	-1.20397	0.193327	Green	1	0	0.5	Red
WP_013872640.1	squalene synthase HpnC [Frankia symbiont of Datisca glomerata]	6.01648	36261.1	14	85	2.34411	0.000292521	F203211.dat	Q20471_S_1.mgf	324.49	8	14	28.3237	4	6	0	4	5	4	2	3	5	5	13	3	-3.33333	-1.20397	0.0699378	Green	2.25	0.81093	0.0280484	Blue	1.2	0.182322	0.394641	Red
WP_013874652.1	MULTISPECIES: hypothetical protein [Frankia]	6.02681	15654	4	96	6.13262	0.000765288	F203215.dat	Q20475_S_4.mgf	130.72	3	6	19.4631	4	4	2	6	4	3	2	4	5	2	27	5	-3.4375	-1.23474	0.0804118	Green	-1.05769	-0.0560895	0.464925	Red	1.09091	0.0870114	0.447784	Red
WP_013875107.1	50S ribosomal protein L22 [Frankia symbiont of Datisca glomerata]	11.3076	15030.1	4	403	26.8128	0.00334597	F203211.dat	Q20471_S_1.mgf	244.54	4	27	27.8571	26	34	2	26	13	38	35	27	26	39	26	39	-3.44444	-1.23676	0.112289	Green	1.3871	0.327213	0.236534	Red	1.09677	0.0923733	0.446595	Red
WP_013875097.1	50S ribosomal protein L6 [Frankia symbiont of Datisca glomerata]	10.3011	19131.4	11	359	18.7649	0.00234167	F203211.dat	Q20471_S_1.mgf	491.02	9	26	62.9213	27	21	3	34	4	25	40	32	31	31	16	19
WP_043603981.1	MULTISPECIES: Crp/Fnr family transcriptional regulator [Frankia]	6.23399	24744.5	10	180	7.27434	0.000907763	F203211.dat	Q20471_S_1.mgf	582.56	9	22	44	11	6	7	16	9	5	9	8	21	16	11	9	-3.5	-1.25276	0.0807476	Green	-1.27273	-0.241162	0.337259	Red	2.57143	0.944462	0.146579	Green
WP_013873459.1	MULTISPECIES: transcriptional regulator [Frankia]	5.06949	22560.8	5	39	1.72866	0.000215719	F203214.dat	Q20474_S_B.mgf	197.49	4	5	24.0196	2	2	2	3	3	2	2	3	2	1	1	2	-3.66667	-1.29928	0.191867	Green	1.09091	0.0870114	0.454328	Red	-1.1	-0.0953102	0.464788	Red
WP_013874831.1	50S ribosomal protein L19 [Frankia symbiont of Datisca glomerata]	11.2697	13134.3	4	76	5.78639	0.000722083	F203211.dat	Q20471_S_1.mgf	184.06	4	15	37.931	4	1	1	2	2	4	7	5	5	1	13	1	-3.66667	-1.29928	0.191867	Green	-1.375	-0.318454	0.374823	Red	-1.57143	-0.451985	0.338934	Green
WP_013872282.1	peptide-methionine (S)-S-oxide reductase [Frankia symbiont of Datisca glomerata]	5.58613	23622.6	3	58	2.45528	0.000306394	F203214.dat	Q20474_S_B.mgf	131.13	2	6	13.1818	4	7	4	5	5	9	1	6	1	0	4	0	-3.83333	-1.34373	0.17395	Green	-1.09524	-0.0909718	0.460287	Red	-7.66667	-2.03688	0.137288	Green
WP_013874799.1	MULTISPECIES: ribosome-binding factor A [Frankia]	5.75707	17118.8	3	69	4.03066	0.000502986	F203217.dat	Q20477_S_6.mgf	144.56	3	8	29.1139	4	7	4	5	6	8	7	6	2	2	2	7	-3.92308	-1.36688	0.0575068	Green	-1.275	-0.242946	0.360212	Red	-2.42857	-0.887303	0.133132	Green
WP_013875138.1	YajQ family cyclic di-GMP-binding protein [Frankia symbiont of Datisca glomerata]	8.82853	18202.7	7	310	17.0305	0.00212523	F203214.dat	Q20474_S_B.mgf	198.77	4	12	31.4815	20	24	18	32	27	17	24	19	18	32	8	10	-4	-1.38629	0.190854	Green	-3	-1.09861	0.216	Green	-3	-1.09861	0.216	Green
WP_013873180.1	hypothetical protein [Frankia symbiont of Datisca glomerata]	9.09464	46560.4	6	73	1.56786	0.000195652	F203221.dat	Q20481_S_9.mgf	222.43	3	9	13.6465	6	1	4	9	5	0	6	12	9	5	4	5	-4.2	-1.43508	0.0538836	Green	2.90476	1.06635	0.00806504	Blue	1.33333	0.287682	0.288316	Red
WP_013872364.1	MULTISPECIES: MaoC family dehydratase [Frankia]	6.44183	19021.5	6	864	45.4223	0.00566824	F203215.dat	Q20475_S_4.mgf	261.21	5	98	33.9286	70	59	69	98	75	68	55	68	49	65	21	59	-4.2	-1.43508	0.0816395	Green	1.2381	0.213574	0.384485	Red	-1.10526	-0.100083	0.449963	Red
WP_013873682.1	haloacid dehalogenase [Frankia symbiont of Datisca glomerata]	9.15711	86665.4	20	438	5.05392	0.000630678	F203224.dat	Q20484_S_11.mgf	825.23	16	54	21.9975	45	7	0	39	16	8	38	23	59	75	54	9
WP_043603760.1	MULTISPECIES: MerR family transcriptional regulator [Frankia]	6.59048	14563.6	8	68	4.66917	0.000582665	F203211.dat	Q20471_S_1.mgf	194.79	5	6	48.9209	3	4	5	7	4	4	7	5	4	3	3	2
WP_043603361.1	hypothetical protein [Frankia symbiont of Datisca glomerata]	7.94901	14943	5	31	2.07455	0.000258883	F203214.dat	Q20474_S_B.mgf	203.83	4	9	30.4348	1	0	1	0	2	1	2	0	2	1	4	2	-4.25	-1.44692	0.0728834	Green	-2.125	-0.753772	0.147711	Green	-1.0625	-0.0606246	0.466107	Red
WP_043607214.1	exopolyphosphatase [Frankia symbiont of Datisca glomerata]	5.70201	33276.6	5	31	0.931585	0.000116252	F203211.dat	Q20471_S_1.mgf	256.85	5	10	17.4194	0	1	1	1	1	1	1	0	3	1	4	1	-4.33333	-1.46634	0.0658888	Green	1.07692	0.074108	0.469009	Red	-1.08333	-0.0800427	0.463648	Red
WP_013872464.1	anti-sigma factor [Frankia symbiont of Datisca glomerata]	4.46483	19346	3	17	0.878736	0.000109657	F203211.dat	Q20471_S_1.mgf	154.22	3	3	16.8421	1	1	0	1	1	1	1	0	2	0	2	0	-4.33333	-1.46634	0.0734558	Green	1	0	0.5	Red	-4.33333	-1.46634	0.0734558	Green
WP_013874392.1	cytochrome ubiquinol oxidase subunit I [Frankia symbiont of Datisca glomerata]	8.3193	61994.3	3	18	0.290349	3.62326e-05	F203214.dat	Q20474_S_B.mgf	146.64	3	4	7.70609	1	1	0	1	1	1	1	1	1	1	1	0	-4.33333	-1.46634	0.190123	Green	-4.33333	-1.46634	0.190123	Green	-1.18182	-0.167054	0.434137	Red
WP_013874533.1	hypothetical protein [Frankia symbiont of Datisca glomerata]	11.4889	10349.4	3	17	1.6426	0.00020498	F203211.dat	Q20471_S_1.mgf	136.77	3	4	33.3333	0	1	1	1	1	1	1	0	2	0	2	1	-4.66667	-1.54045	0.159969	Green	-1.16667	-0.154151	0.43144	Red	1.35714	0.305382	0.379088	Red
WP_013874808.1	Rrf2 family transcriptional regulator [Frankia symbiont of Datisca glomerata]	9.49244	16497.9	3	18	1.09105	0.000136152	F203211.dat	Q20471_S_1.mgf	120.53	3	7	21.8543	0	0	2	0	3	0	0	0	0	0	4	0	-4.66667	-1.54045	0.189579	Green	-1.4	-0.336472	0.387157	Red	-2	-0.693147	0.284798	Green
WP_013875427.1	hypothetical protein [Frankia symbiont of Datisca glomerata]	8.19013	17479.5	3	15	0.858146	0.000107088	F203214.dat	Q20474_S_B.mgf	60.3	2	3	8.53659	1	1	0	1	1	1	1	0	1	1	0	1	-4.75	-1.55814	0.101445	Green	1.97368	0.679902	0.0771498	Green	1.81579	0.59652	0.246739	Green
WP_013872191.1	PadR family transcriptional regulator [Frankia symbiont of Datisca glomerata]	6.76228	28831.3	2	37	1.28333	0.000160146	F203212.dat	Q20472_S_2.mgf	191.32	2	3	12.1864	3	2	2	4	1	4	4	2	2	1	2	1	-5	-1.60944	0.196876	Green	-11.6667	-2.45674	0.166632	Green	-1.94444	-0.664976	0.315274	Green
WP_013874360.1	cyclase [Frankia symbiont of Datisca glomerata]	6.12434	15657.1	2	12	0.766424	9.56419e-05	F203220.dat	Q20480_S_8.mgf	51.51	1	3	8.33333	2	0	0	1	2	0	1	3	0	0	0	2	-6.33333	-1.84583	0.0871158	Green	1.57895	0.456758	0.184256	Green	-1.35714	-0.305382	0.335249	Red
WP_043603115.1	hypothetical protein [Frankia symbiont of Datisca glomerata]	5.71489	31425.5	2	12	0.381855	4.76516e-05	F203216.dat	Q20476_S_5.mgf	79.57	1	1	5.26316	1	1	0	2	1	0	0	1	1	1	0	2	-9	-2.19722	0.0594357	Green	1.22222	0.200671	0.373245	Red	-1.58824	-0.462624	0.261691	Green
WP_043606025.1	dephospho-CoA kinase [Frankia symbiont of Datisca glomerata]	5.05799	20186.8	2	14	0.693523	8.65447e-05	F203211.dat	Q20471_S_1.mgf	75.93	2	5	9.18367	0	0	2	0	3	0	0	0	0	0	0	0	1.47945	0.391672	0.173394	Red	1.79452	0.584738	0.0581962	Green	1.46575	0.382369	0.176302	Red
WP_013874950.1	enoyl-CoA hydratase [Frankia symbiont of Datisca glomerata]	5.40927	27105.5	16	932	34.3842	0.0042908	F203224.dat	Q20484_S_11.mgf	876.86	16	82	55.814	59	61	28	70	68	39	62	54	81	74	82	66	1.46667	0.382992	0.218203	Red	-1.28571	-0.251314	0.33461	Red	-2.8125	-1.03407	0.121258	Green
WP_013873113.1	transaldolase [Frankia symbiont of Datisca glomerata]	5.02016	40194	6	77	1.91571	0.000239061	F203214.dat	Q20474_S_B.mgf	339.82	6	14	14.6277	3	3	7	1	13	2	4	3	1	1	6	3	1.43204	0.359099	0.201448	Red	1.65049	0.501069	0.0798552	Green	1.71359	0.538592	0.108938	Green
WP_013875002.1	F0F1 ATP synthase subunit delta [Frankia symbiont of Datisca glomerata]	10.359	30441.8	13	380	12.4828	0.00155773	F203211.dat	Q20471_S_1.mgf	604.355	10	60	36.7857	23	11	6	19	16	13	31	18	37	43	51	14	1.43046	0.357999	0.20092	Red	1.88742	0.635209	0.0473676	Blue	1.37086	0.315439	0.210553	Red
WP_013872186.1	inorganic pyrophosphatase [Frankia symbiont of Datisca glomerata]	4.74996	24389.9	7	119	4.87907	0.000608858	F203221.dat	Q20481_S_9.mgf	222.22	5	8	34.0909	6	12	1	9	7	7	13	7	8	2	7	12	1.42857	0.356675	0.233802	Red	2.85714	1.04982	0.208146	Green	2.71429	0.998529	0.0275203	Blue
WP_013874517.1	MULTISPECIES: transcriptional regulator [Frankia]	5.95233	18149.5	15	1613	88.8732	0.0110905	F203224.dat	Q20484_S_11.mgf	619.25	13	166	75.3012	63	110	39	97	69	85	102	70	109	116	166	104
WP_013872477.1	MULTISPECIES: succinate dehydrogenase iron-sulfur subunit [Frankia]	6.88619	28352.2	22	1369	48.2854	0.00602553	F203214.dat	Q20474_S_B.mgf	691.375	13	74	47.6378	97	64	104	105	115	92	73	89	113	89	94	84
WP_013874863.1	MULTISPECIES: transcriptional regulator [Frankia]	5.78641	10350.3	8	855	82.6066	0.0103085	F203213.dat	Q20473_S_3.mgf	415.62	6	60	67.3469	72	60	94	90	93	82	53	59	41	48	15	67	1.42105	0.351398	0.181798	Red	1.31579	0.274437	0.226085	Red	1.10526	0.100083	0.44783	Red
WP_013874402.1	aldo/keto reductase [Frankia symbiont of Datisca glomerata]	4.99583	35434.2	13	342	9.65168	0.00120443	F203211.dat	Q20471_S_1.mgf	474.66	9	44	27.3006	14	14	11	9	13	24	32	16	23	17	36	23	1.40346	0.338939	0.165854	Red	1.04035	0.0395532	0.465009	Red	-1.07099	-0.0685813	0.419006	Red
WP_050803808.1	argininosuccinate lyase [Frankia symbiont of Datisca glomerata]	5.47347	52290.2	7	27	0.51635	6.44352e-05	F203214.dat	Q20474_S_B.mgf	189.31	4	9	7.12831	0	0	3	0	2	2	1	0	0	0	2	0	1.4	0.336472	0.289508	Red	1.8	0.587787	0.102553	Green	4	1.38629	0.0681591	Green
WP_043604767.1	adenosine deaminase [Frankia symbiont of Datisca glomerata]	5.12388	37659.5	6	38	1.00904	0.000125918	F203214.dat	Q20474_S_B.mgf	227.84	6	11	17.2012	2	0	1	3	1	0	0	3	0	1	2	1	1.4	0.336472	0.0981306	Red	1.16667	0.154151	0.25095	Red	1.13333	0.125163	0.348263	Red
WP_050803688.1	antitermination regulator [Frankia symbiont of Datisca glomerata]	11.4559	17078.3	5	84	4.91851	0.00061378	F203211.dat	Q20471_S_1.mgf	199.58	4	9	27.9221	4	4	1	5	3	3	6	3	15	8	9	2	1.4	0.336472	0.230025	Red	1.2	0.182322	0.352	Red	1.4	0.336472	0.230025	Red
WP_013872378.1	antibiotic biosynthesis monooxygenase [Frankia symbiont of Datisca glomerata]	5.92984	15695.7	2	28	1.78393	0.000222616	F203224.dat	Q20484_S_11.mgf	77.21	2	9	12.7389	1	1	1	2	1	1	1	1	2	1	9	1	1.4	0.336472	0.230025	Red	1.4	0.336472	0.230025	Red	1.8	0.587787	0.0889039	Green
WP_013872479.1	succinate dehydrogenase [Frankia symbiont of Datisca glomerata]	10.4436	16390.8	2	26	1.58626	0.000197949	F203221.dat	Q20481_S_9.mgf	100.76	2	2	11.0345	1	1	1	1	1	2	1	2	2	1	3	2	1.4	0.336472	0.230025	Red	1.8	0.587787	0.15625	Green	1.8	0.587787	0.15625	Green
WP_043603782.1	MULTISPECIES: HIT family protein [Frankia]	5.68182	14534.8	2	19	1.30721	0.000163127	F203217.dat	Q20477_S_6.mgf	130.56	2	2	19.697	1	1	1	1	1	2	1	1	2	1	1	2	1.39286	0.331357	0.189579	Red	1.78571	0.579818	0.0502835	Green	2.17857	0.778669	0.126878	Green
WP_013873153.1	pyruvate kinase [Frankia symbiont of Datisca glomerata]	5.59676	49931.3	15	224	4.48616	0.000559827	F203214.dat	Q20474_S_B.mgf	792.39	12	32	35.4565	17	3	8	4	22	7	8	18	8	5	29	6	1.38462	0.325422	0.157648	Red	1.69231	0.526093	0.147711	Green	-1.18182	-0.167054	0.280719	Red
WP_043603800.1	dihydrolipoamide succinyltransferase [Frankia symbiont of Datisca glomerata]	5.05477	50129.4	22	2127	42.4302	0.00529485	F203211.dat	Q20471_S_1.mgf	1643.65	21	181	51.6327	153	74	101	134	148	99	118	132	110	177	192	146
WP_013872226.1	MULTISPECIES: hypothetical protein [Frankia]	4.99302	7040.49	4	530	75.2788	0.00939403	F203211.dat	Q20471_S_1.mgf	219.45	3	12	59.7015	42	46	22	45	48	35	58	56	50	27	13	38	1.38462	0.325422	0.0945018	Red	1.23077	0.207639	0.198251	Red	1.38462	0.325422	0.0945018	Red
WP_013875000.1	MULTISPECIES: F0F1 ATP synthase subunit gamma [Frankia]	9.33868	32603.2	16	1252	38.4011	0.00479207	F203211.dat	Q20471_S_1.mgf	1002.28	16	138	54.0268	90	70	33	87	80	57	90	85	120	93	100	72	1.38095	0.322773	0.137288	Red	-1.10526	-0.100083	0.42209	Red	-3	-1.09861	0.0162663	Blue
WP_013874974.1	co-chaperone YbbN [Frankia symbiont of Datisca glomerata]	4.94236	34271.9	9	170	4.96033	0.000618998	F203224.dat	Q20484_S_11.mgf	490.24	8	24	28.012	11	0	5	8	6	5	10	10	22	15	24	9
WP_050803829.1	type I methionyl aminopeptidase [Frankia symbiont of Datisca glomerata]	5.6192	27542.2	3	65	2.36002	0.000294506	F203221.dat	Q20481_S_9.mgf	149.34	2	6	13.3588	5	3	2	4	5	3	4	7	6	7	5	3	1.38	0.322083	0.21182	Red	1.35	0.300105	0.220512	Red	1.42	0.350657	0.247027	Red
WP_013874653.1	hypothetical protein [Frankia symbiont of Datisca glomerata]	5.16467	41107.7	19	448	10.8982	0.00135998	F203214.dat	Q20474_S_B.mgf	778.52	17	62	41.7085	16	27	20	17	43	13	12	16	30	20	37	12	1.375	0.318454	0.198251	Red	1.375	0.318454	0.198251	Red	2	0.693147	0.0958722	Green
WP_013875110.1	MULTISPECIES: 50S ribosomal protein L23 [Frankia]	10.3298	10790.8	3	634	58.7537	0.00733187	F203219.dat	Q20479_S_7.mgf	155.2	3	42	44.898	58	49	50	66	61	54	42	55	20	29	16	37	1.36364	0.310155	0.338702	Red	2.13636	0.759105	0.140743	Green	-1.29412	-0.257829	0.405473	Red
WP_043604042.1	MULTISPECIES: 30S ribosomal protein S17 [Frankia]	9.69143	11880.3	11	1955	164.558	0.0205352	F203224.dat	Q20484_S_11.mgf	524.57	10	57	76.8519	139	199	88	176	116	198	169	154	117	110	57	155	1.33333	0.287682	0.352	Red	2.66667	0.980829	0.13972	Green	6.33333	1.84583	0.0871158	Green
WP_013873829.1	protein-export membrane protein SecD [Frankia symbiont of Datisca glomerata]	9.84898	66801.3	8	63	0.943096	0.000117689	F203214.dat	Q20474_S_B.mgf	332.08	6	14	12.0244	2	1	1	3	0	2	6	3	0	1	14	3	1.33333	0.287682	0.352	Red	1	0	0.5	Red	2	0.693147	0.217665	Green
WP_043606055.1	hypothetical protein [Frankia symbiont of Datisca glomerata]	7.93996	32424.8	8	41	1.26446	0.000157792	F203211.dat	Q20471_S_1.mgf	262.75	6	9	20.7237	2	1	1	2	2	1	1	0	3	5	9	3	1.33333	0.287682	0.352	Red	1.66667	0.510826	0.245884	Green	2.66667	0.980829	0.199104	Green
WP_013872664.1	MULTISPECIES: urease subunit gamma [Frankia]	5.76289	10996.8	2	13	1.18216	0.000147522	F203216.dat	Q20476_S_5.mgf	79.35	2	2	24	0	3	1	1	2	2	2	0	1	0	0	1	1.33333	0.287682	0.352	Red	1	0	0.5	Red	1.33333	0.287682	0.352	Red
WP_013873012.1	hypothetical protein [Frankia symbiont of Datisca glomerata]	4.6237	33619.2	2	17	0.505664	6.31017e-05	F203221.dat	Q20481_S_9.mgf	78.67	2	3	8.73786	2	0	2	3	2	0	0	2	3	2	1	0	1.33333	0.287682	0.352	Red	1.33333	0.287682	0.352	Red	2.33333	0.847298	0.0889039	Green
WP_013875041.1	MULTISPECIES: hypothetical protein [Frankia]	5.57018	11136.4	9	1307	117.362	0.0146456	F203221.dat	Q20481_S_9.mgf	420.55	8	83	86.2745	114	111	90	138	131	89	100	112	83	80	32	102	1.33333	0.287682	0.352	Red	2.33333	0.847298	0.137288	Green	2.33333	0.847298	0.20536	Green
WP_013875003.1	F0F1 ATP synthase subunit B [Frankia symbiont of Datisca glomerata]	4.88961	21549.3	19	3300	153.137	0.01911	F203224.dat	Q20484_S_11.mgf	1016.04	19	117	51.0204	334	224	174	331	307	193	241	218	192	245	117	300	1.33333	0.287682	0.352	Red	1.33333	0.287682	0.352	Red	1.33333	0.287682	0.352	Red
WP_013875156.1	NADH-quinone oxidoreductase subunit C [Frankia symbiont of Datisca glomerata]	5.22075	25086.5	8	128	5.10234	0.00063672	F203214.dat	Q20474_S_B.mgf	290.24	6	11	30.5677	6	3	3	7	2	5	5	5	20	25	11	1	1.33333	0.287682	0.157648	Red	1.26667	0.236389	0.137288	Red	1.4	0.336472	0.035242	Orange
WP_013872271.1	Tellurite resistance TerB [Frankia symbiont of Datisca glomerata]	5.42665	16548.4	11	698	42.1792	0.00526353	F203221.dat	Q20481_S_9.mgf	403.14	6	73	56.2914	43	49	33	49	49	44	44	45	73	65	30	46	1.33333	0.287682	0.352	Red	1.33333	0.287682	0.352	Red	1.66667	0.510826	0.230025	Green
WP_013873150.1	transcriptional regulator [Frankia symbiont of Datisca glomerata]	10.9749	7820.23	10	3115	398.326	0.049707	F203211.dat	Q20471_S_1.mgf	480.69	9	109	59.7222	179	236	160	218	198	235	247	207	286	226	173	253
WP_013874822.1	30S ribosomal protein S2 [Frankia symbiont of Datisca glomerata]	5.84857	33121.2	23	2017	60.8975	0.00759939	F203211.dat	Q20471_S_1.mgf	1026.33	18	132	56.3934	118	108	81	128	112	106	158	147	135	181	106	201	1.33333	0.287682	0.352	Red	1	0	0.5	Red	2.33333	0.847298	0.20536	Green
WP_013874046.1	nitrogenase molybdenum-iron protein subunit beta [Frankia symbiont of Datisca glomerata]	6.08534	55008.1	11	68	1.23618	0.000154263	F203214.dat	Q20474_S_B.mgf	387.96	9	21	17.9487	1	0	4	0	5	1	0	1	0	0	4	2
WP_013872968.1	endoglucanase [Frankia symbiont of Datisca glomerata]	6.38831	38620.2	6	42	1.08751	0.000135711	F203214.dat	Q20474_S_B.mgf	325.36	6	8	27.5401	3	0	2	2	4	0	1	2	2	2	5	0	1.33333	0.287682	0.352	Red	1	0	0.5	Red	3.66667	1.29928	0.151774	Green
WP_013873262.1	ABC transporter substrate-binding protein [Frankia symbiont of Datisca glomerata]	5.80823	35320.4	6	22	0.622869	7.77278e-05	F203211.dat	Q20471_S_1.mgf	169.1	5	8	16.9139	0	0	5	6	0	0	0	0	3	0	0	0
WP_013872937.1	heat-shock protein Hsp20 [Frankia symbiont of Datisca glomerata]	5.1589	19391.8	7	1054	54.3528	0.00678267	F203211.dat	Q20471_S_1.mgf	351.14	6	31	29.6089	77	81	39	78	56	86	73	69	86	94	39	103
WP_013875567.1	MULTISPECIES: hypothetical protein [Frankia]	4.98638	8516.41	10	495	58.1231	0.00725317	F203215.dat	Q20475_S_4.mgf	529.52	8	51	88.4615	26	44	58	51	59	33	52	55	19	15	2	55	1.33333	0.287682	0.352	Red	1	0	0.5	Red	1	0	0.5	Red
WP_013875124.1	50S ribosomal protein L10 [Frankia symbiont of Datisca glomerata]	5.65667	19302.4	12	992	51.3926	0.00641328	F203211.dat	Q20471_S_1.mgf	582.14	12	56	65.7895	64	70	31	75	55	54	86	75	84	92	45	56	1.33333	0.287682	0.181798	Red	2.125	0.753772	0.278295	Green	1.58333	0.459532	0.178409	Green
WP_013873019.1	GntR family transcriptional regulator [Frankia symbiont of Datisca glomerata]	6.00233	27544.7	7	43	1.5611	0.000194809	F203224.dat	Q20484_S_11.mgf	246.14	5	14	18.6508	6	0	0	4	3	0	0	1	8	5	14	0	1.33333	0.287682	0.352	Red	1	0	0.5	Red	1.33333	0.287682	0.352	Red
WP_013873038.1	phosphate starvation protein PhoH [Frankia symbiont of Datisca glomerata]	6.77107	37470.8	3	42	1.12087	0.000139874	F203224.dat	Q20484_S_11.mgf	158.63	3	5	12.2807	4	1	1	2	2	3	4	2	3	3	5	2
WP_013872943.1	ATP-dependent Clp protease proteolytic subunit [Frankia symbiont of Datisca glomerata]	4.93991	22919.5	5	94	4.10131	0.000511802	F203211.dat	Q20471_S_1.mgf	262.25	4	12	23.6967	6	5	5	6	10	2	6	5	8	5	9	6	1.33333	0.287682	0.352	Red	1	0	0.5	Red	4	1.38629	0.154941	Green
WP_013872251.1	signal peptidase [Frankia symbiont of Datisca glomerata]	9.36899	71953.8	13	60	0.833869	0.000104058	F203224.dat	Q20484_S_11.mgf	234.9	7	12	10.3048	5	2	0	3	5	0	5	4	4	2	12	5	1.33333	0.287682	0.352	Red	1	0	0.5	Red	1.66667	0.510826	0.245884	Green
WP_013873031.1	MULTISPECIES: 30S ribosomal protein S20 [Frankia]	11.2566	10022.7	6	103	10.2767	0.00128243	F203214.dat	Q20474_S_B.mgf	233.82	6	9	44.9438	2	4	1	2	0	6	17	12	3	0	18	0	1.33333	0.287682	0.143932	Red	1	0	0.5	Red	-1.125	-0.117783	0.383822	Red
WP_050803712.1	hypothetical protein [Frankia symbiont of Datisca glomerata]	4.3377	17671.4	2	23	1.30154	0.000162418	F203212.dat	Q20472_S_2.mgf	98.99	1	3	10.303	3	3	1	2	4	2	2	3	2	0	0	1	1.33333	0.287682	0.352	Red	3	1.09861	0.195538	Green	2	0.693147	0.217665	Green
WP_043604043.1	50S ribosomal protein L29 [Frankia symbiont of Datisca glomerata]	4.85843	11403.9	4	315	27.6222	0.00344697	F203213.dat	Q20473_S_3.mgf	251.96	4	20	30.3922	12	20	6	15	12	15	20	13	53	31	25	20	1.33333	0.287682	0.352	Red	1	0	0.5	Red	1	0	0.5	Red
WP_013874430.1	MULTISPECIES: type I glutamate--ammonia ligase [Frankia]	5.01597	53562.7	20	904	16.8774	0.00210613	F203224.dat	Q20484_S_11.mgf	1153.59	18	102	44.0928	33	34	29	37	36	32	48	38	92	84	102	63	1.33333	0.287682	0.352	Red	2	0.693147	0.143932	Green	1.66667	0.510826	0.230025	Green
WP_013873011.1	short-chain dehydrogenase/reductase [Frankia symbiont of Datisca glomerata]	10.3311	29369.2	10	101	3.43897	0.000429149	F203211.dat	Q20471_S_1.mgf	373.76	9	24	34.3972	5	3	0	5	1	3	4	5	8	9	14	3	1.33333	0.287682	0.352	Red	1.33333	0.287682	0.352	Red	1	0	0.5	Red
WP_013871726.1	hypothetical protein [Frankia symbiont of Datisca glomerata]	6.01608	13930.2	4	66	4.7379	0.000591242	F203211.dat	Q20471_S_1.mgf	149.91	4	10	40.1515	4	2	2	4	3	2	2	2	4	3	15	1	1.33333	0.287682	0.352	Red	1	0	0.5	Red	1	0	0.5	Red
WP_050803671.1	hypothetical protein [Frankia symbiont of Datisca glomerata]	5.34869	38288.2	2	57	1.48871	0.000185776	F203212.dat	Q20472_S_2.mgf	119.63	2	4	6.96379	4	3	1	4	3	2	3	4	4	6	7	3	1.33333	0.287682	0.352	Red	1.33333	0.287682	0.352	Red	1.33333	0.287682	0.352	Red
WP_043606146.1	peptide-methionine (R)-S-oxide reductase [Frankia symbiont of Datisca glomerata]	5.05155	16065.6	3	162	10.0837	0.00125834	F203211.dat	Q20471_S_1.mgf	151.66	3	12	25.5172	7	7	6	7	8	7	9	8	26	20	13	9	1.33333	0.287682	0.352	Red	1.33333	0.287682	0.352	Red	1.33333	0.287682	0.352	Red
WP_013875129.1	aspartate aminotransferase [Frankia symbiont of Datisca glomerata]	5.37231	42528.9	14	571	13.4262	0.00167545	F203214.dat	Q20474_S_B.mgf	1013.23	14	81	45.0249	23	21	35	17	38	31	25	26	42	29	47	29
WP_013875106.1	30S ribosomal protein S3 [Frankia symbiont of Datisca glomerata]	10.7364	35315.1	17	253	7.16407	0.000894003	F203211.dat	Q20471_S_1.mgf	629.79	12	53	34.9254	4	5	0	3	2	5	7	6	12	7	49	4	1.33333	0.287682	0.352	Red	1.66667	0.510826	0.245884	Green	2.33333	0.847298	0.20536	Green
WP_013873466.1	MULTISPECIES: superoxide dismutase [Frankia]	4.85955	22044	2	54	2.44965	0.000305691	F203213.dat	Q20473_S_3.mgf	234.31	2	4	19.2118	3	4	2	3	4	3	3	3	4	3	2	3	1.33333	0.287682	0.352	Red	1	0	0.5	Red	1.33333	0.287682	0.352	Red
WP_013874753.1	MULTISPECIES: hypothetical protein [Frankia]	9.21318	12244.2	14	2669	217.981	0.0272017	F203224.dat	Q20484_S_11.mgf	901.02	13	224	81.4159	175	206	147	222	178	172	143	194	156	185	224	140	1.33333	0.287682	0.352	Red	2	0.693147	0.143932	Green	1	0	0.5	Red
WP_043604033.1	MULTISPECIES: co-chaperone GroES [Frankia]	4.94533	10923.8	12	1669	152.785	0.019066	F203220.dat	Q20480_S_8.mgf	787.23	11	105	93.1373	76	106	125	104	123	104	73	105	121	111	130	110	1.33333	0.287682	0.352	Red	1.33333	0.287682	0.352	Red	1.66667	0.510826	0.230025	Green
WP_013875232.1	MULTISPECIES: hypothetical protein [Frankia]	4.85051	10196.2	7	497	48.7435	0.0060827	F203221.dat	Q20481_S_9.mgf	312.69	5	30	66.6667	39	36	52	47	55	35	34	43	30	29	12	35	1.33333	0.287682	0.352	Red	1	0	0.5	Red	2	0.693147	0.217665	Green
WP_013871747.1	serine/threonine protein kinase [Frankia symbiont of Datisca glomerata]	5.48967	66590.5	21	247	3.70924	0.000462875	F203214.dat	Q20474_S_B.mgf	606.275	13	48	27.3155	4	7	0	3	2	7	14	4	27	24	30	9	1.33333	0.287682	0.352	Red	1	0	0.5	Red	1	0	0.5	Red
WP_043604917.1	methylmalonyl-CoA mutase [Frankia symbiont of Datisca glomerata]	5.16171	57034	14	100	1.75334	0.000218799	F203214.dat	Q20474_S_B.mgf	598.09	13	36	26.9962	3	4	4	3	4	5	5	3	1	0	9	5	1.32373	0.28045	0.234387	Red	1.44568	0.368577	0.165106	Red	-1.40062	-0.336916	0.251168	Red
WP_013872958.1	50S ribosomal protein L27 [Frankia symbiont of Datisca glomerata]	11.5936	9559.04	3	70	7.32291	0.000913825	F203221.dat	Q20481_S_9.mgf	248.87	3	7	38.2022	4	5	2	4	4	4	4	4	7	5	8	4	1.32258	0.279585	0.241113	Red	1.70968	0.536305	0.0502835	Green	-1.03333	-0.0327898	0.485352	Red
WP_013874382.1	(2Fe-2S)-binding protein [Frankia symbiont of Datisca glomerata]	5.84831	43276	11	1073	24.7943	0.00309408	F203224.dat	Q20484_S_11.mgf	680.32	11	122	33.9152	100	47	27	81	45	60	52	88	69	87	122	68	1.30833	0.268754	0.241817	Red	1.80833	0.592406	0.0267053	Blue	1.84167	0.610671	0.0238938	Blue
WP_013873557.1	MULTISPECIES: proteasome subunit alpha [Frankia]	5.72297	26344.3	12	1137	43.1592	0.00538583	F203211.dat	Q20471_S_1.mgf	668.59	10	43	46.25	102	83	112	87	142	88	53	94	27	40	32	118	1.29787	0.260726	0.368221	Red	-1.175	-0.161268	0.403076	Red	-1.62069	-0.482852	0.280604	Green
WP_043603957.1	translation initiation factor IF-2 [Frankia symbiont of Datisca glomerata]	9.63025	107267	26	439	4.09257	0.000510711	F203224.dat	Q20484_S_11.mgf	881.05	18	57	18.0952	29	15	16	27	17	20	35	31	25	31	57	13
WP_043606812.1	MULTISPECIES: translation initiation factor IF-3 [Frankia]	9.99302	17140.1	8	150	8.75142	0.00109209	F203211.dat	Q20471_S_1.mgf	465.62	8	29	61.745	7	5	1	4	4	6	8	5	27	8	23	3	1.29231	0.25643	0.150976	Red	-1.14035	-0.131336	0.180471	Red	-1.42857	-0.356675	0.105357	Red
WP_013875066.1	molecular chaperone GroEL [Frankia symbiont of Datisca glomerata]	4.97958	57119.4	26	1388	24.3	0.00303239	F203211.dat	Q20471_S_1.mgf	1598.36	23	121	45.521	97	62	47	79	72	67	94	98	75	87	97	91	1.28571	0.251314	0.230025	Red	1.14286	0.133531	0.352	Red	2.28571	0.826679	0.140037	Green
WP_043607335.1	Crp/Fnr family transcriptional regulator [Frankia symbiont of Datisca glomerata]	6.00146	25046.2	11	393	15.691	0.00195808	F203211.dat	Q20471_S_1.mgf	672.07	11	47	44.5415	22	15	20	29	24	7	29	24	24	12	38	23
WP_013875614.1	single-stranded DNA-binding protein [Frankia symbiont of Datisca glomerata]	5.49601	18831.3	5	158	8.3903	0.00104702	F203224.dat	Q20484_S_11.mgf	334.41	5	30	31.7204	6	8	4	3	6	10	10	6	9	6	30	4	1.28571	0.251314	0.33509	Red	3.42857	1.23214	0.0821775	Green	2.57143	0.944462	0.129453	Green
WP_013872332.1	MULTISPECIES: ferredoxin [Frankia]	3.73795	11512.2	7	346	30.0551	0.00375057	F203217.dat	Q20477_S_6.mgf	504.39	7	23	66.3551	24	29	15	25	23	23	25	28	39	22	24	30	1.285	0.250759	0.213605	Red	1.185	0.169743	0.334625	Red	1.05	0.0487902	0.457558	Red
WP_013873742.1	hypothetical protein [Frankia symbiont of Datisca glomerata]	7.99282	32976.9	6	142	4.30605	0.000537351	F203224.dat	Q20484_S_11.mgf	248.35	4	18	16	12	8	2	8	11	4	14	9	10	8	18	14	1.27692	0.244453	0.237097	Red	1.43077	0.358212	0.127919	Red	1.66667	0.510826	0.0755986	Green
WP_013872267.1	magnesium chelatase [Frankia symbiont of Datisca glomerata]	5.57325	52663	15	461	8.75377	0.00109238	F203214.dat	Q20474_S_B.mgf	731.265	13	26	27.6289	37	31	33	36	40	29	25	37	27	28	25	29
WP_013874997.1	cob(I)yrinic acid a,c-diamide adenosyltransferase [Frankia symbiont of Datisca glomerata]	5.19396	20653.7	5	318	15.3967	0.00192135	F203224.dat	Q20484_S_11.mgf	295.8	4	10	36.3158	27	26	24	29	26	25	27	36	15	19	10	20
WP_013875039.1	malate dehydrogenase [Frankia symbiont of Datisca glomerata]	4.84396	32219.9	12	852	26.4433	0.00329985	F203214.dat	Q20474_S_B.mgf	576.7	11	62	30.6452	49	54	47	43	52	60	59	64	30	50	35	66	1.27586	0.243622	0.105789	Red	1.72414	0.544727	0.135936	Green	2.7931	1.02715	0.103017	Green
WP_013875100.1	50S ribosomal protein L5 [Frankia symbiont of Datisca glomerata]	9.97069	21209.3	17	993	46.8191	0.00584255	F203211.dat	Q20471_S_1.mgf	782.83	15	107	66.1376	74	60	26	75	48	40	94	63	88	88	54	40	1.26923	0.238411	0.286226	Red	2.42308	0.885038	0.0372446	Blue	1.61538	0.479573	0.197705	Green
WP_013875141.1	2-oxoglutarate ferredoxin oxidoreductase subunit alpha [Frankia symbiont of Datisca glomerata]	5.95652	67042.6	16	477	7.11488	0.000887864	F203224.dat	Q20484_S_11.mgf	1014.36	15	69	35.5662	18	28	12	21	18	20	29	24	36	28	69	22	1.2619	0.232622	0.214784	Red	2.11905	0.750967	0.059226	Green	2.2381	0.805625	0.0887354	Green
WP_013872098.1	cold-shock protein [Frankia symbiont of Datisca glomerata]	4.79326	7282.52	7	1954	268.314	0.0334828	F203216.dat	Q20476_S_5.mgf	343.98	6	169	77.6119	129	139	179	134	169	148	129	155	72	102	124	151	1.25115	0.224065	0.101423	Red	1.07834	0.0754238	0.347867	Red	1.01152	0.0114549	0.48261	Red
WP_013875114.1	MULTISPECIES: elongation factor Tu [Frankia]	5.22105	43934.7	24	1240	28.2237	0.00352203	F203214.dat	Q20474_S_B.mgf	1383.43	21	158	63.4761	40	38	34	41	28	43	65	56	125	90	192	51	1.25	0.223144	0.221884	Red	1.92857	0.65678	0.00558461	Blue	1.32143	0.278713	0.185617	Red
WP_013874724.1	alanine--tRNA ligase [Frankia symbiont of Datisca glomerata]	5.34108	95782.2	18	160	1.67046	0.000208456	F203214.dat	Q20474_S_B.mgf	825.65	15	37	17.0022	3	0	0	3	0	0	13	6	14	9	29	4	1.25	0.223144	0.38093	Red	-1.6	-0.470004	0.303584	Green	2.625	0.965081	0.246652	Green
WP_013875374.1	ABC transporter substrate-binding protein [Frankia symbiont of Datisca glomerata]	4.74163	29447	18	1331	45.1999	0.00564049	F203211.dat	Q20471_S_1.mgf	1281.22	17	80	68.5315	86	71	160	94	144	79	77	87	59	77	44	117
WP_013872783.1	FAD-dependent oxidoreductase [Frankia symbiont of Datisca glomerata]	6.49908	62288.6	16	61	0.979312	0.000122208	F203224.dat	Q20484_S_11.mgf	439.565	9	23	20.8981	0	1	0	0	0	1	0	0	1	1	23	0	1.25	0.223144	0.352	Red	1.5	0.405465	0.230025	Green	1.75	0.559616	0.198251	Green
WP_013873104.1	phosphoglycerate kinase [Frankia symbiont of Datisca glomerata]	5.4564	43384	12	81	1.86705	0.000232988	F203214.dat	Q20474_S_B.mgf	436.64	10	25	27.5534	4	0	5	0	5	4	5	8	0	1	9	0
WP_013873120.1	Fe-S cluster assembly protein SufB [Frankia symbiont of Datisca glomerata]	5.02584	52282.1	12	40	0.76508	9.54741e-05	F203214.dat	Q20474_S_B.mgf	442.39	8	19	21.308	0	0	0	0	0	0	0	0	0	0	6	0	1.25	0.223144	0.352	Red	1.25	0.223144	0.352	Red	1	0	0.5	Red
WP_013873165.1	enoyl-[acyl-carrier-protein] reductase [Frankia symbiont of Datisca glomerata]	5.25305	27210.1	12	92	3.38109	0.000421926	F203211.dat	Q20471_S_1.mgf	480.09	9	21	38.1323	1	1	1	1	1	1	6	3	7	7	22	2	1.25	0.223144	0.147128	Red	1.875	0.628609	0.0244058	Blue	2.3125	0.838329	0.115318	Green
WP_013872421.1	hypothetical protein [Frankia symbiont of Datisca glomerata]	8.45481	107232	11	81	0.755372	9.42627e-05	F203214.dat	Q20474_S_B.mgf	383.25	8	20	10.0908	0	0	3	0	3	0	6	3	7	5	15	0	1.25	0.223144	0.352	Red	1.25	0.223144	0.362329	Red	-1.33333	-0.287682	0.352	Red
WP_013874992.1	protein meaA [Frankia symbiont of Datisca glomerata]	5.44408	73419.9	11	21	0.286026	3.56931e-05	F203214.dat	Q20474_S_B.mgf	225.86	5	10	8.55457	1	0	0	1	0	0	0	0	0	0	3	0	1.25	0.223144	0.352	Red	1.25	0.223144	0.362329	Red	3	1.09861	0.134706	Green
WP_013875612.1	50S ribosomal protein L9 [Frankia symbiont of Datisca glomerata]	10.2459	15770.7	11	312	19.7835	0.00246878	F203218.dat	Q20478_S_C.mgf	382.68	8	27	58.1081	31	22	7	27	28	5	11	26	26	26	20	8	1.25	0.223144	0.352	Red	1.5	0.405465	0.230025	Green	1.25	0.223144	0.362329	Red
WP_047221403.1	MULTISPECIES: iron ABC transporter ATP-binding protein [Frankia]	5.77884	29145.5	11	97	3.32813	0.000415316	F203224.dat	Q20484_S_11.mgf	428.12	8	11	30.6569	4	3	0	4	2	1	0	4	17	23	11	2	1.25	0.223144	0.352	Red	2.25	0.81093	0.0553936	Green	1.75	0.559616	0.143932	Green
WP_013872004.1	hypothetical protein [Frankia symbiont of Datisca glomerata]	9.2392	92570	10	23	0.248461	3.10054e-05	F203214.dat	Q20474_S_B.mgf	203.81	5	8	6.52921	0	0	0	0	0	0	3	0	0	0	10	0
WP_013872247.1	transcription-repair coupling factor [Frankia symbiont of Datisca glomerata]	5.51303	133447	10	33	0.247288	3.08591e-05	F203211.dat	Q20471_S_1.mgf	267.62	6	8	4.9273	0	0	0	0	0	0	1	1	3	4	7	0
WP_013872415.1	enoyl-CoA hydratase [Frankia symbiont of Datisca glomerata]	5.00616	27991.8	10	117	4.1798	0.000521596	F203216.dat	Q20476_S_5.mgf	230.45	4	15	22.9323	8	2	9	3	15	1	7	7	14	3	8	1
WP_013873062.1	DNA-directed RNA polymerase sigma-70 factor [Frankia symbiont of Datisca glomerata]	5.11984	44402.6	10	56	1.26119	0.000157383	F203211.dat	Q20471_S_1.mgf	398.185	10	15	27.0408	4	0	0	3	0	1	1	2	3	4	15	2	1.25	0.223144	0.362329	Red	3.25	1.17865	0.140037	Green	7.25	1.981	0.0658888	Green
WP_013873105.1	triose-phosphate isomerase [Frankia symbiont of Datisca glomerata]	5.9808	28834.9	10	116	4.0229	0.000502017	F203224.dat	Q20484_S_11.mgf	287.88	6	11	28.3636	3	6	9	2	14	2	3	19	8	2	11	4
WP_013873438.1	3-hydroxyacyl-CoA dehydrogenase [Frankia symbiont of Datisca glomerata]	5.28618	76779.5	9	46	0.599118	7.47639e-05	F203224.dat	Q20484_S_11.mgf	229.4	6	8	8.17175	1	0	0	1	0	0	9	1	3	0	8	1	1.25	0.223144	0.352	Red	-1.33333	-0.287682	0.352	Red	1.25	0.223144	0.352	Red
WP_013873509.1	excinuclease ABC subunit A [Frankia symbiont of Datisca glomerata]	6.75543	108134	9	53	0.490132	6.11635e-05	F203224.dat	Q20484_S_11.mgf	261.43	6	11	6.83417	0	0	0	0	0	0	1	1	14	0	11	0
WP_013873710.1	hypothetical protein [Frankia symbiont of Datisca glomerata]	4.83625	49439.2	9	23	0.465217	5.80544e-05	F203214.dat	Q20474_S_B.mgf	429.03	9	16	26.0304	0	0	0	0	0	0	0	0	0	0	3	0	1.25	0.223144	0.352	Red	2.25	0.81093	0.111199	Green	1.75	0.559616	0.198251	Green
WP_013874381.1	menaquinol-cytochrome c reductase cytochrome b subunit [Frankia symbiont of Datisca glomerata]	7.94768	58949.2	9	54	0.916043	0.000114313	F203214.dat	Q20474_S_B.mgf	319.66	8	17	14.0187	2	1	1	1	1	2	1	2	1	1	12	1	1.25	0.223144	0.362329	Red	1	0	0.5	Red	1	0	0.5	Red
WP_013874964.1	hypothetical protein [Frankia symbiont of Datisca glomerata]	5.56318	129000	9	33	0.255813	3.19229e-05	F203214.dat	Q20474_S_B.mgf	241.26	7	9	6.76127	0	0	0	0	0	0	1	0	0	0	7	0
WP_013872322.1	GTP-binding protein [Frankia symbiont of Datisca glomerata]	5.36812	67234	8	22	0.327216	4.08332e-05	F203214.dat	Q20474_S_B.mgf	282.84	7	12	9.6248	0	0	0	0	0	0	0	0	0	0	6	0
WP_013872495.1	hypothetical protein [Frankia symbiont of Datisca glomerata]	6.14796	40727	8	61	1.49778	0.000186908	F203214.dat	Q20474_S_B.mgf	326.87	6	10	25.1366	2	1	1	2	1	1	3	2	7	4	9	2	1.25	0.223144	0.352	Red	1.25	0.223144	0.352	Red	1.25	0.223144	0.352	Red
WP_013873106.1	peptide-binding protein [Frankia symbiont of Datisca glomerata]	5.75712	60993.9	8	58	0.950915	0.000118664	F203214.dat	Q20474_S_B.mgf	272.42	6	11	11.4385	0	0	0	0	0	0	0	0	12	0	8	0	1.25	0.223144	0.352	Red	1	0	0.5	Red	1.5	0.405465	0.230025	Green
WP_013874055.1	serine--tRNA ligase [Frankia symbiont of Datisca glomerata]	5.84417	47320.6	8	23	0.486047	6.06537e-05	F203224.dat	Q20484_S_11.mgf	200.45	4	4	12.8571	1	0	0	1	0	0	3	1	1	2	4	1
WP_013874393.1	cytochrome c oxidase subunit II [Frankia symbiont of Datisca glomerata]	9.49591	35062.2	8	40	1.14083	0.000142364	F203211.dat	Q20471_S_1.mgf	317.23	7	11	25.4717	0	0	0	0	0	0	1	0	0	2	11	0	1.25	0.223144	0.352	Red	1	0	0.5	Red	1	0	0.5	Red
WP_013874631.1	12-oxophytodienoate reductase [Frankia symbiont of Datisca glomerata]	5.47153	40207.5	8	41	1.01971	0.00012725	F203224.dat	Q20484_S_11.mgf	202.15	5	9	13.369	1	2	0	2	1	0	2	2	2	4	9	0
WP_013874972.1	aminoglycoside phosphotransferase [Frankia symbiont of Datisca glomerata]	5.37578	50259.7	8	27	0.53721	6.70384e-05	F203214.dat	Q20474_S_B.mgf	320.14	8	10	13.8462	0	0	0	0	0	0	0	0	0	0	3	0	1.25	0.223144	0.245884	Red	1.5	0.405465	0.0889039	Green	2.625	0.965081	0.0576657	Green
WP_013875061.1	inosine 5-monophosphate dehydrogenase [Frankia symbiont of Datisca glomerata]	6.0927	38422.3	8	82	2.13418	0.000266323	F203211.dat	Q20471_S_1.mgf	359.32	7	24	25	2	2	0	3	1	0	2	2	6	5	13	2	1.2439	0.218254	0.180311	Red	2.29268	0.829723	0.0315549	Blue	2.02439	0.705269	0.0542743	Green
WP_043603972.1	RNA degradosome polyphosphate kinase [Frankia symbiont of Datisca glomerata]	5.64568	82756.9	8	20	0.241672	3.01581e-05	F203214.dat	Q20474_S_B.mgf	210.25	6	9	5.69878	0	0	0	0	0	0	0	0	0	0	3	0	1.23834	0.213773	0.147717	Red	1.12953	0.121805	0.322751	Red	-1.12865	-0.121027	0.326459	Red
WP_043607041.1	glutamate--tRNA ligase [Frankia symbiont of Datisca glomerata]	5.13369	52332.8	8	28	0.535037	6.67672e-05	F203214.dat	Q20474_S_B.mgf	270.03	6	10	11.3872	1	0	1	1	1	0	2	0	0	1	5	0
WP_013872129.1	molecular chaperone DnaJ [Frankia symbiont of Datisca glomerata]	8.89713	41714.2	7	45	1.07877	0.000134619	F203214.dat	Q20474_S_B.mgf	224.91	5	8	15.5	0	0	0	0	0	0	1	1	13	5	8	0	1.2381	0.213574	0.398082	Red	-3.5	-1.25276	0.135365	Green	-1.23529	-0.211309	0.390513	Red
WP_013873605.1	hypothetical protein [Frankia symbiont of Datisca glomerata]	4.72583	31056.5	7	31	0.998182	0.000124563	F203224.dat	Q20484_S_11.mgf	170.01	4	6	14.1869	0	3	0	1	0	2	4	1	7	1	6	0	1.2381	0.213574	0.330613	Red	-1.4	-0.336472	0.255036	Red	1.28571	0.251314	0.343666	Red
WP_013875411.1	proline--tRNA ligase [Frankia symbiont of Datisca glomerata]	5.3147	51357.5	7	29	0.564669	7.0465e-05	F203214.dat	Q20474_S_B.mgf	187.16	6	10	13.0621	0	0	0	0	0	0	5	0	4	0	2	0	1.23438	0.210565	0.248298	Red	1.5625	0.446287	0.0948158	Green	1.29688	0.259958	0.213611	Red
WP_013875452.1	sodium-translocating pyrophosphatase [Frankia symbiont of Datisca glomerata]	5.34271	79411.6	7	16	0.201482	2.51429e-05	F203214.dat	Q20474_S_B.mgf	256.78	6	11	10.3666	0	0	0	0	0	0	0	0	0	0	5	0	1.23077	0.207639	0.309301	Red	1	0	0.5	Red	1.84615	0.613104	0.178658	Green
WP_013871745.1	cell division protein FtsI [Frankia symbiont of Datisca glomerata]	5.24002	51180.1	6	25	0.488471	6.09562e-05	F203224.dat	Q20484_S_11.mgf	149.95	4	6	8.26446	0	0	1	0	0	1	2	2	1	3	6	1	1.23077	0.207639	0.208433	Red	1.07692	0.074108	0.389025	Red	2.84615	1.04597	0.1845	Green
WP_013871968.1	cytochrome-c3 hydrogenase [Frankia symbiont of Datisca glomerata]	5.76126	59096.5	6	18	0.304587	3.80093e-05	F203211.dat	Q20471_S_1.mgf	190.83	5	8	7.85047	0	0	0	0	0	0	0	0	0	0	4	0
WP_013872342.1	O-methyltransferase [Frankia symbiont of Datisca glomerata]	5.11795	23118.1	6	31	1.34094	0.000167336	F203224.dat	Q20484_S_11.mgf	194.63	5	7	27.6018	1	2	0	1	1	1	0	3	3	0	7	1
WP_013872482.1	serine/threonine protein kinase [Frankia symbiont of Datisca glomerata]	6.11596	82637.3	6	23	0.278325	3.47321e-05	F203224.dat	Q20484_S_11.mgf	225.11	4	9	6.90506	0	0	0	0	0	0	0	0	1	0	9	0	1.23077	0.207639	0.349426	Red	1.4	0.336472	0.218094	Red	1.64615	0.498442	0.12752	Green
WP_013872645.1	4-hydroxy-3-methylbut-2-enyl diphosphate reductase [Frankia symbiont of Datisca glomerata]	5.90694	56514.9	6	20	0.353889	4.41617e-05	F203224.dat	Q20484_S_11.mgf	170.89	6	8	14.4424	1	0	0	1	0	0	1	0	0	1	8	1	1.22222	0.200671	0.372176	Red	1.96296	0.674455	0.0445251	Blue	1.27778	0.245122	0.294916	Red
WP_013873145.1	hypothetical protein [Frankia symbiont of Datisca glomerata]	5.66132	62405	6	7	0.112171	1.39977e-05	F203214.dat	Q20474_S_B.mgf	257.95	6	7	11.2281	0	0	0	0	0	0	0	0	0	0	0	0	1.22222	0.200671	0.302073	Red	1.51852	0.417735	0.176618	Green	1.44444	0.367725	0.0981306	Red
WP_013873590.1	hypothetical protein [Frankia symbiont of Datisca glomerata]	5.04352	43562.9	6	30	0.68866	8.59377e-05	F203214.dat	Q20474_S_B.mgf	279.85	5	9	12.4413	0	0	0	0	0	0	0	3	4	0	6	0	1.22222	0.200671	0.230025	Red	1.11111	0.105361	0.352	Red	-1.28571	-0.251314	0.230025	Red
WP_013874529.1	hypothetical protein [Frankia symbiont of Datisca glomerata]	10.5381	17875.5	6	47	2.62929	0.000328109	F203211.dat	Q20471_S_1.mgf	273.865	5	15	20.2312	1	0	0	0	0	1	3	0	0	0	14	0
WP_013874568.1	peptide ABC transporter [Frankia symbiont of Datisca glomerata]	5.66199	53993.7	6	16	0.296331	3.69791e-05	F203211.dat	Q20471_S_1.mgf	268.35	5	9	11.6371	0	0	0	0	0	0	0	0	0	0	3	0	1.22222	0.200671	0.304327	Red	2.22222	0.798508	0.0189983	Blue	2	0.693147	0.253579	Green
WP_013874646.1	hypothetical protein [Frankia symbiont of Datisca glomerata]	5.87683	65430.8	6	8	0.122267	1.52576e-05	F203224.dat	Q20484_S_11.mgf	143.51	4	4	6.01266	0	0	0	0	0	0	0	0	0	0	4	0
WP_013874730.1	polyketide synthase regulator [Frankia symbiont of Datisca glomerata]	6.50976	45384	6	21	0.462718	5.77424e-05	F203211.dat	Q20471_S_1.mgf	130.86	4	5	10.9813	1	1	1	1	1	1	1	1	1	0	2	2	1.22222	0.200671	0.234264	Red	-1.63636	-0.492476	0.148091	Green	-2.57143	-0.944462	0.0463263	Blue
WP_013875546.1	peptidase S1 and S6 chymotrypsin/Hap [Frankia symbiont of Datisca glomerata]	4.97554	56434.3	6	26	0.460713	5.74923e-05	F203214.dat	Q20474_S_B.mgf	203.25	4	8	7.61246	1	1	1	2	1	0	3	0	2	2	1	1	1.22222	0.200671	0.18695	Red	1	0	0.5	Red	-1.28571	-0.251314	0.265206	Red
WP_043603751.1	hypothetical protein [Frankia symbiont of Datisca glomerata]	5.47715	101404	6	26	0.2564	3.19961e-05	F203214.dat	Q20474_S_B.mgf	264.17	5	9	6.72359	0	0	0	0	0	0	0	0	5	0	5	0	1.21538	0.195061	0.190717	Red	-1.01562	-0.0155042	0.451351	Red	-1.22642	-0.204095	0.319384	Red
WP_006545253.1	MULTISPECIES: CarD family transcriptional regulator [Frankia]	5.49366	17707.3	5	37	2.08953	0.000260752	F203211.dat	Q20471_S_1.mgf	176.32	4	10	26.875	0	0	0	0	0	0	4	0	9	1	6	0	1.21429	0.194156	0.377085	Red	2.14286	0.76214	0.0388708	Blue	1.21429	0.194156	0.278613	Red
WP_013872255.1	exopolyphosphatase [Frankia symbiont of Datisca glomerata]	5.38366	35009.3	5	15	0.428457	5.34671e-05	F203214.dat	Q20474_S_B.mgf	143.98	4	6	10.8824	0	0	0	0	0	0	0	0	0	0	4	0	1.21393	0.193863	0.107133	Red	-1.14857	-0.138519	0.130202	Red	-1.35811	-0.306093	0.140928	Red
WP_013872389.1	adenylyltransferase/sulfurtransferase MoeZ [Frankia symbiont of Datisca glomerata]	5.10671	42157.8	5	29	0.687892	8.58419e-05	F203214.dat	Q20474_S_B.mgf	159.87	4	9	17.1795	0	0	0	0	0	0	1	0	0	0	9	0	1.2	0.182322	0.418892	Red	2.23636	0.804851	0.13187	Green	2.56364	0.941427	0.148862	Green
WP_013872501.1	aspartate--tRNA ligase [Frankia symbiont of Datisca glomerata]	5.59232	63159.5	5	22	0.348324	4.34673e-05	F203214.dat	Q20474_S_B.mgf	239.85	5	12	9.67185	0	0	0	0	0	0	0	0	1	1	2	0	1.2	0.182322	0.217665	Red	1.26667	0.236389	0.137288	Red	-1.36364	-0.310155	0.0889039	Red
WP_013873200.1	valine--tRNA ligase [Frankia symbiont of Datisca glomerata]	5.36991	97230.3	5	31	0.318831	3.97868e-05	F203214.dat	Q20474_S_B.mgf	191.04	4	9	4.77816	0	0	0	0	0	0	3	0	2	0	7	0	1.2	0.182322	0.352	Red	1.4	0.336472	0.245884	Red	2	0.693147	0.0945018	Green
WP_013873404.1	AMP-dependent synthetase [Frankia symbiont of Datisca glomerata]	5.61333	63685.5	5	7	0.109915	1.37163e-05	F203214.dat	Q20474_S_B.mgf	147.9	4	4	8.53242	0	0	0	0	0	0	0	0	0	0	2	0
WP_013873461.1	membrane protein [Frankia symbiont of Datisca glomerata]	5.79709	76878.3	5	17	0.221129	2.75946e-05	F203224.dat	Q20484_S_11.mgf	196.12	4	5	5.8745	0	0	0	0	0	0	0	0	0	0	5	0	1.2	0.182322	0.352	Red	1.4	0.336472	0.280719	Red	1.8	0.587787	0.15625	Green
WP_013873498.1	hypothetical protein [Frankia symbiont of Datisca glomerata]	5.67824	75772.6	5	17	0.224355	2.79973e-05	F203224.dat	Q20484_S_11.mgf	85.85	3	7	5.53064	0	0	0	0	0	0	0	0	0	1	7	0	1.2	0.182322	0.352	Red	1.2	0.182322	0.352	Red	1	0	0.5	Red
WP_013873796.1	TIGR02680 family protein [Frankia symbiont of Datisca glomerata]	5.95192	151609	5	9	0.0593634	7.40794e-06	F203224.dat	Q20484_S_11.mgf	194.89	4	5	3.57143	0	0	0	0	0	0	0	0	0	0	5	0	1.2	0.182322	0.352	Red	1.2	0.182322	0.352	Red	1	0	0.5	Red
WP_013874216.1	TetR family transcriptional regulator [Frankia symbiont of Datisca glomerata]	6.93562	23555.5	5	15	0.636794	7.94654e-05	F203211.dat	Q20471_S_1.mgf	193.31	3	5	20.9524	1	1	0	2	0	0	1	0	0	1	1	0
WP_013874283.1	cell division protein SepF [Frankia symbiont of Datisca glomerata]	4.91466	20291.2	5	11	0.542107	6.76494e-05	F203211.dat	Q20471_S_1.mgf	128.8	4	5	19.1011	0	0	0	0	0	0	0	0	0	0	3	0	1.2	0.182322	0.352	Red	1.2	0.182322	0.352	Red	1.2	0.182322	0.352	Red
WP_013874400.1	quinolinate synthetase [Frankia symbiont of Datisca glomerata]	5.7495	44424.4	5	14	0.315142	3.93265e-05	F203214.dat	Q20474_S_B.mgf	124.22	4	10	14.2512	0	0	0	0	0	0	0	0	0	0	0	0	1.2	0.182322	0.397628	Red	-1.66667	-0.510826	0.245884	Green	1.4	0.336472	0.338934	Red
WP_013874667.1	NB-ARC domain-containing protein [Frankia symbiont of Datisca glomerata]	6.3832	123447	5	17	0.137711	1.71849e-05	F203214.dat	Q20474_S_B.mgf	126.435	3	4	2.74823	0	0	0	0	0	0	0	0	3	0	5	0
WP_013874751.1	CoA-transferase [Frankia symbiont of Datisca glomerata]	5.48093	39975.4	5	12	0.300185	3.746e-05	F203214.dat	Q20474_S_B.mgf	147.17	4	8	10.6383	0	0	0	0	0	0	0	1	0	0	0	0	1.2	0.182322	0.352	Red	1	0	0.5	Red	1	0	0.5	Red
WP_013874939.1	methylmalonyl-CoA mutase [Frankia symbiont of Datisca glomerata]	5.47112	117733	5	5	0.0424689	5.29969e-06	F203214.dat	Q20474_S_B.mgf	91.59	4	4	3.59779	0	0	0	0	0	0	0	0	0	0	0	1	1.2	0.182322	0.297321	Red	1.1	0.0953102	0.362329	Red	-1.42857	-0.356675	0.143932	Red
WP_013875093.1	50S ribosomal protein L15 [Frankia symbiont of Datisca glomerata]	10.5154	17451.4	5	19	1.08874	0.000135863	F203224.dat	Q20484_S_11.mgf	171.34	4	8	28.6585	0	0	0	0	0	0	1	0	0	0	8	0
WP_013875117.1	30S ribosomal protein S12 [Frankia symbiont of Datisca glomerata]	11.3605	13814.8	5	87	6.2976	0.000785877	F203214.dat	Q20474_S_B.mgf	216.69	5	12	30.6452	0	0	0	0	0	0	8	4	3	0	4	0	1.2	0.182322	0.362329	Red	1.4	0.336472	0.289508	Red	1	0	0.5	Red
WP_013875264.1	DNA-binding response regulator [Frankia symbiont of Datisca glomerata]	5.63694	24132.8	5	11	0.455811	5.68806e-05	F203211.dat	Q20471_S_1.mgf	68.63	3	3	13.964	0	0	0	0	0	0	0	0	0	0	4	0	1.2	0.182322	0.352	Red	1	0	0.5	Red	1.2	0.182322	0.352	Red
WP_013875333.1	ABC transporter [Frankia symbiont of Datisca glomerata]	8.49458	49613.9	5	14	0.282179	3.52131e-05	F203211.dat	Q20471_S_1.mgf	118.94	4	4	9.12951	0	0	0	0	0	0	0	0	0	0	5	0
WP_013875462.1	plasmid partitioning protein [Frankia symbiont of Datisca glomerata]	6.10047	24339.5	5	36	1.47907	0.000184573	F203211.dat	Q20471_S_1.mgf	202.59	4	9	13.964	1	0	1	1	1	0	1	1	2	1	7	0	1.2	0.182322	0.397628	Red	-1.66667	-0.510826	0.245884	Green	-1.66667	-0.510826	0.245884	Green
WP_013875574.1	glucose-6-phosphate isomerase [Frankia symbiont of Datisca glomerata]	5.75303	62497.8	5	9	0.144005	1.79704e-05	F203214.dat	Q20474_S_B.mgf	168.33	4	6	12.2164	0	0	0	0	0	0	0	0	0	0	0	1	1.19205	0.175677	0.272628	Red	1.3245	0.281038	0.144148	Red	1.49007	0.398821	0.0507006	Red
WP_013875620.1	peptidoglycan glycosyltransferase [Frankia symbiont of Datisca glomerata]	7.11759	100174	5	17	0.169705	2.11775e-05	F203224.dat	Q20484_S_11.mgf	189.41	3	7	4.42105	0	0	0	0	0	0	0	0	0	0	7	0	1.1875	0.17185	0.408978	Red	-1.45455	-0.374693	0.178005	Red	-1.23077	-0.207639	0.319384	Red
WP_043604812.1	diacylglycerol kinase [Frankia symbiont of Datisca glomerata]	6.98244	32515.1	5	11	0.338304	4.22169e-05	F203211.dat	Q20471_S_1.mgf	141.52	3	3	11.3636	0	0	1	0	1	0	0	1	0	0	2	0	1.18605	0.170626	0.321665	Red	2.06977	0.727436	0.0559195	Green	2.5814	0.94833	0.069811	Green
WP_050803319.1	4-(cytidine 5'-diphospho)-2-C-methyl-D-erythritol kinase [Frankia symbiont of Datisca glomerata]	5.64532	34576	5	16	0.462748	5.77463e-05	F203214.dat	Q20474_S_B.mgf	118.63	3	5	10.0287	0	0	0	0	0	0	1	0	0	0	3	1
WP_050803393.1	hypothetical protein [Frankia symbiont of Datisca glomerata]	5.27493	38466.6	5	7	0.181976	2.27088e-05	F203224.dat	Q20484_S_11.mgf	88.5	2	2	11.2601	1	0	0	0	1	0	0	0	0	0	2	0	1.18182	0.167054	0.351275	Red	1.40909	0.342945	0.230453	Red	1.09091	0.0870114	0.442079	Red
WP_050803454.1	hypothetical protein [Frankia symbiont of Datisca glomerata]	5.72369	41931.6	5	88	2.09866	0.000261891	F203224.dat	Q20484_S_11.mgf	270.6	4	14	11.0276	3	3	2	2	1	5	3	4	4	4	14	6	1.1814	0.166696	0.296185	Red	1.32093	0.278336	0.196618	Red	1.8093	0.592941	0.0544259	Green
WP_050803489.1	5'-3' exonuclease [Frankia symbiont of Datisca glomerata]	7.76882	31883	5	9	0.282282	3.5226e-05	F203211.dat	Q20471_S_1.mgf	161.63	4	5	11.1842	0	0	0	0	0	0	0	0	0	0	0	0	1.17537	0.161586	0.16313	Red	1.03731	0.0366341	0.426832	Red	1.00746	0.00743498	0.480275	Red
WP_013871831.1	aliphatic sulfonate ABC transporter substrate-binding protein [Frankia symbiont of Datisca glomerata]	9.11509	34310.3	4	5	0.145729	1.81855e-05	F203211.dat	Q20471_S_1.mgf	174.27	4	4	11.9403	0	0	0	0	0	0	1	0	0	0	0	0	1.17031	0.157265	0.141352	Red	-1.46795	-0.383866	0.0485375	Orange	-1.7218	-0.543373	0.0764442	Green
WP_013871837.1	heat-shock protein Hsp90 [Frankia symbiont of Datisca glomerata]	4.43482	138937	4	14	0.100765	1.25745e-05	F203214.dat	Q20474_S_B.mgf	148.29	4	7	3.16642	0	0	0	0	0	0	0	0	0	0	4	0
WP_013872100.1	aspartate kinase [Frankia symbiont of Datisca glomerata]	5.00912	44479.9	4	6	0.134892	1.68332e-05	F203214.dat	Q20474_S_B.mgf	114.31	2	2	4.73934	0	0	0	0	0	0	0	0	0	0	2	0
WP_013872133.1	nuclease [Frankia symbiont of Datisca glomerata]	9.67513	45740.1	4	13	0.284215	3.54671e-05	F203214.dat	Q20474_S_B.mgf	170.68	3	4	5.60748	0	0	0	0	0	0	0	0	0	0	3	0	1.16667	0.154151	0.319146	Red	1.7619	0.566395	0.0437493	Blue	1.88095	0.631778	0.0481599	Blue
WP_013872233.1	branched-chain amino acid binding protein [Frankia symbiont of Datisca glomerata]	9.97728	39112.4	4	8	0.204539	2.55244e-05	F203211.dat	Q20471_S_1.mgf	150.75	4	4	10.0817	0	0	0	0	0	0	0	0	0	0	3	0	1.16667	0.154151	0.397628	Red	-1.5	-0.405465	0.297321	Green	-1.2	-0.182322	0.397628	Red
WP_013872239.1	glycerophosphoryl diester phosphodiesterase [Frankia symbiont of Datisca glomerata]	5.92366	66859.1	4	22	0.32905	4.10621e-05	F203211.dat	Q20471_S_1.mgf	204.53	3	7	6.8254	0	0	0	0	0	0	0	0	2	1	8	0
WP_013872439.1	gamma-aminobutyraldehyde dehydrogenase [Frankia symbiont of Datisca glomerata]	5.22765	50933.8	4	4	0.0785333	9.80016e-06	F203214.dat	Q20474_S_B.mgf	162.39	4	4	8.40336	0	0	0	0	0	0	0	0	0	0	0	0	1.16667	0.154151	0.383822	Red	1	0	0.5	Red	1.16667	0.154151	0.352	Red
WP_013872805.1	OsmC family protein [Frankia symbiont of Datisca glomerata]	4.93623	18948.9	4	20	1.05547	0.000131712	F203214.dat	Q20474_S_B.mgf	126.91	3	7	28.8136	0	2	0	0	1	1	0	0	0	0	3	0	1.16667	0.154151	0.304327	Red	2.25	0.81093	0.1262	Green	1.83333	0.606136	0.118898	Green
WP_013872808.1	glycerol kinase [Frankia symbiont of Datisca glomerata]	5.00984	55186.7	4	13	0.235564	2.9396e-05	F203214.dat	Q20474_S_B.mgf	186.99	4	6	7.96117	0	0	0	0	0	0	0	2	0	0	3	0	1.16667	0.154151	0.352	Red	1.16667	0.154151	0.352	Red	2.33333	0.847298	0.191867	Green
WP_013873032.1	elongation factor 4 [Frankia symbiont of Datisca glomerata]	5.35718	67807.1	4	12	0.176973	2.20844e-05	F203211.dat	Q20471_S_1.mgf	134.29	3	4	5.83468	0	0	0	0	0	0	0	0	1	1	4	0
WP_013873058.1	membrane protein [Frankia symbiont of Datisca glomerata]	9.09531	20530.9	4	23	1.12026	0.000139797	F203221.dat	Q20481_S_9.mgf	139.3	2	2	15.0838	1	0	1	1	0	1	1	2	2	1	3	1	1.16667	0.154151	0.352	Red	1.33333	0.287682	0.230025	Red	1.5	0.405465	0.143932	Green
WP_013873061.1	DNA primase [Frankia symbiont of Datisca glomerata]	6.5228	70132.3	4	6	0.0855526	1.06761e-05	F203224.dat	Q20484_S_11.mgf	85.33	3	4	6.35659	0	0	0	0	0	0	0	0	0	0	4	0
WP_013873132.1	dTDP-glucose 4,6-dehydratase [Frankia symbiont of Datisca glomerata]	5.49974	37146.8	4	17	0.457644	5.71093e-05	F203224.dat	Q20484_S_11.mgf	155.27	4	6	11.1111	0	1	0	0	0	1	0	1	1	0	6	1	1.16667	0.154151	0.352	Red	1.16667	0.154151	0.352	Red	1.16667	0.154151	0.352	Red
WP_013873374.1	GntR family transcriptional regulator [Frankia symbiont of Datisca glomerata]	6.55664	28169.9	4	17	0.603482	7.53084e-05	F203211.dat	Q20471_S_1.mgf	157.78	4	6	14.5098	0	0	0	0	0	0	0	0	0	2	4	0	1.16129	0.149532	0.410658	Red	1.19355	0.176931	0.362071	Red	1.3871	0.327213	0.337259	Red
WP_013873386.1	dihydroxynaphthoic acid synthetase [Frankia symbiont of Datisca glomerata]	5.88859	29167.9	4	12	0.411411	5.13399e-05	F203214.dat	Q20474_S_B.mgf	100.85	3	5	10.1887	0	0	0	0	0	0	0	0	0	0	4	0	1.16012	0.148524	0.276973	Red	1.09668	0.0922845	0.340209	Red	1.56495	0.447857	0.0404975	Blue
WP_013873679.1	glycerol acyltransferase [Frankia symbiont of Datisca glomerata]	11.2337	38813.9	4	9	0.231876	2.89357e-05	F203224.dat	Q20484_S_11.mgf	186.16	3	3	11.3514	0	0	0	0	0	0	1	0	2	2	3	0	1.15929	0.14781	0.257253	Red	1.47788	0.390606	0.0411622	Orange	-1.39506	-0.332939	0.180805	Red
WP_013873841.1	elongation factor G [Frankia symbiont of Datisca glomerata]	5.71592	77368.2	4	7	0.0904765	1.12905e-05	F203214.dat	Q20474_S_B.mgf	128.45	4	5	5.69106	0	0	0	0	0	0	0	0	0	0	0	0	1.15816	0.146835	0.30769	Red	1.52041	0.418979	0.0818133	Green	1.36735	0.312872	0.134287	Red
WP_013873843.1	cytochrome P450 [Frankia symbiont of Datisca glomerata]	6.77797	59149.6	4	15	0.253594	3.1646e-05	F203211.dat	Q20471_S_1.mgf	133.95	3	6	5.86081	0	0	0	0	0	0	1	0	0	0	5	0	1.15789	0.146603	0.388481	Red	2.36842	0.862224	0.0825585	Green	2.68421	0.987387	0.0596074	Green
WP_013874321.1	peptidoglycan glycosyltransferase [Frankia symbiont of Datisca glomerata]	9.10047	82705.9	4	10	0.12091	1.50884e-05	F203224.dat	Q20484_S_11.mgf	121.04	4	6	5.59085	2	0	0	0	2	0	0	0	0	0	6	0	1.15385	0.143101	0.280719	Red	1.53846	0.430783	0.067351	Green	1.38462	0.325422	0.157648	Red
WP_013874325.1	ATPase [Frankia symbiont of Datisca glomerata]	5.9621	37084.4	4	21	0.566276	7.06654e-05	F203214.dat	Q20474_S_B.mgf	168.12	3	4	9.09091	0	0	0	0	0	0	3	0	0	0	3	0	1.15152	0.141079	0.377092	Red	-1.08197	-0.0787809	0.402714	Red	1.09091	0.0870114	0.407917	Red
WP_013874528.1	MULTISPECIES: hypothetical protein [Frankia]	4.61358	9776.95	4	130	13.2966	0.00165928	F203211.dat	Q20471_S_1.mgf	214.18	4	10	46.875	15	4	8	19	8	0	12	7	14	10	6	0	1.15	0.139762	0.0749296	Red	-1.33333	-0.287682	0.13851	Red	-1.88235	-0.632523	0.0103814	Blue
WP_013874621.1	serine/threonine protein kinase [Frankia symbiont of Datisca glomerata]	9.62483	57502.4	4	19	0.330421	4.12332e-05	F203224.dat	Q20484_S_11.mgf	192.86	4	6	8.48375	0	0	0	0	0	0	0	0	5	0	6	1	1.14918	0.139052	0.312561	Red	1.03263	0.0321129	0.451026	Red	-1.32	-0.277632	0.231654	Red
WP_013874643.1	hypothetical protein [Frankia symbiont of Datisca glomerata]	11.1835	80358.2	4	10	0.124443	1.55292e-05	F203214.dat	Q20474_S_B.mgf	127.55	3	4	3.83632	0	0	0	0	0	0	0	0	0	0	3	0
WP_013874746.1	polyphosphate glucokinase [Frankia symbiont of Datisca glomerata]	8.047	28310.8	4	81	2.8611	0.000357036	F203211.dat	Q20471_S_1.mgf	153.37	3	13	14.5985	4	2	4	4	4	2	4	4	10	7	13	4	1.14286	0.133531	0.383822	Red	1.71429	0.538997	0.206477	Green	3	1.09861	0.158383	Green
WP_013874756.1	putative PAS/PAC sensor protein [Frankia symbiont of Datisca glomerata]	4.92069	113964	4	4	0.0350988	4.37998e-06	F203214.dat	Q20474_S_B.mgf	75.88	2	2	1.57846	0	0	0	0	0	0	0	0	0	1	0	0	1.14286	0.133531	0.352	Red	1	0	0.5	Red	2.85714	1.04982	0.0399127	Blue
WP_013874837.1	signal recognition particle-docking protein FtsY [Frankia symbiont of Datisca glomerata]	4.88552	43138.1	4	23	0.533171	6.65344e-05	F203214.dat	Q20474_S_B.mgf	135.39	3	5	7.26392	0	1	0	1	0	0	0	0	0	0	9	2
WP_013875084.1	tRNA pseudouridine(38,39,40) synthase TruA [Frankia symbiont of Datisca glomerata]	9.55137	29907.8	4	17	0.568413	7.09322e-05	F203211.dat	Q20471_S_1.mgf	175.46	4	10	16.4875	0	0	0	0	0	0	0	0	0	0	5	0
WP_013875151.1	NADH-quinone oxidoreductase subunit H [Frankia symbiont of Datisca glomerata]	6.32605	49173.3	4	43	0.874459	0.000109124	F203214.dat	Q20474_S_B.mgf	239.95	4	14	5.76497	0	0	0	0	0	0	3	0	0	0	16	0	1.14286	0.133531	0.383822	Red	-1.16667	-0.154151	0.383822	Red	-1.75	-0.559616	0.198251	Green
WP_013875187.1	aspartate aminotransferase family protein [Frankia symbiont of Datisca glomerata]	5.31128	46202.5	4	23	0.497809	6.21214e-05	F203214.dat	Q20474_S_B.mgf	256.63	4	11	12.1681	1	0	0	0	1	0	0	0	0	0	3	0	1.14286	0.133531	0.389025	Red	1.14286	0.133531	0.389025	Red	-1.16667	-0.154151	0.362329	Red
WP_013875214.1	phosphate transport system regulatory protein PhoU [Frankia symbiont of Datisca glomerata]	5.15568	23729.1	4	14	0.589992	7.3625e-05	F203214.dat	Q20474_S_B.mgf	162.69	4	6	19.7183	0	0	0	0	0	0	0	0	0	0	1	0	1.13522	0.126827	0.224073	Red	-1.06711	-0.0649579	0.293525	Red	-1.46544	-0.382154	0.100364	Red
WP_013875217.1	glycine cleavage system protein T [Frankia symbiont of Datisca glomerata]	5.96429	47137.6	4	11	0.23336	2.91209e-05	F203214.dat	Q20474_S_B.mgf	91.65	3	5	6.08696	0	0	0	0	0	0	0	0	0	1	0	0	1.13469	0.126363	0.315626	Red	-1.12385	-0.116763	0.306635	Red	-1.10526	-0.100083	0.380929	Red
WP_013875273.1	UTP--glucose-1-phosphate uridylyltransferase [Frankia symbiont of Datisca glomerata]	5.09679	33353.5	4	17	0.509692	6.36043e-05	F203214.dat	Q20474_S_B.mgf	107.9	2	2	7.76699	1	2	0	0	1	2	1	1	1	1	1	1	1.13333	0.125163	0.362329	Red	2.2	0.788457	0.152279	Green	2.66667	0.980829	0.150785	Green
WP_013875318.1	glycosyl hydrolase [Frankia symbiont of Datisca glomerata]	9.42788	41188.4	4	10	0.242787	3.02973e-05	F203211.dat	Q20471_S_1.mgf	108.8	3	5	9.2545	0	0	0	0	0	0	0	0	0	0	2	0	1.13281	0.124703	0.1583	Red	1.28906	0.253915	0.154413	Red	1.125	0.117783	0.328561	Red
WP_013875443.1	hypothetical protein [Frankia symbiont of Datisca glomerata]	7.98965	16635.8	4	11	0.661225	8.25142e-05	F203224.dat	Q20484_S_11.mgf	179.45	3	5	17.8344	0	0	0	0	0	0	0	0	0	0	5	0	1.13149	0.123533	0.185942	Red	1.28547	0.251122	0.0817737	Red	1.13322	0.125061	0.238602	Red
WP_013875487.1	phosphoribosylamine--glycine ligase [Frankia symbiont of Datisca glomerata]	5.29798	44126.9	4	8	0.181295	2.26238e-05	F203214.dat	Q20474_S_B.mgf	126.73	4	6	8.31409	0	0	0	0	0	0	0	0	0	0	1	0	1.12581	0.1185	0.184524	Red	1.42903	0.356997	0.0131633	Orange	1.58387	0.459872	0.0615453	Green
WP_013875566.1	dehydrogenase [Frankia symbiont of Datisca glomerata]	6.29175	54803.4	4	8	0.145976	1.82163e-05	F203224.dat	Q20484_S_11.mgf	88.21	2	3	3.74532	1	0	0	1	0	0	0	0	1	1	3	0	1.125	0.117783	0.436079	Red	-2	-0.693147	0.18695	Green	1.125	0.117783	0.425619	Red
WP_043603809.1	hypothetical protein [Frankia symbiont of Datisca glomerata]	5.59564	46585.4	4	23	0.493717	6.16109e-05	F203214.dat	Q20474_S_B.mgf	234.92	4	10	13.1519	0	0	0	0	0	0	0	0	0	0	3	0
WP_043603954.1	bifunctional riboflavin kinase/FMN adenylyltransferase [Frankia symbiont of Datisca glomerata]	5.95008	34285.6	4	12	0.350001	4.36766e-05	F203214.dat	Q20474_S_B.mgf	215.95	3	5	13.3758	0	0	0	0	0	0	0	0	0	0	2	0	1.125	0.117783	0.4149	Red	1	0	0.5	Red	1.25	0.223144	0.357444	Red
WP_043606264.1	adenine phosphoribosyltransferase [Frankia symbiont of Datisca glomerata]	4.70948	18340.7	4	9	0.490711	6.12357e-05	F203224.dat	Q20484_S_11.mgf	128.72	3	3	22.905	0	0	0	0	0	0	0	0	1	0	3	0
WP_043606739.1	hypothetical protein [Frankia symbiont of Datisca glomerata]	8.75364	68032.8	4	13	0.191084	2.38454e-05	F203214.dat	Q20474_S_B.mgf	81.44	2	2	3.87597	2	0	0	1	1	0	0	1	1	0	3	0
WP_043606788.1	ADP-ribose pyrophosphatase [Frankia symbiont of Datisca glomerata]	5.36663	21649.3	4	26	1.20096	0.000149868	F203214.dat	Q20474_S_B.mgf	115.08	4	10	26.3682	0	0	0	0	0	0	2	3	0	0	5	1	1.125	0.117783	0.452149	Red	-1.33333	-0.287682	0.374434	Red	-2.66667	-0.980829	0.199104	Green
WP_043606998.1	MULTISPECIES: UMP kinase [Frankia]	5.99992	27712.6	4	23	0.829949	0.000103569	F203214.dat	Q20474_S_B.mgf	85.98	3	5	11.583	0	0	0	0	0	0	1	1	6	1	4	1	1.115	0.108854	0.329495	Red	1.155	0.1441	0.255419	Red	1.195	0.178146	0.308879	Red
WP_047221682.1	MULTISPECIES: NADH:ubiquinone oxidoreductase subunit N [Frankia]	9.34087	54332.6	4	6	0.110431	1.37807e-05	F203214.dat	Q20474_S_B.mgf	109.82	3	3	6.67939	0	0	0	0	0	0	0	0	0	2	0	0	1.1145	0.108409	0.349587	Red	-1.0155	-0.0153849	0.483105	Red	-1.74667	-0.557709	0.184352	Green
WP_050803368.1	hypothetical protein [Frankia symbiont of Datisca glomerata]	4.87274	54234.8	4	13	0.239698	2.99119e-05	F203214.dat	Q20474_S_B.mgf	165.87	4	5	7.21649	0	0	0	0	0	0	0	0	0	0	4	0	1.1131	0.107145	0.336366	Red	1.47619	0.389465	0.0507562	Red	1.16667	0.154151	0.321665	Red
WP_050803378.1	hypothetical protein [Frankia symbiont of Datisca glomerata]	9.15813	24309.5	4	10	0.411362	5.13337e-05	F203224.dat	Q20484_S_11.mgf	106.51	2	2	10.1852	0	0	0	0	0	0	0	0	0	1	2	0	1.11111	0.105361	0.446655	Red	1.33333	0.287682	0.385637	Red	2.44444	0.893818	0.197806	Green
WP_050803380.1	hypothetical protein [Frankia symbiont of Datisca glomerata]	4.71065	26724.6	4	23	0.860631	0.000107398	F203211.dat	Q20471_S_1.mgf	95.74	3	5	13.4694	2	0	2	0	4	0	0	0	3	1	3	0	1.11111	0.105361	0.393586	Red	1.33333	0.287682	0.217665	Red	1.44444	0.367725	0.18695	Red
WP_050803553.1	malonyl CoA-acyl carrier protein transacylase [Frankia symbiont of Datisca glomerata]	6.01981	33123.5	4	19	0.573611	7.15808e-05	F203220.dat	Q20480_S_8.mgf	117.58	2	3	9.84127	2	0	0	0	1	1	2	3	1	2	1	0
WP_050803571.1	hypothetical protein [Frankia symbiont of Datisca glomerata]	5.49852	116157	4	8	0.0688722	8.59455e-06	F203211.dat	Q20471_S_1.mgf	96.28	4	5	3.27273	0	0	0	0	0	0	0	0	0	0	2	0	1.10526	0.100083	0.39666	Red	1.15789	0.146603	0.198251	Red	1.21053	0.191055	0.18695	Red
WP_050803648.1	phosphoribosylformylglycinamidine synthase II [Frankia symbiont of Datisca glomerata]	4.75732	77960.6	4	11	0.141097	1.76075e-05	F203214.dat	Q20474_S_B.mgf	208.51	4	5	7.24832	0	0	0	0	0	0	0	0	0	0	0	0	1.1	0.0953102	0.439498	Red	1.6	0.470004	0.134996	Green	2.2	0.788457	0.146072	Green
WP_050803784.1	malto-oligosyltrehalose synthase [Frankia symbiont of Datisca glomerata]	5.5939	87700.1	4	11	0.125427	1.56521e-05	F203214.dat	Q20474_S_B.mgf	137.12	3	5	3.75	0	0	0	0	0	0	0	0	0	0	2	0	1.1	0.0953102	0.436988	Red	3.5	1.25276	0.0587997	Green	2.1	0.741937	0.289028	Green
WP_050803790.1	mechanosensitive ion channel protein MscS [Frankia symbiont of Datisca glomerata]	6.65064	47138.9	4	12	0.254567	3.17674e-05	F203214.dat	Q20474_S_B.mgf	173.71	3	6	6.72854	0	0	0	0	0	0	0	0	0	0	4	0	1.1	0.0953102	0.370761	Red	1	0	0.5	Red	-2.5	-0.916291	0.0429688	Blue
WP_013871593.1	membrane protein [Frankia symbiont of Datisca glomerata]	11.2604	47873.3	3	7	0.146219	1.82467e-05	F203214.dat	Q20474_S_B.mgf	138.045	3	5	11.7517	0	0	0	0	0	0	0	0	0	0	2	0	1.09756	0.0930904	0.382762	Red	2.17073	0.775064	0.142644	Green	1.92683	0.655876	0.0349201	Blue
WP_013871715.1	hypothetical protein [Frankia symbiont of Datisca glomerata]	5.91307	60524.2	3	10	0.165223	2.06182e-05	F203211.dat	Q20471_S_1.mgf	129.42	3	4	5.15807	0	0	0	0	0	0	0	0	2	0	3	0	1.09091	0.0870114	0.11862	Red	1.82828	0.603377	0.0880723	Green	2.54545	0.934309	0.00547593	Blue
WP_013871766.1	XRE family transcriptional regulator [Frankia symbiont of Datisca glomerata]	6.05697	32309	3	10	0.309512	3.86239e-05	F203211.dat	Q20471_S_1.mgf	140.65	3	4	12.1528	0	0	0	0	0	0	0	0	0	0	2	0	1.09091	0.0870114	0.433097	Red	1.81818	0.597837	0.0934109	Green	2.63636	0.969401	0.0806298	Green
WP_013871840.1	amidophosphoribosyltransferase [Frankia symbiont of Datisca glomerata]	5.12265	58213.2	3	10	0.171782	2.14367e-05	F203214.dat	Q20474_S_B.mgf	184.56	3	4	6.84685	0	0	0	0	0	0	0	0	0	0	2	0	1.09091	0.0870114	0.362329	Red	1	0	0.5	Red	2	0.693147	0.226814	Green
WP_013872216.1	cystathionine gamma-synthase [Frankia symbiont of Datisca glomerata]	4.97181	45398.1	3	14	0.308383	3.84831e-05	F203214.dat	Q20474_S_B.mgf	127.96	3	6	8.46682	0	0	0	0	0	0	0	0	1	0	3	0	1.09091	0.0870114	0.383822	Red	1.27273	0.241162	0.198251	Red	1.72727	0.546544	0.0740741	Green
WP_013872224.1	glycosyl hydrolase family 15 [Frankia symbiont of Datisca glomerata]	5.68739	66567.4	3	11	0.165246	2.0621e-05	F203214.dat	Q20474_S_B.mgf	65.74	3	5	4.53782	0	0	0	0	0	0	0	0	0	0	3	0	1.08696	0.0833816	0.230025	Red	2	0.693147	0.130749	Green	1.95652	0.671168	0.0440482	Blue
WP_013872245.1	aminoacyl-tRNA hydrolase [Frankia symbiont of Datisca glomerata]	10.0622	22008.6	3	4	0.181747	2.26802e-05	F203211.dat	Q20471_S_1.mgf	93.16	2	2	8.867	0	0	0	0	0	0	0	0	0	0	1	0	1.08537	0.0819171	0.386566	Red	1.17073	0.157629	0.271601	Red	1.31707	0.275412	0.15394	Red
WP_013872246.1	NDP-hexose 3-C-methyltransferase [Frankia symbiont of Datisca glomerata]	5.37594	45665.4	3	3	0.0656952	8.19809e-06	F203224.dat	Q20484_S_11.mgf	74.78	2	2	4.94118	0	0	0	0	0	0	0	0	0	0	2	0	1.08333	0.0800427	0.429654	Red	2.33333	0.847298	0.0453666	Blue	5.25	1.65823	0.154576	Green
WP_013872270.1	mycothiol conjugate amidase Mca [Frankia symbiont of Datisca glomerata]	5.58281	33327.9	3	6	0.18003	2.24658e-05	F203211.dat	Q20471_S_1.mgf	51.98	2	4	5.7047	0	0	0	0	0	0	1	0	0	0	0	0	1.08333	0.0800427	0.352	Red	1.08333	0.0800427	0.352	Red	-1.09091	-0.0870114	0.352	Red
WP_013872306.1	4-hydroxy-3-methylbut-2-enyl diphosphate reductase [Frankia symbiont of Datisca glomerata]	5.00994	34973.1	3	10	0.285934	3.56817e-05	F203214.dat	Q20474_S_B.mgf	120.79	3	10	8.07453	0	0	0	0	0	0	0	0	0	0	0	0	1.08286	0.079608	0.280893	Red	-1.07056	-0.0681861	0.31863	Red	1.03955	0.038786	0.412491	Red
WP_013872336.1	succinyl-diaminopimelate desuccinylase [Frankia symbiont of Datisca glomerata]	5.09398	39607.4	3	7	0.176735	2.20547e-05	F203214.dat	Q20474_S_B.mgf	111.04	3	3	5.57029	0	0	0	0	0	0	0	0	0	0	0	0	1.07742	0.0745687	0.317615	Red	-1.02649	-0.0261453	0.450342	Red	1.14194	0.132725	0.201238	Red
WP_013872373.1	chorismate mutase [Frankia symbiont of Datisca glomerata]	5.5802	10004.3	3	17	1.69928	0.000212052	F203216.dat	Q20476_S_5.mgf	130.51	2	2	34.0426	1	2	0	0	2	1	2	1	3	1	1	1	1.07692	0.074108	0.341964	Red	-1.18182	-0.167054	0.172636	Red	-1.64557	-0.498087	0.0574203	Green
WP_013872457.1	8-amino-7-oxononanoate synthase [Frankia symbiont of Datisca glomerata]	6.1337	40651.2	3	3	0.0737985	9.2093e-06	F203214.dat	Q20474_S_B.mgf	68.4	2	2	5.01253	0	0	0	0	0	0	0	0	0	0	1	0	1.07143	0.0689929	0.450936	Red	3.42857	1.23214	0.0893956	Green	4.71429	1.5506	0.0287932	Blue
WP_013872458.1	ATPase [Frankia symbiont of Datisca glomerata]	5.85127	53144.2	3	16	0.301068	3.75702e-05	F203224.dat	Q20484_S_11.mgf	100.92	2	4	4.08163	0	0	0	0	0	0	0	1	2	0	4	2	1.07143	0.0689929	0.352	Red	-1.16667	-0.154151	0.316406	Red	1.21429	0.194156	0.363348	Red
WP_013872481.1	serine/threonine protein kinase [Frankia symbiont of Datisca glomerata]	5.37364	66560.2	3	9	0.135216	1.68736e-05	F203214.dat	Q20474_S_B.mgf	97.69	3	4	3.93343	0	0	0	0	0	0	0	0	0	0	3	0	1.07143	0.0689929	0.383822	Red	1.28571	0.251314	0.18695	Red	1.42857	0.356675	0.125408	Red
WP_013872504.1	membrane protein [Frankia symbiont of Datisca glomerata]	6.32988	76299.1	3	7	0.0917442	1.14487e-05	F203224.dat	Q20484_S_11.mgf	178.95	3	5	4.45063	0	0	0	0	0	0	0	0	0	0	5	0	1.0678	0.0655973	0.438246	Red	1.19774	0.180437	0.327036	Red	1.58192	0.45864	0.135571	Green
WP_013872531.1	glycosyl transferase family 1 [Frankia symbiont of Datisca glomerata]	6.98806	65406	3	9	0.137602	1.71713e-05	F203224.dat	Q20484_S_11.mgf	87.52	2	3	2.47117	0	0	0	0	0	0	0	0	2	0	3	0	1.06667	0.0645385	0.378167	Red	-1.69492	-0.527633	0.063121	Green	-1.5544	-0.441092	0.141054	Green
WP_013872609.1	hypothetical protein [Frankia symbiont of Datisca glomerata]	6.87264	34160.5	3	5	0.146368	1.82652e-05	F203214.dat	Q20474_S_B.mgf	45.93	1	1	5.24691	0	1	0	0	1	0	0	0	0	0	0	0	1.06349	0.0615579	0.40849	Red	1.49206	0.40016	0.0631799	Red	1.65079	0.501256	0.185018	Green
WP_013872629.1	FMN-dependent NADH-azoreductase [Frankia symbiont of Datisca glomerata]	4.75497	21987.2	3	3	0.136443	1.70267e-05	F203221.dat	Q20481_S_9.mgf	58.45	2	2	18.0952	0	0	0	0	0	0	0	0	2	0	0	0	1.0625	0.0606246	0.434137	Red	2.6875	0.988611	0.137148	Green	2.3125	0.838329	0.163142	Green
WP_013872630.1	diaminopimelate epimerase [Frankia symbiont of Datisca glomerata]	4.93735	35079	3	12	0.342085	4.26887e-05	F203224.dat	Q20484_S_11.mgf	163.76	3	5	11.4458	0	0	0	0	0	0	0	0	0	0	5	0	1.05742	0.0558284	0.402819	Red	1.29187	0.256088	0.141714	Red	1.33014	0.285287	0.101143	Red
WP_013872751.1	DSBA oxidoreductase [Frankia symbiont of Datisca glomerata]	9.31992	34540.4	3	14	0.405323	5.05802e-05	F203214.dat	Q20474_S_B.mgf	160.54	3	5	12.462	0	0	0	0	0	0	0	0	0	0	1	0	1.05	0.0487902	0.446474	Red	1.33333	0.287682	0.0333833	Orange	1.26667	0.236389	0.266273	Red
WP_013872767.1	hypothetical protein [Frankia symbiont of Datisca glomerata]	4.47326	24195.7	3	14	0.578615	7.22053e-05	F203221.dat	Q20481_S_9.mgf	183.95	2	2	17.5214	1	1	0	0	1	1	1	1	2	1	5	0
WP_013872787.1	alkyldihydroxyacetonephosphate synthase [Frankia symbiont of Datisca glomerata]	6.07629	58944.5	3	4	0.0678604	8.46829e-06	F203214.dat	Q20474_S_B.mgf	214.53	3	4	8.981	0	0	0	0	0	0	0	0	0	0	0	0	1.04762	0.04652	0.446655	Red	1.33333	0.287682	0.11705	Red	2.04762	0.716678	0.216788	Green
WP_013873035.1	heat-inducible transcriptional repressor HrcA [Frankia symbiont of Datisca glomerata]	5.35728	36824.7	3	13	0.353024	4.40538e-05	F203211.dat	Q20471_S_1.mgf	105.51	3	4	11.5044	0	0	0	0	0	0	1	1	0	1	3	0	1.04225	0.0413852	0.410715	Red	1.33803	0.291197	0.123532	Red	1.11268	0.106768	0.302216	Red
WP_013873111.1	glucose-6-phosphate dehydrogenase [Frankia symbiont of Datisca glomerata]	4.80742	39691.1	3	4	0.100778	1.25761e-05	F203214.dat	Q20474_S_B.mgf	66.72	3	4	7.8329	0	0	0	0	0	0	0	0	0	0	0	0	1.04	0.0392207	0.464788	Red	1.44	0.364643	0.163301	Red	1.72	0.542324	0.109036	Green
WP_013873182.1	taurine catabolism dioxygenase TauD [Frankia symbiont of Datisca glomerata]	6.53701	35659.3	3	7	0.196302	2.44965e-05	F203211.dat	Q20471_S_1.mgf	59.49	2	2	4.77707	1	0	0	0	1	0	0	1	1	0	0	1	1.03846	0.0377403	0.367267	Red	-1.13043	-0.122602	0.192752	Red	-1.22353	-0.20174	0.0206273	Orange
WP_013873189.1	MFS transporter [Frankia symbiont of Datisca glomerata]	10.0478	26673.4	3	11	0.412396	5.14628e-05	F203224.dat	Q20484_S_11.mgf	147.02	3	5	12.0968	0	0	0	0	0	0	0	0	0	0	5	0	1.0375	0.036814	0.26954	Red	1.0125	0.0124225	0.479675	Red	-1.53846	-0.430783	0.0237103	Blue
WP_013873348.1	multidrug ABC transporter ATP-binding protein [Frankia symbiont of Datisca glomerata]	5.81237	62344	3	8	0.12832	1.60131e-05	F203224.dat	Q20484_S_11.mgf	136.46	3	4	5.026	0	0	0	0	0	0	0	0	0	0	4	0	1.03268	0.0321571	0.385137	Red	1.01961	0.0194181	0.465344	Red	1.00654	0.00651468	0.486401	Red
WP_013873470.1	protein serine/threonine phosphatase with GAF(s) sensor(s) [Frankia symbiont of Datisca glomerata]	5.49571	64615	3	4	0.0619051	7.72513e-06	F203214.dat	Q20474_S_B.mgf	93.22	3	4	4.55312	0	0	0	0	0	0	0	0	0	0	0	0	1.0184	0.0182376	0.478893	Red	1.52147	0.419679	0.0866717	Green	1.13497	0.126606	0.367194	Red
WP_013873554.1	WYL domain-containing protein [Frankia symbiont of Datisca glomerata]	8.33034	46910	3	12	0.255809	3.19223e-05	F203224.dat	Q20484_S_11.mgf	140.36	3	8	7.70975	0	0	0	0	0	0	0	0	0	0	8	0
WP_013873588.1	glycosyl transferase family 2 [Frankia symbiont of Datisca glomerata]	10.1815	44274.3	3	6	0.135519	1.69114e-05	F203214.dat	Q20474_S_B.mgf	104.3	3	4	6.60377	0	0	0	0	0	0	0	0	0	0	0	0	1.01639	0.0162605	0.473707	Red	1.5082	0.410915	0.0752748	Green	2	0.693147	0.129749	Green
WP_013873911.1	malate synthase A [Frankia symbiont of Datisca glomerata]	5.25438	60045.9	3	7	0.116577	1.45477e-05	F203214.dat	Q20474_S_B.mgf	72.48	3	5	3.8817	0	0	0	0	0	0	0	0	0	0	0	0	1.00889	0.00884962	0.472784	Red	-1.25348	-0.225925	0.176425	Red	-1.18421	-0.169076	0.162729	Red
WP_013874159.1	heme ABC transporter ATP-binding protein [Frankia symbiont of Datisca glomerata]	6.17812	58173.5	3	4	0.0687599	8.58053e-06	F203224.dat	Q20484_S_11.mgf	55.31	2	2	3.29068	0	0	0	0	0	0	0	0	0	0	2	0
WP_013874252.1	hypothetical protein [Frankia symbiont of Datisca glomerata]	5.35549	75334.2	3	9	0.119468	1.49084e-05	F203213.dat	Q20473_S_3.mgf	79.95	1	1	1.27119	0	1	0	0	0	1	0	1	2	0	1	1	1	0	0.5	Red	2.16522	0.772521	0.0544909	Green	2.92174	1.07218	0.0774232	Green
WP_013874258.1	amidohydrolase [Frankia symbiont of Datisca glomerata]	10.4952	55537	3	16	0.288096	3.59515e-05	F203211.dat	Q20471_S_1.mgf	150.7	3	4	5.83804	0	0	0	0	0	0	0	0	6	0	4	0	1	0	0.5	Red	6	1.79176	0.0104841	Blue	7.5	2.0149	0.0833715	Green
WP_013874311.1	hypothetical protein [Frankia symbiont of Datisca glomerata]	5.66148	36874	3	5	0.135597	1.69211e-05	F203214.dat	Q20474_S_B.mgf	158.28	3	3	9.62099	0	0	0	0	0	0	0	0	0	0	0	0	1	0	0.5	Red	-1.41593	-0.347786	0.168172	Red	-1.3278	-0.283524	0.244933	Red
WP_013874336.1	ATPase [Frankia symbiont of Datisca glomerata]	5.77419	42141.9	3	25	0.593233	7.40294e-05	F203224.dat	Q20484_S_11.mgf	122.44	3	7	11.0825	0	0	0	0	0	0	2	0	5	0	7	0	1	0	0.5	Red	1	0	0.5	Red	6.75	1.90954	0.183025	Green
WP_013874356.1	hypothetical protein [Frankia symbiont of Datisca glomerata]	5.36556	44648.1	3	3	0.0671922	8.3849e-06	F203214.dat	Q20474_S_B.mgf	78.79	3	3	6.65083	0	0	0	0	0	0	0	0	0	0	0	0	1	0	0.5	Red	1.33333	0.287682	0.32877	Red	1.08333	0.0800427	0.461407	Red
WP_013874450.1	DNA repair protein RecN [Frankia symbiont of Datisca glomerata]	4.9556	60100.3	3	8	0.133111	1.66109e-05	F203224.dat	Q20484_S_11.mgf	93.9	2	2	3.27022	0	0	0	0	0	0	0	0	0	0	2	0
WP_013874550.1	DNA polymerase III subunit alpha [Frankia symbiont of Datisca glomerata]	5.50429	130890	3	4	0.0305601	3.81358e-06	F203223.dat	Q20483_S_10.mgf	64.35	1	1	0.84246	0	0	0	0	0	0	0	0	0	1	2	0	1	0	0.5	Red	1	0	0.5	Red	3	1.09861	0.195538	Green
WP_013874630.1	hypothetical protein [Frankia symbiont of Datisca glomerata]	8.08856	7723.12	3	17	2.20118	0.000274685	F203224.dat	Q20484_S_11.mgf	126.08	3	4	44.9275	0	1	0	0	0	1	0	1	5	0	4	1
WP_013874654.1	hypothetical protein [Frankia symbiont of Datisca glomerata]	4.82439	30671.4	3	8	0.260829	3.25488e-05	F203211.dat	Q20471_S_1.mgf	104	3	4	11.1486	0	0	0	0	0	0	0	0	0	0	2	0
WP_013874739.1	ATPase [Frankia symbiont of Datisca glomerata]	8.84939	88594.8	3	6	0.067724	8.45127e-06	F203224.dat	Q20484_S_11.mgf	64.74	3	4	3.71287	0	0	0	0	0	0	0	0	0	0	4	0	1	0	0.5	Red	3.16667	1.15268	0.0156879	Blue	5.66667	1.7346	0.0984963	Green
WP_013874750.1	transcriptional regulator [Frankia symbiont of Datisca glomerata]	8.58235	36247.7	3	14	0.386232	4.81978e-05	F203211.dat	Q20471_S_1.mgf	167.25	3	7	10.6628	0	0	0	0	0	0	0	0	1	0	3	0
WP_013874764.1	tRNA (adenosine(37)-N6)-dimethylallyltransferase MiaA [Frankia symbiont of Datisca glomerata]	7.08595	32229	3	7	0.217196	2.71038e-05	F203211.dat	Q20471_S_1.mgf	84.22	3	5	10.1974	0	0	0	0	0	0	0	0	0	0	2	0
WP_013874780.1	ribosomal protein S12 methylthiotransferase [Frankia symbiont of Datisca glomerata]	5.1818	51109.9	3	8	0.156525	1.95328e-05	F203224.dat	Q20484_S_11.mgf	87.28	2	3	3.91753	0	0	0	0	0	0	0	0	0	0	3	0	1	0	0.5	Red	3.16667	1.15268	0.0251241	Blue	3.83333	1.34373	0.139185	Green
WP_013874790.1	heat-shock protein Hsp70 [Frankia symbiont of Datisca glomerata]	5.04746	60664.6	3	5	0.0824204	1.02852e-05	F203224.dat	Q20484_S_11.mgf	98.6	1	1	2.46479	0	0	0	0	0	0	0	0	1	0	1	0
WP_013874791.1	MULTISPECIES: hypothetical protein [Frankia]	11.0656	16539.9	3	16	0.967357	0.000120716	F203224.dat	Q20484_S_11.mgf	175.28	3	6	24.3421	0	0	0	0	0	0	0	0	0	0	6	0	1	0	0.5	Red	-1.33333	-0.287682	0.352	Red	1.5	0.405465	0.297321	Green
WP_013874838.1	chromosome partitioning protein Smc [Frankia symbiont of Datisca glomerata]	5.49514	133404	3	3	0.0224881	2.80629e-06	F203224.dat	Q20484_S_11.mgf	81.82	2	2	2.23464	0	0	0	0	0	0	0	0	0	0	2	0	1	0	0.5	Red	1.04762	0.04652	0.456529	Red	-1.10526	-0.100083	0.415442	Red
WP_013874971.1	trehalose synthase [Frankia symbiont of Datisca glomerata]	4.75574	67730.3	3	11	0.162409	2.0267e-05	F203214.dat	Q20474_S_B.mgf	208.82	3	8	5.57432	0	0	0	0	0	0	0	0	0	0	0	0	1	0	0.5	Red	2.4	0.875469	0.21297	Green	3.9	1.36098	0.096996	Green
WP_013874973.1	glycogen-branching enzyme [Frankia symbiont of Datisca glomerata]	5.51937	94923.3	3	11	0.115883	1.4461e-05	F203214.dat	Q20474_S_B.mgf	192.42	3	7	4.17633	0	0	0	0	0	0	0	0	0	0	2	0
WP_013874976.1	hybrid sensor histidine kinase/response regulator [Frankia symbiont of Datisca glomerata]	5.45159	54720.2	3	6	0.109649	1.3683e-05	F203214.dat	Q20474_S_B.mgf	89.1	3	3	6.20155	0	0	0	0	0	0	0	0	0	0	2	0	1	0	0.5	Red	2	0.693147	0.217665	Green	4.33333	1.46634	0.190123	Green
WP_013875043.1	phosphoribosylglycinamide formyltransferase [Frankia symbiont of Datisca glomerata]	5.22903	20352.6	3	3	0.147401	1.83942e-05	F203211.dat	Q20471_S_1.mgf	54.2	1	1	5.2356	0	0	0	0	0	0	0	0	0	1	0	0	1	0	0.5	Red	2.66667	0.980829	0.0658888	Green	4.66667	1.54045	0.0784875	Green
WP_013875146.1	NADH-quinone oxidoreductase subunit M [Frankia symbiont of Datisca glomerata]	8.35723	55979.4	3	11	0.196501	2.45213e-05	F203222.dat	Q20482_S_D.mgf	74.51	2	2	3.78788	0	0	0	0	0	0	0	0	0	1	3	0	1	0	0.5	Red	1.40909	0.342945	0.200604	Red	-1.46667	-0.382992	0.241326	Red
WP_013875197.1	glutamyl-tRNA reductase [Frankia symbiont of Datisca glomerata]	5.58378	47495.4	3	5	0.105273	1.3137e-05	F203218.dat	Q20478_S_C.mgf	67.74	1	1	3.50109	0	0	0	0	0	0	0	0	0	0	3	0	1	0	0.5	Red	1.28571	0.251314	0.33509	Red	3.42857	1.23214	0.126912	Green
WP_013875270.1	adenylate kinase [Frankia symbiont of Datisca glomerata]	6.31148	24327.5	3	4	0.164423	2.05183e-05	F203211.dat	Q20471_S_1.mgf	92.2	3	4	16.3551	0	0	0	0	0	0	0	0	0	0	0	0	1	0	0.5	Red	1.57143	0.451985	0.235633	Green	-1.05	-0.0487902	0.461407	Red
WP_013875348.1	NADP oxidoreductase [Frankia symbiont of Datisca glomerata]	4.9671	24904.8	3	3	0.120459	1.5032e-05	F203211.dat	Q20471_S_1.mgf	73.1	1	1	5.06329	0	0	0	0	0	0	0	0	0	0	0	0	1	0	0.5	Red	4	1.38629	0.0904777	Green	3	1.09861	0.180025	Green
WP_013875442.1	glycosyl transferase [Frankia symbiont of Datisca glomerata]	5.98592	90328.8	3	4	0.0442826	5.52602e-06	F203214.dat	Q20474_S_B.mgf	69.39	2	3	1.99531	0	0	0	0	0	0	0	0	0	0	1	0	1	0	0.5	Red	6.33333	1.84583	0.144739	Green	4.66667	1.54045	0.189579	Green
WP_013875526.1	trehalose-phosphatase [Frankia symbiont of Datisca glomerata]	5.58127	30183.1	3	27	0.894539	0.000111629	F203214.dat	Q20474_S_B.mgf	160.25	3	7	15.2542	0	0	0	0	0	0	1	7	0	0	5	0	1	0	0.5	Red	1	0	0.5	Red	2	0.693147	0.217665	Green
WP_013875576.1	serine/threonine protein kinase [Frankia symbiont of Datisca glomerata]	6.16043	86081.3	3	4	0.0464677	5.7987e-06	F203214.dat	Q20474_S_B.mgf	100.08	3	4	3.16901	0	0	0	0	0	0	0	0	0	0	0	0	1	0	0.5	Red	1	0	0.5	Red	2.42857	0.887303	0.20997	Green
WP_013875585.1	membrane protein [Frankia symbiont of Datisca glomerata]	8.93935	54176	3	3	0.0553751	6.91025e-06	F203224.dat	Q20484_S_11.mgf	67.02	2	2	5.6	0	0	0	0	0	0	0	0	0	0	2	0	1	0	0.5	Red	1.33333	0.287682	0.352	Red	3.33333	1.20397	0.193327	Green
WP_013875598.1	dihydroxy-acid dehydratase [Frankia symbiont of Datisca glomerata]	5.49514	64100.6	3	5	0.0780024	9.73391e-06	F203211.dat	Q20471_S_1.mgf	53.74	2	2	2.5974	0	0	0	0	0	0	0	0	0	0	0	0	1	0	0.5	Red	1	0	0.5	Red	3	1.09861	0.195538	Green
WP_013875625.1	CCA tRNA nucleotidyltransferase [Frankia symbiont of Datisca glomerata]	6.13819	58139.3	3	12	0.206401	2.57567e-05	F203211.dat	Q20471_S_1.mgf	108.59	2	2	4.63822	0	0	0	0	0	0	2	1	1	2	2	0	1	0	0.5	Red	2.14286	0.76214	0.0889039	Green	2.57143	0.944462	0.0824344	Green
WP_043602701.1	arginine--tRNA ligase [Frankia symbiont of Datisca glomerata]	5.7977	63183.9	3	7	0.110788	1.38252e-05	F203214.dat	Q20474_S_B.mgf	108.8	3	4	4.52962	0	0	0	0	0	0	0	0	0	0	0	0	1	0	0.5	Red	5	1.60944	0.189164	Green	3.66667	1.29928	0.191867	Green
WP_043603015.1	glycosyl transferase family 1 [Frankia symbiont of Datisca glomerata]	9.64052	39371.1	3	5	0.126997	1.58479e-05	F203211.dat	Q20471_S_1.mgf	76.19	3	5	6.86016	0	0	0	0	0	0	0	0	0	0	0	0	1	0	0.5	Red	2	0.693147	0.102553	Green	2.5	0.916291	0.0653176	Green
WP_043603367.1	multidrug ABC transporter ATP-binding protein [Frankia symbiont of Datisca glomerata]	6.16043	68474.1	3	4	0.0584163	7.28975e-06	F203214.dat	Q20474_S_B.mgf	132.89	3	3	4.85133	0	0	0	0	0	0	0	0	0	0	1	0	1	0	0.5	Red	1.33333	0.287682	0.352	Red	5.33333	1.67398	0.137651	Green
WP_043604186.1	DNA polymerase III subunit delta' [Frankia symbiont of Datisca glomerata]	8.67319	42802.7	3	6	0.140178	1.74928e-05	F203211.dat	Q20471_S_1.mgf	141.49	3	4	8.53659	0	0	0	0	0	0	0	0	0	0	2	0
WP_043604608.1	aspartate-semialdehyde dehydrogenase [Frankia symbiont of Datisca glomerata]	5.56998	37248.5	3	5	0.134234	1.6751e-05	F203214.dat	Q20474_S_B.mgf	74.49	2	3	4.7486	0	0	0	0	0	0	0	0	0	0	1	0	1	0	0.5	Red	1.5	0.405465	0.143932	Green	2.66667	0.980829	0.13972	Green
WP_043604657.1	zinc-binding alcohol dehydrogenase [Frankia symbiont of Datisca glomerata]	5.55377	32612.3	3	10	0.306633	3.82647e-05	F203211.dat	Q20471_S_1.mgf	108.71	2	2	6.94006	0	0	1	0	1	0	0	0	0	0	0	0	1	0	0.5	Red	1	0	0.5	Red	2	0.693147	0.217665	Green
WP_043606039.1	mannose-1-phosphate guanyltransferase [Frankia symbiont of Datisca glomerata]	5.45241	88906.7	3	4	0.044991	5.61442e-06	F203211.dat	Q20471_S_1.mgf	102.86	3	3	3.83693	0	0	0	0	0	0	0	0	0	0	0	0	1	0	0.5	Red	1.85714	0.619039	0.125408	Green	3.28571	1.18958	0.0932933	Green
WP_043606826.1	carbamoyl-phosphate synthase small subunit [Frankia symbiont of Datisca glomerata]	5.61164	38846.5	3	26	0.669301	8.35219e-05	F203211.dat	Q20471_S_1.mgf	148.98	3	5	10.4683	0	0	0	0	0	0	2	0	3	2	5	0	1	0	0.5	Red	1	0	0.5	Red	2	0.693147	0.217665	Green
WP_043607058.1	glycogen debranching enzyme [Frankia symbiont of Datisca glomerata]	5.85276	79548.8	3	10	0.125709	1.56872e-05	F203214.dat	Q20474_S_B.mgf	93.75	3	6	3.75335	0	0	0	0	0	0	0	0	0	0	4	0	1	0	0.5	Red	1	0	0.5	Red	1.8	0.587787	0.230025	Green
WP_050803367.1	hypothetical protein [Frankia symbiont of Datisca glomerata]	6.14361	40926.1	3	14	0.34208	4.26881e-05	F203211.dat	Q20471_S_1.mgf	229.71	3	9	12.8866	0	0	0	0	0	0	1	0	0	0	2	0	1	0	0.5	Red	6	1.79176	0.141843	Green	5.33333	1.67398	0.0728834	Green
WP_050803379.1	hypothetical protein [Frankia symbiont of Datisca glomerata]	5.79126	28543.9	3	41	1.43639	0.000179246	F203224.dat	Q20484_S_11.mgf	127.51	3	6	12.7341	1	1	1	1	1	1	0	1	7	2	6	1	1	0	0.5	Red	2.5	0.916291	0.104	Green	1.66667	0.510826	0.280719	Green
WP_050803552.1	hypothetical protein [Frankia symbiont of Datisca glomerata]	6.22729	70289	3	10	0.14227	1.77538e-05	F203224.dat	Q20484_S_11.mgf	111.27	3	7	4.65116	0	0	0	0	0	0	0	0	0	0	7	0	1	0	0.5	Red	4	1.38629	0.070033	Green	1.66667	0.510826	0.245884	Green
WP_050803629.1	hypothetical protein [Frankia symbiont of Datisca glomerata]	5.31271	80408.6	3	9	0.111928	1.39675e-05	F203224.dat	Q20484_S_11.mgf	129.71	3	7	4.67033	0	0	0	0	0	0	0	0	0	1	7	0	1	0	0.5	Red	1	0	0.5	Red	2.66667	0.980829	0.199104	Green
WP_050803659.1	aldo/keto reductase [Frankia symbiont of Datisca glomerata]	5.37875	34359.6	3	5	0.14552	1.81594e-05	F203224.dat	Q20484_S_11.mgf	94.26	2	2	7.07692	0	0	0	0	0	0	0	1	0	0	2	0	1	0	0.5	Red	2	0.693147	0.0889039	Green	3.25	1.17865	0.0637233	Green
WP_050803757.1	exopolyphosphatase [Frankia symbiont of Datisca glomerata]	5.15895	63612.8	3	6	0.0943207	1.17703e-05	F203214.dat	Q20474_S_B.mgf	92.11	2	3	3.17195	0	0	0	0	0	0	0	0	0	0	0	0	1	0	0.5	Red	1	0	0.5	Red	2.33333	0.847298	0.20536	Green
WP_013871597.1	chromosomal replication initiation protein DnaA [Frankia symbiont of Datisca glomerata]	5.99854	55352.7	2	12	0.216792	2.70534e-05	F203218.dat	Q20478_S_C.mgf	51.39	1	2	2.4	0	0	0	0	0	0	1	0	0	0	4	1	1	0	0.5	Red	1.5	0.405465	0.217665	Green	1.83333	0.606136	0.25095	Green
WP_013871724.1	hypothetical protein [Frankia symbiont of Datisca glomerata]	4.73631	34333.1	2	13	0.378644	4.72509e-05	F203224.dat	Q20484_S_11.mgf	100.98	2	4	10.3976	0	0	1	1	0	0	1	0	0	1	4	0	1	0	0.5	Red	1.33333	0.287682	0.352	Red	4	1.38629	0.190854	Green
WP_013871742.1	FHA domain-containing protein [Frankia symbiont of Datisca glomerata]	11.2704	19082.3	2	4	0.209618	2.61582e-05	F203211.dat	Q20471_S_1.mgf	96.3	2	2	15.5556	0	0	0	0	0	0	0	0	0	0	1	0	1	0	0.5	Red	1	0	0.5	Red	3.25	1.17865	0.140037	Green
WP_013871746.1	serine/threonine protein kinase [Frankia symbiont of Datisca glomerata]	7.87177	63237.8	2	3	0.04744	5.92003e-06	F203214.dat	Q20474_S_B.mgf	38.81	1	1	2.443	0	0	0	0	0	0	0	0	0	0	2	0	1	0	0.5	Red	1	0	0.5	Red	1	0	0.5	Red
WP_013871884.1	hypothetical protein [Frankia symbiont of Datisca glomerata]	10.1811	26817.1	2	3	0.111869	1.39601e-05	F203211.dat	Q20471_S_1.mgf	80.39	2	2	7.08333	0	0	0	0	0	0	0	0	0	0	0	0	1	0	0.5	Red	3.33333	1.20397	0.0775081	Green	3	1.09861	0.195538	Green
WP_013871915.1	serine/threonine protein kinase [Frankia symbiont of Datisca glomerata]	7.73667	60019.4	2	4	0.0666451	8.31663e-06	F203224.dat	Q20484_S_11.mgf	74.86	2	3	4.27046	0	0	0	0	0	0	0	0	0	0	3	0
WP_013871957.1	23S rRNA (guanosine(2251)-2'-O)-methyltransferase RlmB [Frankia symbiont of Datisca glomerata]	11.0441	41760.8	2	4	0.0957837	1.19528e-05	F203214.dat	Q20474_S_B.mgf	59.17	2	3	4.15648	0	0	0	0	0	0	0	0	0	0	1	0	1	0	0.5	Red	1.5	0.405465	0.297321	Green	4.25	1.44692	0.204459	Green
WP_013872022.1	actinorhodin polyketide beta-ketoacyl synthase [Frankia symbiont of Datisca glomerata]	6.00943	44175.3	2	2	0.0452741	5.64975e-06	F203211.dat	Q20471_S_1.mgf	44.8	2	2	4.48113	0	0	0	0	0	0	0	0	0	0	0	0	1	0	0.5	Red	1	0	0.5	Red	2	0.693147	0.217665	Green
WP_013872096.1	hypothetical protein [Frankia symbiont of Datisca glomerata]	5.71801	37587.6	2	5	0.133022	1.65998e-05	F203211.dat	Q20471_S_1.mgf	83.75	2	3	5.69801	0	0	0	0	0	0	0	0	0	0	2	0	1	0	0.5	Red	1	0	0.5	Red	2.33333	0.847298	0.20536	Green
WP_013872097.1	hypothetical protein [Frankia symbiont of Datisca glomerata]	9.14387	80512.9	2	3	0.0372611	4.6498e-06	F203224.dat	Q20484_S_11.mgf	43.68	2	2	2.31959	0	0	0	0	0	0	0	0	0	0	2	0
WP_013872164.1	hyaluronan synthase [Frankia symbiont of Datisca glomerata]	10.1084	46347.7	2	5	0.10788	1.34624e-05	F203214.dat	Q20474_S_B.mgf	98.53	2	3	6.06796	0	0	0	0	0	0	0	0	0	0	1	0	1	0	0.5	Red	1	0	0.5	Red	1.16667	0.154151	0.362329	Red
WP_013872166.1	hypothetical protein [Frankia symbiont of Datisca glomerata]	8.10548	39886.7	2	5	0.125355	1.56431e-05	F203224.dat	Q20484_S_11.mgf	75.24	2	2	5.37084	0	0	0	0	0	0	0	0	0	0	2	0	1	0	0.5	Red	1.33333	0.287682	0.280719	Red	1.16667	0.154151	0.352	Red
WP_013872235.1	16S rRNA (adenine(1518)-N(6)/adenine(1519)-N(6))-dimethyltransferase [Frankia symbiont of Datisca glomerata]	9.9232	33085.7	2	3	0.0906735	1.13151e-05	F203224.dat	Q20484_S_11.mgf	104.68	2	3	7.21003	0	0	0	0	0	0	0	0	0	0	3	0	1	0	0.5	Red	2.66667	0.980829	0.199104	Green	2.66667	0.980829	0.199104	Green
WP_013872250.1	nucleoside triphosphate pyrophosphohydrolase [Frankia symbiont of Datisca glomerata]	4.64522	50858.8	2	2	0.0393246	4.9073e-06	F203214.dat	Q20474_S_B.mgf	37.04	1	1	1.6129	0	0	0	0	0	0	0	0	0	0	1	0	1	0	0.5	Red	5.33333	1.67398	0.0897439	Green	3.33333	1.20397	0.148091	Green
WP_013872309.1	glycosyl transferase family 1 [Frankia symbiont of Datisca glomerata]	8.82265	41681.7	2	5	0.119957	1.49694e-05	F203224.dat	Q20484_S_11.mgf	97.55	1	1	4.38144	0	0	0	0	0	0	2	0	0	0	1	0	1	0	0.5	Red	1	0	0.5	Red	2.33333	0.847298	0.20536	Green
WP_013872310.1	hypothetical protein [Frankia symbiont of Datisca glomerata]	9.59436	27438.8	2	3	0.109334	1.36438e-05	F203224.dat	Q20484_S_11.mgf	84.07	2	3	7.1161	0	0	0	0	0	0	0	0	0	0	3	0	1	0	0.5	Red	1.33333	0.287682	0.352	Red	4	1.38629	0.190854	Green
WP_013872311.1	hypothetical protein [Frankia symbiont of Datisca glomerata]	9.94375	87243.1	2	3	0.0343867	4.2911e-06	F203224.dat	Q20484_S_11.mgf	79.13	2	2	3.2967	0	0	0	0	0	0	0	0	0	0	2	0	1	0	0.5	Red	1.33333	0.287682	0.352	Red	2	0.693147	0.143932	Green
WP_013872386.1	TetR family transcriptional regulator [Frankia symbiont of Datisca glomerata]	5.44776	24518.5	2	12	0.489426	6.10754e-05	F203214.dat	Q20474_S_B.mgf	89.53	2	3	9.09091	0	0	0	0	0	0	0	0	3	2	2	0	1	0	0.5	Red	2.66667	0.980829	0.0945018	Green	3.33333	1.20397	0.193327	Green
WP_013872397.1	sigma factor [Frankia symbiont of Datisca glomerata]	6.82827	52872.7	2	3	0.05674	7.08058e-06	F203214.dat	Q20474_S_B.mgf	54.545	2	3	3.78486	0	0	0	0	0	0	0	0	0	0	0	0	1	0	0.5	Red	1	0	0.5	Red	1.66667	0.510826	0.245884	Green
WP_013872419.1	signal protein PDZ [Frankia symbiont of Datisca glomerata]	4.97237	36161.2	2	7	0.193577	2.41565e-05	F203214.dat	Q20474_S_B.mgf	80.52	2	3	4.62428	0	0	0	0	0	0	0	0	0	0	2	0	1	0	0.5	Red	1	0	0.5	Red	2.66667	0.980829	0.199104	Green
WP_013872446.1	type 11 methyltransferase [Frankia symbiont of Datisca glomerata]	5.28342	31956.5	2	6	0.187755	2.343e-05	F203211.dat	Q20471_S_1.mgf	53.16	2	3	6.10169	0	0	0	0	0	0	0	0	0	0	2	0	1	0	0.5	Red	1	0	0.5	Red	3.66667	1.29928	0.151774	Green
WP_013872465.1	MULTISPECIES: superoxide dismutase, Ni [Frankia]	6.4106	14728.6	2	18	1.22211	0.000152507	F203211.dat	Q20471_S_1.mgf	54.06	1	2	7.63359	1	1	1	1	1	1	1	1	1	1	2	1	1	0	0.5	Red	1	0	0.5	Red	2.66667	0.980829	0.199104	Green
WP_013872473.1	hydantoinase [Frankia symbiont of Datisca glomerata]	5.46907	72058.5	2	3	0.0416328	5.19535e-06	F203214.dat	Q20474_S_B.mgf	105.45	2	3	3.24401	0	0	0	0	0	0	0	0	0	0	0	0	1	0	0.5	Red	-1.25	-0.223144	0.352	Red	1	0	0.5	Red
WP_013872493.1	purine-nucleoside phosphorylase [Frankia symbiont of Datisca glomerata]	6.29216	28445.9	2	3	0.105463	1.31607e-05	F203214.dat	Q20474_S_B.mgf	72.24	2	2	6.38298	0	0	0	0	0	0	0	0	0	0	0	0	1	0	0.5	Red	1	0	0.5	Red	2	0.693147	0.217665	Green
WP_013872516.1	carbonic anhydrase [Frankia symbiont of Datisca glomerata]	5.42021	19693	2	3	0.152339	1.90103e-05	F203211.dat	Q20471_S_1.mgf	94.61	2	2	10.8696	0	0	0	0	0	0	0	0	0	0	1	0	1	0	0.5	Red	1	0	0.5	Red	1	0	0.5	Red
WP_013872517.1	hypothetical protein [Frankia symbiont of Datisca glomerata]	5.12848	34972.3	2	3	0.0857823	1.07048e-05	F203214.dat	Q20474_S_B.mgf	65.3	2	3	5.81395	0	0	0	0	0	0	0	0	0	0	0	0	1	0	0.5	Red	2	0.693147	0.217665	Green	2.66667	0.980829	0.199104	Green
WP_013872592.1	chromosome partitioning protein [Frankia symbiont of Datisca glomerata]	7.71387	45184.3	2	6	0.132789	1.65708e-05	F203211.dat	Q20471_S_1.mgf	96.28	2	2	4.56621	0	0	0	0	0	0	0	0	1	1	2	0	1	0	0.5	Red	1.33333	0.287682	0.352	Red	1	0	0.5	Red
WP_013872596.1	1-pyrroline-5-carboxylate dehydrogenase [Frankia symbiont of Datisca glomerata]	6.17771	58096.7	2	2	0.0344254	4.29594e-06	F203214.dat	Q20474_S_B.mgf	68.07	2	2	3.09654	0	0	0	0	0	0	0	0	0	0	0	0	1	0	0.5	Red	1	0	0.5	Red	1.33333	0.287682	0.352	Red
WP_013872625.1	MULTISPECIES: pilus biosynthesis protein HicB [Frankia]	5.64185	9309.6	2	6	0.644496	8.04265e-05	F203211.dat	Q20471_S_1.mgf	89.72	2	3	24.4186	0	0	0	0	0	0	0	0	0	0	3	0	1	0	0.5	Red	1.33333	0.287682	0.352	Red	3.66667	1.29928	0.191867	Green
WP_013872636.1	membrane protein [Frankia symbiont of Datisca glomerata]	6.52178	80349.1	2	2	0.0248914	3.10619e-06	F203222.dat	Q20482_S_D.mgf	60.52	1	1	1.71731	0	0	0	0	0	0	0	0	0	0	1	0	1	0	0.5	Red	6	1.79176	0.0187951	Blue	2.33333	0.847298	0.20536	Green
WP_013872662.1	urease subunit alpha [Frankia symbiont of Datisca glomerata]	5.36991	59612.5	2	10	0.16775	2.09335e-05	F203214.dat	Q20474_S_B.mgf	179.1	2	6	5.03472	0	0	0	0	0	0	0	0	0	0	3	0
WP_013872693.1	ABC transporter [Frankia symbiont of Datisca glomerata]	7.95259	24056	2	11	0.457266	5.70621e-05	F203224.dat	Q20484_S_11.mgf	61.16	2	2	7.89474	1	0	1	1	1	0	0	0	1	1	2	1	1	0	0.5	Red	1	0	0.5	Red	2.33333	0.847298	0.20536	Green
WP_013872696.1	hypothetical protein [Frankia symbiont of Datisca glomerata]	8.44899	18021.5	2	3	0.166468	2.07735e-05	F203211.dat	Q20471_S_1.mgf	57.3	2	3	10.2273	0	0	0	0	0	0	0	0	0	0	0	0	1	0	0.5	Red	1	0	0.5	Red	2.66667	0.980829	0.199104	Green
WP_013872797.1	cytochrome BD ubiquinol oxidase subunit I [Frankia symbiont of Datisca glomerata]	9.20168	51331.6	2	3	0.0584435	7.29315e-06	F203214.dat	Q20474_S_B.mgf	72.73	1	2	2.5641	0	0	0	0	0	0	0	0	0	0	0	0	1	0	0.5	Red	1.4	0.336472	0.230025	Red	2.2	0.788457	0.213159	Green
WP_013872816.1	hypothetical protein [Frankia symbiont of Datisca glomerata]	4.99277	64918.6	2	7	0.107827	1.34558e-05	F203214.dat	Q20474_S_B.mgf	86.65	2	4	3.48259	0	0	0	0	0	0	0	0	0	0	2	0	1	0	0.5	Red	1	0	0.5	Red	1.33333	0.287682	0.352	Red
WP_013872895.1	serine/threonine protein kinase [Frankia symbiont of Datisca glomerata]	7.16769	70948.9	2	5	0.0704732	8.79434e-06	F203214.dat	Q20474_S_B.mgf	137.48	2	3	3.40237	0	0	0	0	0	0	0	0	0	0	0	0	1	0	0.5	Red	1	0	0.5	Red	3.33333	1.20397	0.193327	Green
WP_013872913.1	mechanosensitive ion channel protein MscS [Frankia symbiont of Datisca glomerata]	5.12138	45536.8	2	15	0.329404	4.11062e-05	F203211.dat	Q20471_S_1.mgf	113.29	2	2	6.07477	1	0	0	1	0	0	1	1	1	2	5	0	1	0	0.5	Red	1	0	0.5	Red	1.25	0.223144	0.362329	Red
WP_013872916.1	4-alpha-glucanotransferase [Frankia symbiont of Datisca glomerata]	5.26731	86866.5	2	3	0.0345357	4.30971e-06	F203214.dat	Q20474_S_B.mgf	60.08	2	2	2.7512	0	0	0	0	0	0	0	0	0	0	0	0	1	0	0.5	Red	1.33333	0.287682	0.352	Red	2.33333	0.847298	0.137288	Green
WP_013872925.1	MULTISPECIES: ribose-5-phosphate isomerase [Frankia]	5.67942	17024.6	2	4	0.234954	2.93198e-05	F203214.dat	Q20474_S_B.mgf	54.58	1	2	5	0	0	0	0	0	0	0	0	0	0	1	0	1	0	0.5	Red	-1.33333	-0.287682	0.352	Red	1.25	0.223144	0.362329	Red
WP_013872927.1	glycosyl transferase [Frankia symbiont of Datisca glomerata]	10.9155	35964.9	2	3	0.0834146	1.04093e-05	F203211.dat	Q20471_S_1.mgf	34.03	1	1	2.07101	0	0	0	0	0	0	0	0	0	0	2	0	1	0	0.5	Red	1.27273	0.241162	0.143932	Red	2.45455	0.897942	0.0807103	Green
WP_013872931.1	hypothetical protein [Frankia symbiont of Datisca glomerata]	9.31997	76936.8	2	6	0.0779861	9.73187e-06	F203214.dat	Q20474_S_B.mgf	47.65	2	4	2.89256	0	0	0	0	0	0	0	0	0	0	2	0	1	0	0.5	Red	1	0	0.5	Red	1	0	0.5	Red
WP_013872979.1	phosphoglycerate mutase [Frankia symbiont of Datisca glomerata]	9.60684	25770.5	2	6	0.232824	2.90541e-05	F203211.dat	Q20471_S_1.mgf	50.46	1	2	4.95868	0	0	0	0	0	0	0	0	0	1	2	0	1	0	0.5	Red	1.33333	0.287682	0.352	Red	1	0	0.5	Red
WP_013873020.1	glycerol acyltransferase [Frankia symbiont of Datisca glomerata]	9.99839	26946.3	2	7	0.259776	3.24174e-05	F203211.dat	Q20471_S_1.mgf	77.51	2	3	8.87097	0	0	0	0	0	0	0	0	0	1	2	0	1	0	0.5	Red	1	0	0.5	Red	2.33333	0.847298	0.20536	Green
WP_013873029.1	DNA polymerase III subunit delta [Frankia symbiont of Datisca glomerata]	6.47107	34727.3	2	2	0.0575915	7.18684e-06	F203224.dat	Q20484_S_11.mgf	37.37	1	1	3.32326	0	0	0	0	0	0	0	0	0	0	1	0	1	0	0.5	Red	1	0	0.5	Red	1.66667	0.510826	0.245884	Green
WP_013873140.1	thiosulfate sulfurtransferase [Frankia symbiont of Datisca glomerata]	5.03898	31429.9	2	10	0.318169	3.97042e-05	F203214.dat	Q20474_S_B.mgf	77.94	2	4	6.84039	0	0	0	0	0	0	0	0	0	0	2	0	1	0	0.5	Red	1	0	0.5	Red	2	0.693147	0.217665	Green
WP_013873142.1	hypothetical protein [Frankia symbiont of Datisca glomerata]	5.65136	30761.4	2	3	0.0975249	1.21701e-05	F203214.dat	Q20474_S_B.mgf	51.28	2	3	6.04982	0	0	0	0	0	0	0	0	0	0	0	0	1	0	0.5	Red	1	0	0.5	Red	2	0.693147	0.217665	Green
WP_013873146.1	ABC transporter [Frankia symbiont of Datisca glomerata]	6.08769	58017.5	2	3	0.0517085	6.4527e-06	F203211.dat	Q20471_S_1.mgf	71.17	2	2	3.16574	0	0	0	0	0	0	0	0	0	0	1	0
WP_013873147.1	cation diffusion facilitator transporter [Frankia symbiont of Datisca glomerata]	5.81795	34127.7	2	4	0.117207	1.46262e-05	F203214.dat	Q20474_S_B.mgf	117.81	2	2	7.71605	0	0	0	0	0	0	0	0	0	0	1	0
WP_013873151.1	enoyl-CoA hydratase/isomerase [Frankia symbiont of Datisca glomerata]	5.79019	33604.6	2	2	0.0595157	7.42695e-06	F203219.dat	Q20479_S_7.mgf	72.06	1	1	4.55927	0	0	0	0	0	0	1	0	0	0	0	0
WP_013873206.1	hypothetical protein [Frankia symbiont of Datisca glomerata]	4.75993	27217.7	2	23	0.845037	0.000105452	F203214.dat	Q20474_S_B.mgf	162.24	2	7	10.7143	0	0	0	0	0	0	0	0	5	0	3	0	1	0	0.5	Red	1.66667	0.510826	0.245884	Green	4	1.38629	0.154941	Green
WP_013873224.1	hypothetical protein [Frankia symbiont of Datisca glomerata]	9.22182	29573.3	2	5	0.169072	2.10984e-05	F203224.dat	Q20484_S_11.mgf	96.95	2	3	8.69565	0	0	0	0	0	0	0	0	0	0	3	0	1	0	0.5	Red	1	0	0.5	Red	1	0	0.5	Red
WP_013873273.1	aldehyde dehydrogenase [Frankia symbiont of Datisca glomerata]	9.47577	50380.9	2	2	0.0396976	4.95386e-06	F203211.dat	Q20471_S_1.mgf	30.07	1	1	1.50538	0	0	0	0	0	0	0	0	0	0	0	1	1	0	0.5	Red	-1.66667	-0.510826	0.245884	Green	1.2	0.182322	0.397628	Red
WP_013873276.1	4-hydroxyphenylpyruvate dioxygenase [Frankia symbiont of Datisca glomerata]	5.71878	45861.2	2	2	0.0436099	5.44207e-06	F203211.dat	Q20471_S_1.mgf	55.29	1	1	2.64423	0	0	0	0	0	0	0	0	0	0	0	0	1	0	0.5	Red	1.66667	0.510826	0.245884	Green	2	0.693147	0.217665	Green
WP_013873284.1	prevent-host-death protein [Frankia symbiont of Datisca glomerata]	4.15312	10283.9	2	10	0.972392	0.000121345	F203211.dat	Q20471_S_1.mgf	130.44	2	4	23.1579	0	0	0	0	0	0	0	0	3	0	3	0	1	0	0.5	Red	1.33333	0.287682	0.352	Red	2.66667	0.980829	0.13972	Green
WP_013873310.1	MFS transporter [Frankia symbiont of Datisca glomerata]	9.6739	49924.4	2	9	0.180272	2.24962e-05	F203214.dat	Q20474_S_B.mgf	158.09	2	3	5.33881	0	0	0	0	0	0	1	0	0	0	2	0	1	0	0.5	Red	1.6	0.470004	0.143932	Green	1.6	0.470004	0.160094	Green
WP_013873321.1	luciferase-like protein [Frankia symbiont of Datisca glomerata]	4.95979	38258.7	2	2	0.0522757	6.52347e-06	F203214.dat	Q20474_S_B.mgf	53.19	2	2	4.21348	0	0	0	0	0	0	0	0	0	0	0	0	1	0	0.5	Red	1	0	0.5	Red	2.33333	0.847298	0.20536	Green
WP_013873329.1	glutamate synthase [Frankia symbiont of Datisca glomerata]	6.96716	52394.1	2	2	0.0381722	4.7635e-06	F203224.dat	Q20484_S_11.mgf	47.79	2	2	3.42742	0	0	0	0	0	0	0	0	0	0	2	0	1	0	0.5	Red	1.25	0.223144	0.352	Red	2.5	0.916291	0.180817	Green
WP_013873421.1	hypothetical protein [Frankia symbiont of Datisca glomerata]	8.99026	51473.6	2	4	0.0777097	9.69738e-06	F203214.dat	Q20474_S_B.mgf	58.59	2	2	3.05499	0	0	0	0	0	0	0	0	0	0	1	0	1	0	0.5	Red	1	0	0.5	Red	3	1.09861	0.0981306	Green
WP_013873434.1	long-chain-fatty-acid--CoA ligase [Frankia symbiont of Datisca glomerata]	5.91573	57301.9	2	3	0.0523543	6.53328e-06	F203214.dat	Q20474_S_B.mgf	90.16	2	3	4.58015	0	0	0	0	0	0	0	0	0	0	0	0	1	0	0.5	Red	1	0	0.5	Red	2.33333	0.847298	0.20536	Green
WP_013873483.1	hypothetical protein [Frankia symbiont of Datisca glomerata]	9.77557	162094	2	8	0.0493541	6.15889e-06	F203214.dat	Q20474_S_B.mgf	74.24	2	3	1.29534	0	0	0	0	0	0	0	0	0	0	3	0	1	0	0.5	Red	2	0.693147	0.143932	Green	2.66667	0.980829	0.0945018	Green
WP_013873503.1	phosphate uptake regulator PhoU [Frankia symbiont of Datisca glomerata]	5.0059	27198	2	3	0.110302	1.37646e-05	F203224.dat	Q20484_S_11.mgf	63.02	2	2	6.71937	0	0	0	0	0	0	0	0	0	0	2	0	1	0	0.5	Red	1	0	0.5	Red	1	0	0.5	Red
WP_013873546.1	RNA helicase [Frankia symbiont of Datisca glomerata]	9.00524	101524	2	4	0.0393995	4.91666e-06	F203211.dat	Q20471_S_1.mgf	93.74	2	3	2.24839	0	0	0	0	0	0	0	0	0	0	1	0
WP_013873668.1	precorrin-2 C(20)-methyltransferase [Frankia symbiont of Datisca glomerata]	5.55459	26726.9	2	8	0.299323	3.73525e-05	F203214.dat	Q20474_S_B.mgf	123.46	2	3	10.1562	0	0	0	0	0	0	0	0	0	0	1	0	1	0	0.5	Red	1.33333	0.287682	0.352	Red	2.66667	0.980829	0.199104	Green
WP_013873693.1	bifunctional 5,10-methylene-tetrahydrofolate dehydrogenase/5,10-methylene-tetrahydrofolate cyclohydrolase [Frankia symbiont of Datisca glomerata]	5.96741	27940	2	9	0.322119	4.01971e-05	F203214.dat	Q20474_S_B.mgf	75.15	2	6	6.90909	0	0	0	0	0	0	0	0	0	0	1	0	1	0	0.5	Red	-1.66667	-0.510826	0.245884	Green	1.8	0.587787	0.280719	Green
WP_013873786.1	MULTISPECIES: imidazoleglycerol-phosphate dehydratase [Frankia]	6.03785	20882.9	2	10	0.47886	5.97568e-05	F203214.dat	Q20474_S_B.mgf	70.09	2	3	8.20513	0	0	0	0	0	0	0	0	4	0	1	0	1	0	0.5	Red	2	0.693147	0.217665	Green	2	0.693147	0.217665	Green
WP_013873824.1	(p)ppGpp synthetase [Frankia symbiont of Datisca glomerata]	7.20291	89093.3	2	2	0.0224484	2.80133e-06	F203214.dat	Q20474_S_B.mgf	49.6	1	1	1.19904	0	0	0	0	0	0	0	0	0	0	1	0	1	0	0.5	Red	1.2	0.182322	0.314547	Red	-1.57895	-0.456758	0.222559	Green
WP_013873831.1	Holliday junction DNA helicase RuvB [Frankia symbiont of Datisca glomerata]	5.17653	37309.9	2	5	0.134013	1.67234e-05	F203224.dat	Q20484_S_11.mgf	86.91	2	2	4.85714	0	0	0	0	0	0	0	0	0	0	2	0
WP_013873850.1	MULTISPECIES: dUTPase [Frankia]	4.22392	10567.9	2	11	1.04088	0.000129892	F203217.dat	Q20477_S_6.mgf	111.58	1	1	16.4948	1	1	1	1	1	1	0	1	1	0	0	1	1	0	0.5	Red	2.66667	0.980829	0.199104	Green	3.33333	1.20397	0.148091	Green
WP_013873890.1	3-oxoacyl-ACP reductase [Frankia symbiont of Datisca glomerata]	5.18072	26188.9	2	8	0.305473	3.81199e-05	F203214.dat	Q20474_S_B.mgf	118.6	2	3	7.84314	0	0	0	0	0	0	0	0	0	0	1	0	1	0	0.5	Red	1	0	0.5	Red	2	0.693147	0.217665	Green
WP_013874012.1	monooxygenase [Frankia symbiont of Datisca glomerata]	5.42435	89051.4	2	2	0.022459	2.80265e-06	F203214.dat	Q20474_S_B.mgf	48.53	1	1	1.45455	0	0	0	0	0	0	0	0	0	0	1	0	1	0	0.5	Red	1.61538	0.479573	0.137288	Green	2.07692	0.730888	0.081185	Green
WP_013874025.1	SDR family mycofactocin-dependent oxidoreductase [Frankia symbiont of Datisca glomerata]	5.74838	26843	2	3	0.111761	1.39467e-05	F203224.dat	Q20484_S_11.mgf	51.72	1	1	5.74713	0	0	0	0	0	0	0	0	0	0	1	0	1	0	0.5	Red	1	0	0.5	Red	1.33333	0.287682	0.352	Red
WP_013874037.1	heme biosynthesis protein HemY [Frankia symbiont of Datisca glomerata]	4.59405	20895.4	2	4	0.191429	2.38884e-05	F203211.dat	Q20471_S_1.mgf	89.04	2	3	11.1111	0	0	0	0	0	0	0	0	0	0	0	0	1	0	0.5	Red	-1.33333	-0.287682	0.352	Red	3.5	1.25276	0.149007	Green
WP_013874063.1	anthranilate synthase component I [Frankia symbiont of Datisca glomerata]	4.97421	53377.5	2	2	0.037469	4.67575e-06	F203214.dat	Q20474_S_B.mgf	50.99	2	2	4.18327	0	0	0	0	0	0	0	0	0	0	0	0	1	0	0.5	Red	1	0	0.5	Red	2.66667	0.980829	0.199104	Green
WP_013874089.1	hypothetical protein [Frankia symbiont of Datisca glomerata]	5.22279	24085.8	2	6	0.24911	3.10863e-05	F203214.dat	Q20474_S_B.mgf	74.06	2	4	12.4424	0	0	0	0	0	0	0	0	0	0	0	0	1	0	0.5	Red	2	0.693147	0.217665	Green	6.33333	1.84583	0.188201	Green
WP_013874287.1	ATPase AAA [Frankia symbiont of Datisca glomerata]	5.77399	132593	2	14	0.105586	1.31761e-05	F203224.dat	Q20484_S_11.mgf	95.4	2	6	1.47179	0	0	0	0	0	0	0	0	1	0	6	0	1	0	0.5	Red	-1.33333	-0.287682	0.352	Red	1.5	0.405465	0.297321	Green
WP_013874350.1	6-phosphofructokinase [Frankia symbiont of Datisca glomerata]	5.77056	36383.9	2	10	0.274847	3.42981e-05	F203224.dat	Q20484_S_11.mgf	55.89	1	3	3.51906	0	0	0	0	0	0	0	0	1	0	3	0	1	0	0.5	Red	1	0	0.5	Red	1.33333	0.287682	0.352	Red
WP_013874401.1	hypothetical protein [Frankia symbiont of Datisca glomerata]	11.5251	25553.6	2	4	0.156534	1.95338e-05	F203214.dat	Q20474_S_B.mgf	46.16	2	4	7.29614	0	0	0	0	0	0	0	0	0	0	0	0	1	0	0.5	Red	1	0	0.5	Red	1.33333	0.287682	0.352	Red
WP_013874407.1	luciferase-like protein [Frankia symbiont of Datisca glomerata]	5.71786	44171.8	2	5	0.113194	1.41255e-05	F203211.dat	Q20471_S_1.mgf	77.79	2	2	4.27136	0	0	0	0	0	0	0	0	0	0	1	0	1	0	0.5	Red	1	0	0.5	Red	1	0	0.5	Red
WP_013874433.1	hypothetical protein [Frankia symbiont of Datisca glomerata]	10.9351	56671	2	4	0.0705828	8.80801e-06	F203224.dat	Q20484_S_11.mgf	48.6	2	2	2.73224	0	0	0	0	0	0	0	0	0	0	2	0
WP_013874436.1	NAD+ synthase [Frankia symbiont of Datisca glomerata]	5.25592	64765.6	2	2	0.0308806	3.85358e-06	F203214.dat	Q20474_S_B.mgf	55.71	2	2	2.27273	0	0	0	0	0	0	0	0	0	0	0	0	1	0	0.5	Red	1	0	0.5	Red	1.66667	0.510826	0.245884	Green
WP_013874441.1	NADPH-dependent F420 reductase [Frankia symbiont of Datisca glomerata]	5.79556	22967.2	2	2	0.0870807	1.08668e-05	F203218.dat	Q20478_S_C.mgf	68.55	2	2	13.6564	0	0	0	0	0	0	0	0	0	0	0	0	1	0	0.5	Red	1	0	0.5	Red	2.66667	0.980829	0.199104	Green
WP_013874486.1	50S ribosomal protein L35 [Frankia symbiont of Datisca glomerata]	12.0748	7457.18	2	24	3.21838	0.00040162	F203214.dat	Q20474_S_B.mgf	89.46	2	4	23.4375	0	0	0	0	0	0	0	0	0	0	1	0	1	0	0.5	Red	1	0	0.5	Red	1.33333	0.287682	0.352	Red
WP_013874508.1	guanylate kinase [Frankia symbiont of Datisca glomerata]	5.66541	19927.3	2	2	0.100365	1.25245e-05	F203211.dat	Q20471_S_1.mgf	51.24	2	2	8.28729	0	0	0	0	0	0	0	0	0	0	0	0	1	0	0.5	Red	1	0	0.5	Red	1.75	0.559616	0.198251	Green
WP_013874516.1	bifunctional pyr operon transcriptional regulator/uracil phosphoribosyltransferase [Frankia symbiont of Datisca glomerata]	9.63239	21391.4	2	5	0.233739	2.91682e-05	F203225.dat	Q20485_S_12.mgf	43.11	1	1	4.92611	0	1	0	0	0	1	0	0	1	0	0	1	1	0	0.5	Red	1	0	0.5	Red	2	0.693147	0.217665	Green
WP_013874530.1	recombinase RarA [Frankia symbiont of Datisca glomerata]	6.54575	53725.2	2	4	0.0744529	9.29096e-06	F203224.dat	Q20484_S_11.mgf	89.02	2	2	3.61217	0	0	0	0	0	0	0	0	0	0	2	0	1	0	0.5	Red	1	0	0.5	Red	1.66667	0.510826	0.245884	Green
WP_013874697.1	hypothetical protein [Frankia symbiont of Datisca glomerata]	4.96976	35807.9	2	6	0.167561	2.09099e-05	F203214.dat	Q20474_S_B.mgf	103.3	2	3	6.06061	0	0	0	0	0	0	0	0	0	0	2	0	1	0	0.5	Red	1.33333	0.287682	0.352	Red	2	0.693147	0.217665	Green
WP_013874714.1	TIGR03085 family protein [Frankia symbiont of Datisca glomerata]	9.09209	24594.1	2	7	0.284621	3.55178e-05	F203214.dat	Q20474_S_B.mgf	84.36	2	5	8.25688	0	0	0	0	0	0	0	0	0	0	2	0	1	0	0.5	Red	1	0	0.5	Red	1.2	0.182322	0.397628	Red
WP_013874719.1	short-chain dehydrogenase [Frankia symbiont of Datisca glomerata]	7.93281	26886.4	2	4	0.148774	1.85655e-05	F203219.dat	Q20479_S_7.mgf	89.76	1	1	6.56371	0	0	0	0	0	0	1	0	0	0	1	0	1	0	0.5	Red	2.66667	0.980829	0.0945018	Green	3	1.09861	0.143932	Green
WP_013874728.1	protein-tyrosine-phosphatase [Frankia symbiont of Datisca glomerata]	5.65677	27400.1	2	4	0.145985	1.82174e-05	F203214.dat	Q20474_S_B.mgf	60.16	2	2	5.9761	0	0	0	0	0	0	0	0	0	0	0	0	1	0	0.5	Red	3.66667	1.29928	0.102553	Green	3	1.09861	0.0791512	Green
WP_013874747.1	putative DNA-binding protein [Frankia symbiont of Datisca glomerata]	5.58306	42939.2	2	10	0.232887	2.9062e-05	F203211.dat	Q20471_S_1.mgf	64.04	2	3	4.83092	0	0	0	0	0	0	0	0	0	0	4	0
WP_013874846.1	hypothetical protein [Frankia symbiont of Datisca glomerata]	4.50097	22138.9	2	13	0.587202	7.32768e-05	F203218.dat	Q20478_S_C.mgf	66.54	2	2	7.35294	1	1	1	1	1	1	1	1	1	1	0	1	1	0	0.5	Red	1	0	0.5	Red	1.66667	0.510826	0.245884	Green
WP_013874852.1	ATP-dependent DNA helicase RecG [Frankia symbiont of Datisca glomerata]	5.14402	87001.4	2	4	0.0459763	5.73737e-06	F203224.dat	Q20484_S_11.mgf	45.85	2	2	1.93004	0	0	0	0	0	0	0	0	0	0	2	0
WP_013874891.1	2-hydroxyhepta-2,4-diene-1,7-dioate isomerase [Frankia symbiont of Datisca glomerata]	4.88772	27243	2	3	0.11012	1.37419e-05	F203214.dat	Q20474_S_B.mgf	92.63	2	3	6.94981	0	0	0	0	0	0	0	0	0	0	0	0	1	0	0.5	Red	1	0	0.5	Red	2.33333	0.847298	0.20536	Green
WP_013874929.1	amino acid-binding protein [Frankia symbiont of Datisca glomerata]	5.09822	24799.2	2	8	0.322591	4.0256e-05	F203214.dat	Q20474_S_B.mgf	108.47	2	2	8.26446	0	0	0	0	0	0	0	0	1	0	2	0	1	0	0.5	Red	1	0	0.5	Red	2	0.693147	0.143932	Green
WP_013874961.1	hypothetical protein [Frankia symbiont of Datisca glomerata]	6.22642	40585.1	2	8	0.197117	2.45982e-05	F203224.dat	Q20484_S_11.mgf	89.05	2	3	4.03226	0	0	0	0	0	0	0	0	0	0	3	0	1	0	0.5	Red	-1.16667	-0.154151	0.397628	Red	1	0	0.5	Red
WP_013875012.1	peptide chain release factor 1 [Frankia symbiont of Datisca glomerata]	5.16585	38790	2	2	0.0515597	6.43412e-06	F203214.dat	Q20474_S_B.mgf	68.78	2	2	4.77528	0	0	0	0	0	0	0	0	0	0	0	0	1	0	0.5	Red	1.8	0.587787	0.102553	Green	1.2	0.182322	0.362329	Red
WP_013875094.1	50S ribosomal protein L30 [Frankia symbiont of Datisca glomerata]	11.0387	6982.76	2	19	2.72099	0.000339551	F203218.dat	Q20478_S_C.mgf	44.71	2	13	34.4262	0	0	0	0	0	0	0	0	0	0	0	0	1	0	0.5	Red	1	0	0.5	Red	1.66667	0.510826	0.245884	Green
WP_013875139.1	MULTISPECIES: protease HtpX [Frankia]	9.55066	31320.7	2	4	0.127711	1.5937e-05	F203211.dat	Q20471_S_1.mgf	70.47	2	2	9.24658	0	0	0	0	0	0	0	0	0	0	0	0	1	0	0.5	Red	1	0	0.5	Red	1	0	0.5	Red
WP_013875148.1	MULTISPECIES: NADH-quinone oxidoreductase subunit K [Frankia]	9.18073	10769.9	2	5	0.464256	5.79345e-05	F203214.dat	Q20474_S_B.mgf	62.1	2	2	12.1212	0	0	0	0	0	0	0	0	0	0	2	0	1	0	0.5	Red	1	0	0.5	Red	1.66667	0.510826	0.245884	Green
WP_013875149.1	NADH dehydrogenase subunit J [Frankia symbiont of Datisca glomerata]	6.84018	28436	2	26	0.914332	0.000114099	F203214.dat	Q20474_S_B.mgf	118.54	2	12	9.38628	0	0	0	0	0	0	0	0	0	0	10	0	1	0	0.5	Red	1	0	0.5	Red	2.33333	0.847298	0.20536	Green
WP_013875179.1	menaquinone biosynthesis decarboxylase [Frankia symbiont of Datisca glomerata]	5.92534	53404.5	2	9	0.168525	2.10302e-05	F203211.dat	Q20471_S_1.mgf	104.65	2	6	3.72671	0	0	0	0	0	0	0	0	0	0	3	0	1	0	0.5	Red	1	0	0.5	Red	1.66667	0.510826	0.245884	Green
WP_013875262.1	histidine kinase [Frankia symbiont of Datisca glomerata]	5.38079	62849.6	2	15	0.238665	2.97829e-05	F203224.dat	Q20484_S_11.mgf	113.06	2	5	3.20946	0	0	0	0	0	0	0	0	0	0	5	0	1	0	0.5	Red	1.66667	0.510826	0.245884	Green	2	0.693147	0.217665	Green
WP_013875305.1	hypothetical protein [Frankia symbiont of Datisca glomerata]	4.5665	58998.6	2	4	0.0677983	8.46053e-06	F203214.dat	Q20474_S_B.mgf	62.57	1	2	1.97842	0	0	0	0	0	0	0	0	0	0	1	0	1	0	0.5	Red	1	0	0.5	Red	1.66667	0.510826	0.245884	Green
WP_013875354.1	serine/threonine protein kinase [Frankia symbiont of Datisca glomerata]	5.87765	63839.7	2	19	0.29762	3.714e-05	F203212.dat	Q20472_S_2.mgf	142.1	1	1	2.90323	1	0	0	1	0	0	2	4	0	2	0	2	1	0	0.5	Red	1	0	0.5	Red	1.66667	0.510826	0.245884	Green
WP_013875389.1	zinc-binding alcohol dehydrogenase [Frankia symbiont of Datisca glomerata]	4.73447	31181.5	2	9	0.288633	3.60184e-05	F203211.dat	Q20471_S_1.mgf	75.91	2	2	10.1307	0	0	0	0	0	0	1	0	1	1	2	0	1	0	0.5	Red	1.33333	0.287682	0.352	Red	2	0.693147	0.217665	Green
WP_013875396.1	protein-serine/threonine phosphatase [Frankia symbiont of Datisca glomerata]	5.67083	45456.4	2	18	0.395984	4.94147e-05	F203214.dat	Q20474_S_B.mgf	156.64	2	7	5.78704	0	0	0	0	0	0	0	0	0	0	7	0
WP_013875440.1	ATPase [Frankia symbiont of Datisca glomerata]	5.4338	43525.5	2	5	0.114875	1.43352e-05	F203211.dat	Q20471_S_1.mgf	78.98	2	4	3.64964	0	0	0	0	0	0	0	0	0	0	1	0
WP_013875541.1	helicase [Frankia symbiont of Datisca glomerata]	5.70145	61246.7	2	10	0.163274	2.03749e-05	F203214.dat	Q20474_S_B.mgf	93.35	2	3	3.46715	0	0	0	0	0	0	0	0	0	0	3	0	1	0	0.5	Red	1	0	0.5	Red	2	0.693147	0.217665	Green
WP_013875592.1	MULTISPECIES: hypothetical protein [Frankia]	5.65422	11908	2	3	0.251932	3.14385e-05	F203224.dat	Q20484_S_11.mgf	50.75	2	2	20.5607	0	0	0	0	0	0	0	0	0	0	2	0	1	0	0.5	Red	1	0	0.5	Red	1.33333	0.287682	0.352	Red
WP_013875603.1	transcriptional regulator [Frankia symbiont of Datisca glomerata]	5.05426	33256.4	2	3	0.0902083	1.12571e-05	F203211.dat	Q20471_S_1.mgf	92.1	2	2	9.39597	0	0	0	0	0	0	0	0	0	0	0	0	1	0	0.5	Red	1	0	0.5	Red	1.66667	0.510826	0.245884	Green
WP_013875626.1	NUDIX hydrolase [Frankia symbiont of Datisca glomerata]	7.03642	17285.1	2	4	0.231413	2.8878e-05	F203214.dat	Q20474_S_B.mgf	76.2	2	2	11.6129	0	0	0	0	0	0	0	0	0	0	0	0	1	0	0.5	Red	1.33333	0.287682	0.352	Red	1	0	0.5	Red
WP_043602939.1	aldehyde dehydrogenase [Frankia symbiont of Datisca glomerata]	5.33893	50375.4	2	10	0.19851	2.4772e-05	F203211.dat	Q20471_S_1.mgf	90.44	2	6	4.375	0	0	0	0	0	0	0	0	0	0	3	0	1	0	0.5	Red	1	0	0.5	Red	1	0	0.5	Red
WP_043603945.1	Xaa-Pro aminopeptidase [Frankia symbiont of Datisca glomerata]	5.0952	51734.8	2	2	0.0386587	4.82421e-06	F203214.dat	Q20474_S_B.mgf	40.73	1	1	1.47992	0	0	0	0	0	0	0	0	0	0	0	0	1	0	0.5	Red	1	0	0.5	Red	1	0	0.5	Red
WP_043604401.1	pyridoxine 5'-phosphate oxidase [Frankia symbiont of Datisca glomerata]	8.92028	29212.7	2	2	0.0684634	8.54353e-06	F203211.dat	Q20471_S_1.mgf	48.24	2	2	8.71212	0	0	0	0	0	0	0	0	0	0	0	0	1	0	0.5	Red	1.5	0.405465	0.143932	Green	1	0	0.5	Red
WP_043604988.1	30S ribosomal protein S30 [Frankia symbiont of Datisca glomerata]	6.45251	24553.5	2	2	0.0814549	1.01647e-05	F203214.dat	Q20474_S_B.mgf	42.99	1	1	3.52423	0	0	0	0	0	0	0	0	0	0	1	0	1	0	0.5	Red	1	0	0.5	Red	1.33333	0.287682	0.352	Red
WP_043605339.1	hypothetical protein [Frankia symbiont of Datisca glomerata]	5.18957	31096.4	2	8	0.257264	3.2104e-05	F203221.dat	Q20481_S_9.mgf	101.78	2	3	11.039	0	0	0	0	0	0	0	0	3	0	2	0	1	0	0.5	Red	2	0.693147	0.143932	Green	3	1.09861	0.0981306	Green
WP_043605440.1	cysteine desulfurase [Frankia symbiont of Datisca glomerata]	5.55485	46278.5	2	5	0.108041	1.34825e-05	F203214.dat	Q20474_S_B.mgf	65.25	2	3	3.95349	0	0	0	0	0	0	0	0	0	0	1	0	1	0	0.5	Red	1	0	0.5	Red	2	0.693147	0.217665	Green
WP_043605793.1	inositol monophosphatase [Frankia symbiont of Datisca glomerata]	4.83711	26721.9	2	3	0.112267	1.40098e-05	F203214.dat	Q20474_S_B.mgf	80.53	2	3	8.49421	0	0	0	0	0	0	0	0	0	0	0	0	1	0	0.5	Red	1	0	0.5	Red	2.66667	0.980829	0.199104	Green
WP_043605827.1	sulfate adenylyltransferase [Frankia symbiont of Datisca glomerata]	5.26655	34394.5	2	4	0.116298	1.45128e-05	F203214.dat	Q20474_S_B.mgf	51.76	2	3	11.1842	0	0	0	0	0	0	1	0	0	0	0	0	1	0	0.5	Red	1.66667	0.510826	0.245884	Green	2	0.693147	0.217665	Green
WP_043605993.1	acetyl-CoA acetyltransferase [Frankia symbiont of Datisca glomerata]	5.14704	42276.9	2	8	0.189228	2.36138e-05	F203214.dat	Q20474_S_B.mgf	99.99	2	2	6.69975	1	0	0	1	0	0	1	1	0	1	0	0	1	0	0.5	Red	-1.33333	-0.287682	0.352	Red	-1.33333	-0.287682	0.352	Red
WP_043606008.1	nickel transporter [Frankia symbiont of Datisca glomerata]	6.49857	37984	2	11	0.289595	3.61385e-05	F203224.dat	Q20484_S_11.mgf	121.5	2	4	7.40741	0	0	0	0	0	0	0	0	0	0	4	0	1	0	0.5	Red	1.66667	0.510826	0.245884	Green	1	0	0.5	Red
WP_043606034.1	Zn-dependent hydrolase [Frankia symbiont of Datisca glomerata]	4.96184	22798.5	2	3	0.131588	1.64208e-05	F203214.dat	Q20474_S_B.mgf	87.35	2	3	7.69231	0	0	0	0	0	0	0	0	0	0	0	0	1	0	0.5	Red	1	0	0.5	Red	2.66667	0.980829	0.199104	Green
WP_043606087.1	phosphatase [Frankia symbiont of Datisca glomerata]	4.70416	22682	2	6	0.264527	3.30103e-05	F203214.dat	Q20474_S_B.mgf	79.05	2	3	10.9589	0	0	0	0	0	0	0	0	0	0	0	0	1	0	0.5	Red	1	0	0.5	Red	1.33333	0.287682	0.352	Red
WP_043606140.1	amidohydrolase [Frankia symbiont of Datisca glomerata]	5.31843	54474.5	2	8	0.146858	1.83263e-05	F203224.dat	Q20484_S_11.mgf	88.54	1	1	2.22222	0	0	0	0	0	0	0	0	0	0	1	0
WP_043606962.1	hypothetical protein [Frankia symbiont of Datisca glomerata]	4.81007	42468.2	2	2	0.0470941	5.87686e-06	F203211.dat	Q20471_S_1.mgf	73.47	3	2	7.04961	0	0	0	0	0	0	0	0	0	0	0	0	1	0	0.5	Red	1.4	0.336472	0.230025	Red	1.8	0.587787	0.230025	Green
WP_043607053.1	1,4-alpha-glucan-branching protein [Frankia symbiont of Datisca glomerata]	6.22882	52453.9	2	3	0.0571931	7.13711e-06	F203224.dat	Q20484_S_11.mgf	68.89	2	2	3.68852	0	0	0	0	0	0	0	0	0	0	2	0	1	0	0.5	Red	1	0	0.5	Red	1	0	0.5	Red
WP_043607208.1	hypothetical protein [Frankia symbiont of Datisca glomerata]	6.24815	31831.7	2	3	0.0942455	1.17609e-05	F203224.dat	Q20484_S_11.mgf	68.54	2	2	7.95848	0	0	0	0	0	0	0	0	0	0	2	0	1	0	0.5	Red	1.66667	0.510826	0.230025	Green	2.33333	0.847298	0.137288	Green
WP_043607334.1	MULTISPECIES: endonuclease III [Frankia]	9.75022	26009.9	2	3	0.115341	1.43933e-05	F203211.dat	Q20471_S_1.mgf	117.29	2	2	12.8631	0	0	0	0	0	0	0	0	0	0	1	0	1	0	0.5	Red	1	0	0.5	Red	1	0	0.5	Red
WP_043607438.1	LLM class F420-dependent oxidoreductase [Frankia symbiont of Datisca glomerata]	6.66935	33188.2	2	8	0.241049	3.00805e-05	F203211.dat	Q20471_S_1.mgf	111.39	2	3	6.18893	0	0	0	0	0	0	0	1	0	0	1	0	1	0	0.5	Red	1.25	0.223144	0.352	Red	1	0	0.5	Red
WP_043607478.1	N-acetylmuramoyl-L-alanine amidase [Frankia symbiont of Datisca glomerata]	6.23685	46633.3	2	4	0.0857756	1.07039e-05	F203214.dat	Q20474_S_B.mgf	47.53	2	2	4.60829	0	0	0	0	0	0	0	0	0	0	1	0
WP_050803258.1	non-ribosomal peptide synthetase [Frankia symbiont of Datisca glomerata]	5.19371	922242	2	3	0.00325294	4.05934e-07	F203224.dat	Q20484_S_11.mgf	52.55	2	2	0.194798	0	0	0	0	0	0	0	0	0	0	2	0
WP_050803288.1	hypothetical protein [Frankia symbiont of Datisca glomerata]	5.53757	58055.7	2	2	0.0344497	4.29897e-06	F203214.dat	Q20474_S_B.mgf	61.98	2	2	4.54545	0	0	0	0	0	0	0	0	0	0	0	0	1	0	0.5	Red	1	0	0.5	Red	2.66667	0.980829	0.199104	Green
WP_050803318.1	rRNA (cytidine-2'-O-)-methyltransferase [Frankia symbiont of Datisca glomerata]	9.39005	31641.8	2	3	0.0948112	1.18315e-05	F203211.dat	Q20471_S_1.mgf	92	2	2	5.62914	0	0	0	0	0	0	0	0	0	0	0	0	1	0	0.5	Red	1	0	0.5	Red	2.33333	0.847298	0.20536	Green
WP_050803381.1	aminobenzoate oxygenase [Frankia symbiont of Datisca glomerata]	5.37962	39990.3	2	2	0.0500122	6.24101e-06	F203214.dat	Q20474_S_B.mgf	65.17	2	2	5.45977	0	0	0	0	0	0	0	0	0	0	0	0	1	0	0.5	Red	1	0	0.5	Red	1	0	0.5	Red
WP_050803391.1	hypothetical protein [Frankia symbiont of Datisca glomerata]	10.7644	17243.7	2	12	0.695908	8.68422e-05	F203224.dat	Q20484_S_11.mgf	103.61	2	4	14.7059	0	0	0	0	0	0	1	0	0	0	4	0	1	0	0.5	Red	1	0	0.5	Red	3.66667	1.29928	0.191867	Green
WP_050803437.1	NUDIX domain-containing protein [Frankia symbiont of Datisca glomerata]	4.87453	33601.3	2	7	0.208325	2.59969e-05	F203211.dat	Q20471_S_1.mgf	68.36	2	5	5.80645	0	0	0	0	0	0	0	0	0	0	0	0	1	0	0.5	Red	1	0	0.5	Red	1	0	0.5	Red
WP_050803547.1	GGDEF domain-containing protein [Frankia symbiont of Datisca glomerata]	4.78303	78687.3	2	12	0.152502	1.90307e-05	F203224.dat	Q20484_S_11.mgf	47.56	2	3	1.91781	1	1	1	2	1	0	0	1	0	0	3	1
WP_050803578.1	hypothetical protein [Frankia symbiont of Datisca glomerata]	10.2559	11899.3	2	5	0.420193	5.24358e-05	F203211.dat	Q20471_S_1.mgf	48.95	1	2	8.77193	0	0	0	0	0	0	0	0	0	1	1	0	1	0	0.5	Red	1	0	0.5	Red	1	0	0.5	Red
WP_050803595.1	hypothetical protein [Frankia symbiont of Datisca glomerata]	8.49371	43229.3	2	5	0.115662	1.44335e-05	F203211.dat	Q20471_S_1.mgf	117.08	2	3	7.91367	0	0	0	0	0	0	0	0	0	0	2	0	1	0	0.5	Red	1	0	0.5	Red	1.66667	0.510826	0.245884	Green
WP_050803617.1	hypothetical protein [Frankia symbiont of Datisca glomerata]	5.25822	30937	2	6	0.193942	2.4202e-05	F203214.dat	Q20474_S_B.mgf	78.97	2	3	6.08108	0	0	0	0	0	0	0	0	0	0	1	0	1	0	0.5	Red	1.5	0.405465	0.230025	Green	1.25	0.223144	0.352	Red
WP_050803621.1	hypothetical protein [Frankia symbiont of Datisca glomerata]	6.01424	41862.7	2	3	0.0716628	8.94278e-06	F203214.dat	Q20474_S_B.mgf	54.53	2	3	4.88432	0	0	0	0	0	0	0	0	0	0	0	0	1	0	0.5	Red	3	1.09861	0.195538	Green	2.33333	0.847298	0.20536	Green
WP_050803635.1	hypothetical protein [Frankia symbiont of Datisca glomerata]	10.2496	40547.3	2	10	0.246626	3.07764e-05	F203224.dat	Q20484_S_11.mgf	75.84	2	5	5.07614	0	0	0	0	0	0	0	0	0	0	5	0	1	0	0.5	Red	1	0	0.5	Red	1	0	0.5	Red
WP_050803673.1	N-acetyl-1-D-myo-inositol-2-amino-2-deoxy-alpha-D-glucopyranoside deacetylase [Frankia symbiont of Datisca glomerata]	4.63382	31607.4	2	11	0.348019	4.34293e-05	F203214.dat	Q20474_S_B.mgf	78.54	2	4	6.08108	2	0	0	0	2	0	0	0	0	0	1	0	1	0	0.5	Red	3.33333	1.20397	0.104938	Green	3.33333	1.20397	0.193327	Green
WP_050803747.1	hypothetical protein [Frankia symbiont of Datisca glomerata]	5.1064	27824.8	2	4	0.143757	1.79394e-05	F203211.dat	Q20471_S_1.mgf	78.03	2	4	5.73477	0	0	0	0	0	0	0	0	0	0	0	0	1	0	0.5	Red	1	0	0.5	Red	1	0	0.5	Red
WP_050803759.1	hypothetical protein [Frankia symbiont of Datisca glomerata]	9.63873	16188.3	2	13	0.803048	0.000100212	F203224.dat	Q20484_S_11.mgf	71.7	2	6	14.557	0	0	0	0	0	0	0	0	0	0	6	0
WP_050803767.1	cobaltochelatase subunit CobN [Frankia symbiont of Datisca glomerata]	4.99036	128663	2	3	0.0233167	2.90969e-06	F203214.dat	Q20474_S_B.mgf	77.82	2	3	2.28945	0	0	0	0	0	0	0	0	0	0	0	0	1	0	0.5	Red	1	0	0.5	Red	1.66667	0.510826	0.245884	Green
WP_050803800.1	NGG1p interacting factor NIF3 [Frankia symbiont of Datisca glomerata]	5.89089	35530.1	2	2	0.0562903	7.02446e-06	F203214.dat	Q20474_S_B.mgf	74.68	2	2	5.8309	0	0	0	0	0	0	0	0	0	0	0	0	1	0	0.5	Red	1	0	0.5	Red	2	0.693147	0.143932	Green
WP_050803824.1	methyltransferase type 11 [Frankia symbiont of Datisca glomerata]	7.79336	34010.4	2	13	0.382236	4.76992e-05	F203214.dat	Q20474_S_B.mgf	104.56	2	3	4.53074	0	0	0	0	0	0	0	0	0	0	5	0	1	0	0.5	Red	2.25	0.81093	0.182569	Green	2	0.693147	0.18695	Green
WP_050803831.1	oxidoreductase [Frankia symbiont of Datisca glomerata]	9.12286	21406.2	2	2	0.093431	1.16592e-05	F203211.dat	Q20471_S_1.mgf	41.01	1	1	3.94089	0	0	0	0	0	0	0	0	0	0	0	0	1	0	0.5	Red	1	0	0.5	Red	1.66667	0.510826	0.245884	Green
WP_050803835.1	cyclic pyranopterin monophosphate synthase accessory protein [Frankia symbiont of Datisca glomerata]	6.96353	15904.4	2	2	0.125751	1.56925e-05	F203211.dat	Q20471_S_1.mgf	40.47	2	2	9.74026	0	0	0	0	0	0	0	0	0	0	0	0	1	0	0.5	Red	1	0	0.5	Red	2.33333	0.847298	0.20536	Green
WP_013872478.1	succinate dehydrogenase flavoprotein subunit [Frankia symbiont of Datisca glomerata]	5.84284	64044.2	40	3189	49.7937	0.00621375	F203214.dat	Q20474_S_B.mgf	1880.79	32	209	64.0411	180	190	173	182	150	207	181	159	229	247	327	208	1	0	0.5	Red	1.33333	0.287682	0.352	Red	2	0.693147	0.217665	Green
WP_013874731.1	ACP S-malonyltransferase [Frankia symbiont of Datisca glomerata]	5.08585	33962.8	11	533	15.6936	0.0019584	F203218.dat	Q20478_S_C.mgf	383.93	8	49	24.3243	54	27	36	46	46	24	33	65	32	32	16	35
WP_013874821.1	elongation factor Ts [Frankia symbiont of Datisca glomerata]	6.77659	22494	22	709	31.5195	0.00393331	F203224.dat	Q20484_S_11.mgf	992.01	16	70	64.2157	37	34	20	45	26	19	62	44	88	49	70	32	1	0	0.5	Red	1	0	0.5	Red	1.66667	0.510826	0.245884	Green
WP_013875001.1	ATP synthase subunit alpha [Frankia symbiont of Datisca glomerata]	5.00222	59895.2	34	3601	60.1217	0.00750258	F203211.dat	Q20471_S_1.mgf	1810.49	32	293	56.5455	216	191	198	206	184	202	214	162	286	293	326	233	1	0	0.5	Red	1	0	0.5	Red	2	0.693147	0.217665	Green
WP_006541558.1	MULTISPECIES: translation initiation factor IF-1 [Frankia]	9.76653	8536.59	8	186	21.7886	0.00271899	F203215.dat	Q20475_S_4.mgf	375.52	7	18	78.0822	16	13	9	18	12	7	14	9	20	8	20	6	1	0	0.5	Red	1.33333	0.287682	0.352	Red	1.33333	0.287682	0.352	Red
WP_013872130.1	nucleotide exchange factor GrpE [Frankia symbiont of Datisca glomerata]	4.8159	24895.4	9	930	37.3563	0.00466168	F203214.dat	Q20474_S_B.mgf	327.23	6	16	20.7627	79	88	95	93	84	78	79	90	38	30	14	77	1	0	0.5	Red	1	0	0.5	Red	3	1.09861	0.195538	Green
WP_013874917.1	ketol-acid reductoisomerase [Frankia symbiont of Datisca glomerata]	5.16927	35713.3	18	1869	52.3334	0.00653067	F203220.dat	Q20480_S_8.mgf	1067.22	15	147	51.3514	143	108	103	130	100	113	140	147	127	129	112	139	1	0	0.5	Red	1	0	0.5	Red	1.66667	0.510826	0.245884	Green
WP_013871743.1	serine/threonine protein phosphatase [Frankia symbiont of Datisca glomerata]	4.77005	50794.8	11	214	4.21303	0.000525743	F203214.dat	Q20474_S_B.mgf	466.3	7	24	18.9691	14	11	2	17	8	1	16	14	24	24	21	4
WP_013871976.1	hypothetical protein [Frankia symbiont of Datisca glomerata]	5.04092	21580.9	2	112	5.18978	0.000647632	F203224.dat	Q20484_S_11.mgf	118.75	2	8	10.8911	14	3	6	17	0	5	2	14	11	2	8	3	1	0	0.5	Red	1	0	0.5	Red	1	0	0.5	Red
WP_013875215.1	phosphoglyceromutase [Frankia symbiont of Datisca glomerata]	5.89299	27273.2	10	128	4.69325	0.000585669	F203214.dat	Q20474_S_B.mgf	472.84	9	22	45.7143	7	6	9	5	13	3	5	8	3	5	8	7
WP_013873808.1	pyruvate dehydrogenase (acetyl-transferring), homodimeric type [Frankia symbiont of Datisca glomerata]	5.73938	102900	34	560	5.44219	0.00067913	F203224.dat	Q20484_S_11.mgf	1194.18	23	87	24.1119	39	19	9	42	11	11	31	16	47	64	87	21
WP_013872180.1	ATP phosphoribosyltransferase [Frankia symbiont of Datisca glomerata]	5.04404	30318.1	5	146	4.8156	0.000600938	F203221.dat	Q20481_S_9.mgf	207.74	3	9	14.5907	8	7	3	6	5	6	11	6	9	10	8	9	1	0	0.5	Red	1	0	0.5	Red	1.66667	0.510826	0.245884	Green
WP_013872292.1	class II fumarate hydratase [Frankia symbiont of Datisca glomerata]	5.38355	49081.4	16	498	10.1464	0.00126617	F203214.dat	Q20474_S_B.mgf	792.58	16	59	37.149	33	34	33	27	31	37	32	35	26	13	19	35	1	0	0.5	Red	1	0	0.5	Red	1.66667	0.510826	0.245884	Green
WP_013874766.1	GTPase HflX [Frankia symbiont of Datisca glomerata]	5.57943	49888.5	19	354	7.09583	0.000885487	F203224.dat	Q20484_S_11.mgf	851.8	16	39	35.7759	27	23	7	26	8	20	24	34	22	29	39	32	1	0	0.5	Red	1	0	0.5	Red	1.33333	0.287682	0.352	Red
WP_013875461.1	glycoside hydrolase [Frankia symbiont of Datisca glomerata]	8.72952	33774.2	5	95	2.8128	0.000351008	F203215.dat	Q20475_S_4.mgf	359.97	5	6	21.9814	5	8	4	6	5	5	5	10	9	7	11	8	1	0	0.5	Red	1	0	0.5	Red	2.33333	0.847298	0.137288	Green
WP_043603462.1	proteasome subunit beta [Frankia symbiont of Datisca glomerata]	4.98965	27608.9	11	272	9.85188	0.00122941	F203214.dat	Q20474_S_B.mgf	320.225	8	28	29.5019	10	32	12	10	30	11	8	14	18	7	13	27
WP_043604554.1	multidrug ABC transporter ATPase [Frankia symbiont of Datisca glomerata]	9.39874	31525.8	13	903	28.6432	0.00357438	F203224.dat	Q20484_S_11.mgf	658.28	11	50	38.3562	76	65	43	76	34	64	58	67	80	100	50	56	1	0	0.5	Red	1	0	0.5	Red	2	0.693147	0.217665	Green
WP_013874281.1	cell division protein DivIVA [Frankia symbiont of Datisca glomerata]	5.13727	34448.4	22	2275	66.0407	0.00824121	F203218.dat	Q20478_S_C.mgf	986.425	20	173	54.3478	140	177	118	134	135	142	220	196	179	160	116	181	1	0	0.5	Red	1	0	0.5	Red	1	0	0.5	Red
WP_013874811.1	sulfonate ABC transporter substrate-binding protein [Frankia symbiont of Datisca glomerata]	6.33336	36992.4	18	405	10.9482	0.00136622	F203211.dat	Q20471_S_1.mgf	1112.71	17	90	45.2514	16	19	15	14	16	17	21	21	22	15	33	30	1	0	0.5	Red	1	0	0.5	Red	1	0	0.5	Red
WP_013874813.1	MULTISPECIES: 4-hydroxy-3-methylbut-2-en-1-yl diphosphate synthase [Frankia]	5.51375	40157	16	402	10.0107	0.00124924	F203214.dat	Q20474_S_B.mgf	724.73	14	30	51.1749	16	21	20	25	14	14	26	21	37	37	36	28	1	0	0.5	Red	1	0	0.5	Red	1.33333	0.287682	0.352	Red
WP_013872712.1	MBL fold metallo-hydrolase [Frankia symbiont of Datisca glomerata]	4.86845	27054.3	9	225	8.31661	0.00103783	F203214.dat	Q20474_S_B.mgf	555.85	8	41	39.5161	7	10	10	5	12	8	12	11	13	8	33	7	1	0	0.5	Red	3.66667	1.29928	0.151774	Green	2.66667	0.980829	0.199104	Green
WP_013874969.1	chemical-damaging agent resistance protein C [Frankia symbiont of Datisca glomerata]	4.52735	20161	7	1034	51.2871	0.00640011	F203213.dat	Q20473_S_3.mgf	519.65	7	88	48.1675	74	88	115	73	124	61	54	90	46	42	17	56	1	0	0.5	Red	1	0	0.5	Red	1	0	0.5	Red
WP_043603927.1	hypothetical protein [Frankia symbiont of Datisca glomerata]	11.4778	8528.36	2	354	41.5086	0.00517985	F203224.dat	Q20484_S_11.mgf	105.25	2	4	23.3766	44	31	51	41	57	19	21	35	7	10	4	20
WP_013873103.1	type I glyceraldehyde-3-phosphate dehydrogenase [Frankia symbiont of Datisca glomerata]	5.48579	35665.6	24	717	20.1034	0.0025087	F203214.dat	Q20474_S_B.mgf	1273.14	22	92	67.1642	48	20	42	32	43	27	29	57	33	48	62	25	1	0	0.5	Red	1	0	0.5	Red	1.66667	0.510826	0.245884	Green
WP_013871998.1	polyketide cyclase [Frankia symbiont of Datisca glomerata]	8.03254	16163.5	6	330	20.4163	0.00254775	F203215.dat	Q20475_S_4.mgf	398.22	6	33	46.6667	30	23	14	33	21	8	27	19	31	25	30	5	1	0	0.5	Red	1	0	0.5	Red	1	0	0.5	Red
WP_013872944.1	ATP-dependent Clp protease proteolytic subunit [Frankia symbiont of Datisca glomerata]	5.24748	24699.7	9	257	10.405	0.00129843	F203219.dat	Q20479_S_7.mgf	358.67	6	19	28.2511	24	8	5	14	14	6	19	19	21	12	30	15	1	0	0.5	Red	2.33333	0.847298	0.0889039	Green	2.33333	0.847298	0.102553	Green
WP_013873604.1	cysteine--1-D-myo-inosityl 2-amino-2-deoxy-alpha-D-glucopyranoside ligase [Frankia symbiont of Datisca glomerata]	5.7427	44739.9	8	72	1.6093	0.000200824	F203224.dat	Q20484_S_11.mgf	330.22	6	12	20.339	4	1	5	1	7	1	3	5	2	0	12	1	1	0	0.5	Red	1	0	0.5	Red	1	0	0.5	Red
WP_013874642.1	hypothetical protein [Frankia symbiont of Datisca glomerata]	4.75906	41292.6	8	168	4.06852	0.00050771	F203211.dat	Q20471_S_1.mgf	254.39	5	14	16.2907	7	8	8	11	6	4	10	6	25	18	11	11	1	0	0.5	Red	1	0	0.5	Red	1	0	0.5	Red
WP_013872258.1	NADH dehydrogenase [Frankia symbiont of Datisca glomerata]	9.26486	53240.7	20	894	16.7917	0.00209543	F203211.dat	Q20471_S_1.mgf	768.7	17	118	40.2806	65	39	46	38	64	36	49	50	47	47	97	47	1	0	0.5	Red	1	0	0.5	Red	1.33333	0.287682	0.352	Red
WP_013872280.1	phosphoenolpyruvate carboxykinase [Frankia symbiont of Datisca glomerata]	4.97227	66499.3	27	794	11.94	0.00148999	F203214.dat	Q20474_S_B.mgf	1507.69	26	148	49.4234	43	47	33	26	37	50	55	56	36	16	49	28
WP_013873512.1	RNase adaptor protein RapZ [Frankia symbiont of Datisca glomerata]	6.4634	31549.5	6	39	1.23615	0.000154259	F203211.dat	Q20471_S_1.mgf	120.07	3	5	10	7	0	2	3	5	0	0	6	1	1	3	0	1	0	0.5	Red	1	0	0.5	Red	1.66667	0.510826	0.245884	Green
WP_013875327.1	ATPase [Frankia symbiont of Datisca glomerata]	5.48098	46286.5	6	42	0.907392	0.000113233	F203210.dat	Q20470_S_A.mgf	241.63	4	4	13.9151	4	1	4	3	4	1	2	3	0	0	4	4	1	0	0.5	Red	1	0	0.5	Red	1.33333	0.287682	0.352	Red
WP_013872252.1	phosphopyruvate hydratase [Frankia symbiont of Datisca glomerata]	4.56011	44930.1	17	1306	29.0674	0.00362731	F203211.dat	Q20471_S_1.mgf	1152.84	16	109	44.6262	76	74	83	38	86	89	104	108	69	59	68	116
WP_013873689.1	MULTISPECIES: membrane protein [Frankia]	5.42067	12894.3	8	97	7.52268	0.000938754	F203221.dat	Q20481_S_9.mgf	291.77	6	16	47.4138	5	8	7	8	6	4	5	4	16	7	9	5	1	0	0.5	Red	-1.33333	-0.287682	0.352	Red	-1.33333	-0.287682	0.352	Red
WP_013875196.1	uroporphyrinogen III methyltransferase [Frankia symbiont of Datisca glomerata]	6.21236	63003.4	21	774	12.285	0.00153305	F203224.dat	Q20484_S_11.mgf	1090.5	16	86	32.3718	61	35	38	53	33	36	48	47	50	45	86	44	1	0	0.5	Red	1	0	0.5	Red	1	0	0.5	Red
WP_013873836.1	pyridoxal biosynthesis lyase PdxS [Frankia symbiont of Datisca glomerata]	5.3399	34143.5	8	66	1.93302	0.000241221	F203211.dat	Q20471_S_1.mgf	416.82	7	10	30.6991	2	3	3	2	2	3	5	4	5	1	8	2	1	0	0.5	Red	2.66667	0.980829	0.0945018	Green	3.33333	1.20397	0.104938	Green
WP_013874792.1	4-hydroxy-tetrahydrodipicolinate reductase [Frankia symbiont of Datisca glomerata]	6.04869	26711.1	4	60	2.24626	0.000280311	F203211.dat	Q20471_S_1.mgf	229.2	3	9	13.7931	4	3	1	3	2	2	3	2	3	6	4	5	1	0	0.5	Red	1	0	0.5	Red	2.33333	0.847298	0.20536	Green
WP_013874502.1	methionyl-tRNA formyltransferase [Frankia symbiont of Datisca glomerata]	6.66792	35410.7	6	144	4.06656	0.000507465	F203214.dat	Q20474_S_B.mgf	172	5	11	10.5572	24	0	14	0	27	7	0	36	0	0	8	0
WP_050803834.1	hypothetical protein [Frankia symbiont of Datisca glomerata]	10.2609	15188	7	559	36.8055	0.00459295	F203214.dat	Q20474_S_B.mgf	301.69	5	26	43.2624	41	38	50	45	33	38	44	29	34	67	27	26	1	0	0.5	Red	1.33333	0.287682	0.352	Red	1.66667	0.510826	0.245884	Green
WP_013873561.1	MULTISPECIES: proteasome accessory factor PafA2 [Frankia]	5.10589	55431	13	104	1.87621	0.000234131	F203214.dat	Q20474_S_B.mgf	476.63	10	26	18.4369	2	0	5	3	2	1	4	4	6	0	20	2	1	0	0.5	Red	1.83333	0.606136	0.25095	Green	2	0.693147	0.143932	Green
WP_013874390.1	anthranilate phosphoribosyltransferase [Frankia symbiont of Datisca glomerata]	5.47061	38726.9	6	45	1.16198	0.000145004	F203214.dat	Q20474_S_B.mgf	208.56	4	7	11.5789	2	3	2	3	3	0	3	2	0	3	5	1	1	0	0.5	Red	1	0	0.5	Red	3.33333	1.20397	0.193327	Green
WP_013872244.1	50S ribosomal protein L25/general stress protein Ctc [Frankia symbiont of Datisca glomerata]	5.50741	22000.6	7	261	11.8633	0.00148042	F203211.dat	Q20471_S_1.mgf	404.62	7	33	31.9249	8	12	6	9	5	9	15	10	35	20	35	9	1	0	0.5	Red	1	0	0.5	Red	3.66667	1.29928	0.151774	Green
WP_043607140.1	50S ribosomal protein L24 [Frankia symbiont of Datisca glomerata]	11.0883	11543.2	3	280	24.2567	0.00302699	F203221.dat	Q20481_S_9.mgf	131.16	3	30	20	6	58	0	35	0	22	54	26	30	10	8	2	1	0	0.5	Red	1.33333	0.287682	0.352	Red	1.66667	0.510826	0.245884	Green
WP_013875127.1	transcription termination/antitermination factor NusG [Frankia symbiont of Datisca glomerata]	4.34685	29192.6	9	113	3.87085	0.000483042	F203214.dat	Q20474_S_B.mgf	345.34	8	19	31.2268	5	4	7	4	4	6	7	5	6	3	14	5
WP_013875490.1	phosphoribosylaminoimidazolesuccinocarboxamide synthase [Frankia symbiont of Datisca glomerata]	4.79714	33200.8	10	196	5.90348	0.000736694	F203214.dat	Q20474_S_B.mgf	368.94	8	19	32.3529	12	9	13	10	12	8	23	16	15	5	3	0	1	0	0.5	Red	1	0	0.5	Red	1	0	0.5	Red
WP_013872942.1	trigger factor [Frankia symbiont of Datisca glomerata]	4.24963	53169.9	18	1300	24.4499	0.0030511	F203214.dat	Q20474_S_B.mgf	910.8	16	48	31.4286	106	62	123	88	82	89	79	115	56	98	50	107	1	0	0.5	Red	1.33333	0.287682	0.352	Red	2.66667	0.980829	0.13972	Green
WP_050803624.1	adenylosuccinate lyase [Frankia symbiont of Datisca glomerata]	6.01204	52831.7	5	24	0.454273	5.66886e-05	F203212.dat	Q20472_S_2.mgf	175.7	3	4	6.54397	4	0	2	1	3	1	1	3	0	1	2	2	1	0	0.5	Red	1	0	0.5	Red	2	0.693147	0.18695	Green
WP_013874354.1	esterase [Frankia symbiont of Datisca glomerata]	6.70677	28090.5	4	48	1.70877	0.000213236	F203211.dat	Q20471_S_1.mgf	197.33	4	11	17.1103	2	3	1	2	1	2	3	1	3	0	10	2	1	0	0.5	Red	1	0	0.5	Red	1.33333	0.287682	0.352	Red
WP_013873368.1	enoyl-CoA hydratase [Frankia symbiont of Datisca glomerata]	5.24349	28371	2	31	1.09266	0.000136353	F203211.dat	Q20471_S_1.mgf	131.49	2	6	7.27969	4	0	2	3	2	0	0	2	0	0	4	1	1	0	0.5	Red	1	0	0.5	Red	1.66667	0.510826	0.245884	Green
WP_013875048.1	MULTISPECIES: methylmalonyl-CoA mutase [Frankia]	4.98147	15154.9	2	288	19.0038	0.00237148	F203220.dat	Q20480_S_8.mgf	177.12	2	36	26.7123	25	35	18	33	29	7	28	36	24	15	6	9	1	0	0.5	Red	1	0	0.5	Red	1	0	0.5	Red
WP_013872908.1	energy-dependent translational throttle protein EttA [Frankia symbiont of Datisca glomerata]	5.35687	61464	11	56	0.911102	0.000113696	F203218.dat	Q20478_S_C.mgf	291.51	7	10	13.0357	2	2	1	1	1	2	3	3	3	0	8	3	1	0	0.5	Red	1	0	0.5	Red	2	0.693147	0.217665	Green
WP_013874188.1	oxidoreductase [Frankia symbiont of Datisca glomerata]	9.51002	35343.7	7	47	1.3298	0.000165945	F203211.dat	Q20471_S_1.mgf	316.76	6	13	18.9024	1	1	3	1	2	1	0	1	2	1	12	1	1	0	0.5	Red	1	0	0.5	Red	1.33333	0.287682	0.352	Red
WP_013875615.1	MULTISPECIES: 30S ribosomal protein S6 [Frankia]	8.05815	11173.1	5	102	9.12904	0.00113921	F203211.dat	Q20471_S_1.mgf	289.82	5	20	48.9796	4	5	4	3	4	4	5	4	8	8	19	3	1	0	0.5	Red	1	0	0.5	Red	1	0	0.5	Red
WP_013875507.1	ATP-dependent Clp protease ATP-binding protein [Frankia symbiont of Datisca glomerata]	5.74689	92108	45	1660	18.0223	0.002249	F203224.dat	Q20484_S_11.mgf	1862.58	34	178	43.2854	93	59	41	78	42	47	91	102	183	191	178	93
WP_013875121.1	DNA-directed RNA polymerase subunit beta' [Frankia symbiont of Datisca glomerata]	8.64338	143657	69	1532	10.6643	0.00133079	F203224.dat	Q20484_S_11.mgf	3151.67	57	274	44.4102	71	86	26	56	31	71	77	70	78	91	274	39
WP_013874419.1	dihydrolipoyl dehydrogenase [Frankia symbiont of Datisca glomerata]	5.36106	47910.3	13	711	14.8402	0.00185191	F203214.dat	Q20474_S_B.mgf	976.68	13	117	36.087	29	23	26	12	32	23	33	31	41	23	87	47	1	0	0.5	Red	1	0	0.5	Red	1.66667	0.510826	0.245884	Green
WP_013874734.1	beta-ketoacyl-[acyl-carrier-protein] synthase II [Frankia symbiont of Datisca glomerata]	5.56328	41566.6	7	208	5.00401	0.00062445	F203211.dat	Q20471_S_1.mgf	306.12	6	28	25.9804	7	8	4	5	5	6	19	18	15	16	23	10	1	0	0.5	Red	1	0	0.5	Red	1.66667	0.510826	0.245884	Green
WP_013874999.1	MULTISPECIES: F0F1 ATP synthase subunit beta [Frankia]	4.94354	52381.1	25	2662	50.8198	0.0063418	F203211.dat	Q20471_S_1.mgf	1774.76	22	240	67.9167	170	132	137	159	105	113	151	141	190	231	302	153	1	0	0.5	Red	1	0	0.5	Red	1.33333	0.287682	0.352	Red
WP_013872182.1	cell division protein FtsH [Frankia symbiont of Datisca glomerata]	5.46161	78182.3	17	202	2.5837	0.00032242	F203224.dat	Q20484_S_11.mgf	578.25	11	30	20.2778	8	6	4	5	5	5	10	13	29	17	30	7	1	0	0.5	Red	1	0	0.5	Red	1.66667	0.510826	0.245884	Green
WP_013872333.1	succinyldiaminopimelate transaminase [Frankia symbiont of Datisca glomerata]	6.30969	50750	11	109	2.14778	0.000268021	F203214.dat	Q20474_S_B.mgf	434.93	8	17	12.2699	3	7	1	3	2	4	8	8	9	5	15	6	1	0	0.5	Red	1	0	0.5	Red	2	0.693147	0.217665	Green
WP_013874982.1	crotonyl-CoA reductase [Frankia symbiont of Datisca glomerata]	6.7471	49124.1	10	73	1.48603	0.000185442	F203224.dat	Q20484_S_11.mgf	390.61	8	15	17.7528	2	1	1	0	1	2	5	2	1	1	15	1	1	0	0.5	Red	1	0	0.5	Red	1.33333	0.287682	0.352	Red
WP_013874793.1	zinc protease [Frankia symbiont of Datisca glomerata]	4.76806	46286.6	5	52	1.12344	0.000140193	F203214.dat	Q20474_S_B.mgf	204.14	5	17	12.8146	1	1	2	2	1	0	2	1	0	0	6	0	1	0	0.5	Red	1.66667	0.510826	0.245884	Green	1.33333	0.287682	0.352	Red
WP_013874519.1	MULTISPECIES: elongation factor P [Frankia]	4.82873	20005.3	4	31	1.54959	0.000193373	F203214.dat	Q20474_S_B.mgf	114.82	3	5	12.2995	1	1	2	1	1	1	1	1	5	0	3	1	1	0	0.5	Red	1	0	0.5	Red	2	0.693147	0.217665	Green
WP_043607224.1	MULTISPECIES: aldo/keto reductase [Frankia]	5.20531	35045.9	11	366	10.4435	0.00130324	F203211.dat	Q20471_S_1.mgf	568.99	9	41	33.0247	50	14	11	38	19	6	23	19	21	29	31	24	1	0	0.5	Red	1	0	0.5	Red	1.66667	0.510826	0.245884	Green
WP_013874639.1	catalase-peroxidase [Frankia symbiont of Datisca glomerata]	4.88481	81352.8	34	620	7.62112	0.000951039	F203214.dat	Q20474_S_B.mgf	1693.13	28	112	39.3817	27	21	55	3	53	30	27	29	20	5	47	9
WP_013873214.1	3-hydroxyacyl-CoA dehydrogenase [Frankia symbiont of Datisca glomerata]	5.33637	74813.8	11	345	4.61145	0.000575462	F203218.dat	Q20478_S_C.mgf	437.82	6	47	12.1508	23	20	10	25	14	5	35	30	11	27	15	19	1	0	0.5	Red	2	0.693147	0.217665	Green	2.33333	0.847298	0.102553	Green
WP_043606153.1	pyruvate carboxylase [Frankia symbiont of Datisca glomerata]	5.19728	119533	18	144	1.20469	0.000150332	F203214.dat	Q20474_S_B.mgf	809.66	15	53	16.2832	3	0	0	0	2	0	4	4	7	3	24	2
WP_013874919.1	acetolactate synthase large subunit [Frankia symbiont of Datisca glomerata]	5.28613	63950.4	11	101	1.57935	0.000197087	F203219.dat	Q20479_S_7.mgf	341.35	9	14	16.9408	4	2	3	3	2	2	14	22	5	3	12	3	1	0	0.5	Red	1	0	0.5	Red	1	0	0.5	Red
WP_013875051.1	ATP-dependent DNA helicase PcrA [Frankia symbiont of Datisca glomerata]	5.16897	89050.8	11	28	0.314427	3.92373e-05	F203224.dat	Q20484_S_11.mgf	135.59	5	6	5.83942	2	1	0	0	0	2	3	2	1	4	6	1
WP_013875079.1	glutamine--fructose-6-phosphate aminotransferase [Frankia symbiont of Datisca glomerata]	5.68872	67990.3	10	67	0.985434	0.000122972	F203218.dat	Q20478_S_C.mgf	299.24	5	16	10.0629	3	1	5	2	4	1	7	3	3	4	4	1	1	0	0.5	Red	1	0	0.5	Red	1.66667	0.510826	0.245884	Green
WP_013872976.1	phosphoglucomutase, alpha-D-glucose phosphate-specific [Frankia symbiont of Datisca glomerata]	5.48323	57907.6	8	37	0.638949	7.97343e-05	F203214.dat	Q20474_S_B.mgf	286.72	6	17	7.22022	1	0	2	0	0	2	1	0	0	2	3	0
WP_013872102.1	MULTISPECIES: chemical-damaging agent resistance protein C [Frankia]	4.49519	20701.4	6	123	5.94162	0.000741453	F203214.dat	Q20474_S_B.mgf	397.13	5	22	29.8969	1	13	1	3	6	3	4	2	12	6	20	0	1	0	0.5	Red	1	0	0.5	Red	1.66667	0.510826	0.245884	Green
WP_013874815.1	MULTISPECIES: 1-deoxy-D-xylulose-5-phosphate reductoisomerase [Frankia]	5.44684	42910.6	5	18	0.419477	5.23465e-05	F203214.dat	Q20474_S_B.mgf	191.86	3	4	11.8227	0	1	2	0	1	1	1	0	0	1	2	1	1	0	0.5	Red	1	0	0.5	Red	1.16667	0.154151	0.352	Red
WP_013875465.1	Mur ligase [Frankia symbiont of Datisca glomerata]	8.62902	44936.3	4	23	0.511836	6.38719e-05	F203224.dat	Q20484_S_11.mgf	123.7	3	6	6.65083	3	0	0	1	0	1	2	1	0	0	6	0	1	0	0.5	Red	1	0	0.5	Red	1	0	0.5	Red
WP_013874448.1	nitroreductase family protein [Frankia symbiont of Datisca glomerata]	5.44213	22148.5	2	15	0.677248	8.45136e-05	F203215.dat	Q20475_S_4.mgf	41.55	1	1	4.39024	1	1	1	1	1	0	1	1	1	1	1	1	1	0	0.5	Red	1	0	0.5	Red	1	0	0.5	Red
WP_013875055.1	MULTISPECIES: dynein regulation protein LC7 [Frankia]	4.49407	14687.5	2	10	0.680849	8.49631e-05	F203224.dat	Q20484_S_11.mgf	60.63	1	1	6.42857	2	1	0	0	1	1	1	0	0	0	1	0	1	0	0.5	Red	1	0	0.5	Red	1.33333	0.287682	0.352	Red
WP_013872045.1	N-acetylmuramoyl-L-alanine amidase family 2 protein [Frankia symbiont of Datisca glomerata]	6.43191	27850	5	709	25.4578	0.00317687	F203224.dat	Q20484_S_11.mgf	331.92	5	24	27.4436	69	53	81	53	98	17	36	59	49	49	24	46	1	0	0.5	Red	1	0	0.5	Red	1	0	0.5	Red
WP_013873866.1	haloacid dehalogenase [Frankia symbiont of Datisca glomerata]	6.19769	52920.5	12	296	5.59329	0.000697986	F203211.dat	Q20471_S_1.mgf	355.58	10	35	20.8502	23	11	10	14	8	14	19	22	24	21	38	0	1	0	0.5	Red	1.33333	0.287682	0.352	Red	2	0.693147	0.143932	Green
WP_013875102.1	MULTISPECIES: 50S ribosomal protein L14 [Frankia]	10.3125	13293.3	11	213	16.0231	0.00199952	F203211.dat	Q20471_S_1.mgf	371.8	9	41	54.918	6	19	1	5	7	9	13	7	25	10	21	7
WP_013875453.1	DNA topoisomerase I [Frankia symbiont of Datisca glomerata]	8.68489	109397	16	55	0.502755	6.27387e-05	F203224.dat	Q20484_S_11.mgf	550.28	11	16	13.471	3	5	0	6	0	0	4	4	0	0	16	0
WP_013873692.1	formiminotransferase-cyclodeaminase [Frankia symbiont of Datisca glomerata]	5.42353	20579.7	6	192	9.3296	0.00116424	F203214.dat	Q20474_S_B.mgf	229.38	4	15	21.7391	8	9	13	6	8	10	15	10	18	16	14	15	1	0	0.5	Red	1	0	0.5	Red	1	0	0.5	Red
WP_043602887.1	hypothetical protein [Frankia symbiont of Datisca glomerata]	7.83793	28155.8	8	533	18.9304	0.00236232	F203221.dat	Q20481_S_9.mgf	412.76	5	40	26.0377	31	38	35	33	20	31	34	31	40	50	36	46	1	0	0.5	Red	1	0	0.5	Red	2	0.693147	0.217665	Green
WP_013872790.1	hypothetical protein [Frankia symbiont of Datisca glomerata]	6.40313	88445.4	13	44	0.497482	6.20807e-05	F203214.dat	Q20474_S_B.mgf	487.315	9	16	14.3558	0	0	2	0	0	1	3	0	0	2	10	0
WP_013874278.1	isoleucine--tRNA ligase [Frankia symbiont of Datisca glomerata]	5.64287	122681	12	36	0.293443	3.66187e-05	F203214.dat	Q20474_S_B.mgf	358.81	9	13	8.125	1	1	0	1	0	0	3	4	0	0	5	2
WP_013874789.1	hypothetical protein [Frankia symbiont of Datisca glomerata]	7.22499	68256.1	10	22	0.322315	4.02217e-05	F203211.dat	Q20471_S_1.mgf	250.79	7	9	12.7962	2	0	0	0	0	1	0	0	0	0	7	0	1	0	0.5	Red	1	0	0.5	Red	1.33333	0.287682	0.352	Red
WP_050803328.1	leucyl aminopeptidase [Frankia symbiont of Datisca glomerata]	4.86231	57794.3	9	65	1.12468	0.000140348	F203214.dat	Q20474_S_B.mgf	352.63	7	13	14.5581	2	4	1	1	4	0	0	2	6	5	9	3	1	0	0.5	Red	1	0	0.5	Red	2	0.693147	0.217665	Green
WP_043605317.1	MULTISPECIES: rod shape-determining protein [Frankia]	6.2118	36315.1	7	36	0.991323	0.000123707	F203224.dat	Q20484_S_11.mgf	214.79	6	8	15.9292	1	0	1	1	0	0	0	1	7	7	8	0	1	0	0.5	Red	-1.25	-0.223144	0.352	Red	1.4	0.336472	0.230025	Red
WP_043605437.1	Fe-S cluster assembly protein SufD [Frankia symbiont of Datisca glomerata]	5.22913	39583.3	7	33	0.833685	0.000104035	F203214.dat	Q20474_S_B.mgf	249.12	6	14	11.9363	0	0	2	0	1	0	0	0	0	0	4	0	1	0	0.5	Red	1	0	0.5	Red	1	0	0.5	Red
WP_013873525.1	daunorubicin resistance protein DrrA family ABC transporter ATP-binding protein [Frankia symbiont of Datisca glomerata]	5.56098	35892.8	6	27	0.752239	9.38718e-05	F203211.dat	Q20471_S_1.mgf	194.8	4	5	11.9403	0	1	1	1	0	0	2	1	4	1	4	1	1	0	0.5	Red	1	0	0.5	Red	1	0	0.5	Red
WP_013872611.1	peptide chain release factor 2 [Frankia symbiont of Datisca glomerata]	4.80276	40541.7	5	13	0.320658	4.00148e-05	F203214.dat	Q20474_S_B.mgf	108.38	4	5	9.01639	1	0	1	0	1	0	1	0	1	1	0	0	1	0	0.5	Red	1	0	0.5	Red	1.66667	0.510826	0.245884	Green
WP_013874962.1	phosphoribosyltransferase [Frankia symbiont of Datisca glomerata]	6.64267	47947	5	15	0.312845	3.90399e-05	F203224.dat	Q20484_S_11.mgf	139.21	3	6	10.1322	2	0	0	0	0	1	0	0	0	0	6	0
WP_013872591.1	flagellar protein FlgA [Frankia symbiont of Datisca glomerata]	9.37267	27575.7	4	16	0.580221	7.24056e-05	F203211.dat	Q20471_S_1.mgf	166.36	4	5	20.6642	0	0	2	1	0	0	0	0	1	0	6	0	1	0	0.5	Red	1	0	0.5	Red	1	0	0.5	Red
WP_013872946.1	dihydrofolate synthase [Frankia symbiont of Datisca glomerata]	4.80844	47762.8	4	15	0.314052	3.91905e-05	F203210.dat	Q20470_S_A.mgf	68.48	2	2	4.36681	0	0	2	1	0	0	1	1	2	1	2	1	1	0	0.5	Red	1.5	0.405465	0.230025	Green	2.5	0.916291	0.134996	Green
WP_013874828.1	MULTISPECIES: hypothetical protein [Frankia]	4.61941	11753.9	4	7	0.595548	7.43183e-05	F203212.dat	Q20472_S_2.mgf	99.54	2	2	30.9278	2	0	0	1	0	0	0	0	1	1	1	0	1	0	0.5	Red	1	0	0.5	Red	1	0	0.5	Red
WP_013874938.1	MarR family transcriptional regulator [Frankia symbiont of Datisca glomerata]	9.49254	18622.8	4	13	0.698068	8.71118e-05	F203211.dat	Q20471_S_1.mgf	129.69	4	6	24.4048	1	0	1	0	1	0	0	2	0	1	1	0	1	0	0.5	Red	1	0	0.5	Red	1.33333	0.287682	0.352	Red
WP_013872530.1	glycosyl transferase family 1 [Frankia symbiont of Datisca glomerata]	9.32426	39004.1	3	11	0.282022	3.51935e-05	F203211.dat	Q20471_S_1.mgf	96.34	3	4	8.99183	2	0	0	1	0	0	0	0	0	2	0	0
WP_043603944.1	hypothetical protein [Frankia symbiont of Datisca glomerata]	5.10221	24679.7	3	8	0.324153	4.04509e-05	F203211.dat	Q20471_S_1.mgf	106.09	2	3	16.5179	1	0	1	0	1	0	0	0	0	0	2	0	1	0	0.5	Red	1	0	0.5	Red	1.66667	0.510826	0.245884	Green
WP_013871995.1	FAD-dependent oxidoreductase [Frankia symbiont of Datisca glomerata]	5.81851	60534.5	2	15	0.247792	3.0922e-05	F203224.dat	Q20484_S_11.mgf	114.78	2	6	4.18118	0	0	2	1	0	0	0	0	0	0	6	0
WP_013872217.1	cystathionine beta-synthase [Frankia symbiont of Datisca glomerata]	4.86661	48124.6	2	17	0.35325	4.4082e-05	F203214.dat	Q20474_S_B.mgf	111.72	2	8	6.53595	0	0	2	0	1	0	1	1	0	0	0	0	1	0	0.5	Red	1	0	0.5	Red	1.66667	0.510826	0.245884	Green
WP_013874467.1	argininosuccinate synthase [Frankia symbiont of Datisca glomerata]	4.79801	43382.4	10	76	1.75186	0.000218615	F203214.dat	Q20474_S_B.mgf	268.18	6	16	16.25	5	4	2	5	3	0	2	5	0	0	10	3	1	0	0.5	Red	1	0	0.5	Red	2	0.693147	0.143932	Green
WP_013875046.1	succinate--CoA ligase subunit alpha [Frankia symbiont of Datisca glomerata]	5.4657	30012.5	14	813	27.0887	0.00338039	F203214.dat	Q20474_S_B.mgf	765.82	13	103	43.299	26	31	78	29	35	41	39	32	71	48	74	50	1	0	0.5	Red	1	0	0.5	Red	2	0.693147	0.143932	Green
WP_013875115.1	elongation factor G [Frankia symbiont of Datisca glomerata]	4.99762	76449.6	26	409	5.34993	0.000667617	F203214.dat	Q20474_S_B.mgf	1034.24	18	63	30.8023	9	4	16	11	3	8	26	17	35	20	49	10	1	0	0.5	Red	1	0	0.5	Red	1.33333	0.287682	0.352	Red
WP_013874418.1	aminopeptidase A [Frankia symbiont of Datisca glomerata]	4.99144	54311.5	17	446	8.21189	0.00102476	F203214.dat	Q20474_S_B.mgf	1016.06	15	74	29.9632	15	23	22	10	12	24	31	25	21	20	42	36	1	0	0.5	Red	1	0	0.5	Red	1.66667	0.510826	0.245884	Green
WP_013872588.1	peptidoglycan-binding lysin domain-containing protein [Frankia symbiont of Datisca glomerata]	6.64389	37776.7	3	22	0.58237	7.26738e-05	F203221.dat	Q20481_S_9.mgf	74.45	2	2	6.08466	2	3	1	3	1	0	0	2	2	0	4	1	1	0	0.5	Red	1	0	0.5	Red	1	0	0.5	Red
WP_043607090.1	transcription termination factor Rho [Frankia symbiont of Datisca glomerata]	6.38882	80816.4	27	916	11.3343	0.00141441	F203224.dat	Q20484_S_11.mgf	1298.45	25	92	41.2073	78	68	35	57	29	53	77	78	52	79	92	28
WP_050803825.1	acetyl-coenzyme A synthetase [Frankia symbiont of Datisca glomerata]	5.06331	72538.1	22	209	2.88124	0.00035955	F203214.dat	Q20474_S_B.mgf	894.28	18	63	31.0241	2	4	4	2	1	4	11	3	10	0	28	1	1	0	0.5	Red	1	0	0.5	Red	1.33333	0.287682	0.352	Red
WP_013872134.1	Fe-S oxidoreductase [Frankia symbiont of Datisca glomerata]	5.40318	79590.4	24	432	5.42779	0.000677332	F203224.dat	Q20484_S_11.mgf	1063.23	19	58	28.591	22	23	12	18	5	20	24	12	36	48	58	15	1	0	0.5	Red	1	0	0.5	Red	1.33333	0.287682	0.352	Red
WP_013871592.1	single-stranded DNA-binding protein [Frankia symbiont of Datisca glomerata]	4.59068	21528.3	3	97	4.5057	0.000562266	F203219.dat	Q20479_S_7.mgf	132.5	3	12	14.7059	3	22	2	8	6	6	12	7	2	1	3	16	1	0	0.5	Red	1.33333	0.287682	0.352	Red	1	0	0.5	Red
WP_013872040.1	CoA ester lyase [Frankia symbiont of Datisca glomerata]	5.26701	40002.6	13	162	4.04974	0.000505366	F203214.dat	Q20474_S_B.mgf	597.87	13	33	41.3514	6	6	6	3	3	7	16	6	3	4	20	4	1	0	0.5	Red	2.66667	0.980829	0.199104	Green	2	0.693147	0.217665	Green
WP_013874672.1	Crp/Fnr family transcriptional regulator [Frankia symbiont of Datisca glomerata]	5.17827	51158.4	31	3439	67.2225	0.00838869	F203224.dat	Q20484_S_11.mgf	2067.7	29	268	67.2377	198	197	266	162	136	199	260	194	300	309	268	262
WP_013872221.1	hybrid sensor histidine kinase/response regulator [Frankia symbiont of Datisca glomerata]	4.80379	143386	19	94	0.655571	8.18086e-05	F203224.dat	Q20484_S_11.mgf	574.958	12	24	9.77778	5	0	0	2	0	1	2	1	10	6	24	0
WP_013875568.1	butyryl-CoA dehydrogenase [Frankia symbiont of Datisca glomerata]	5.40993	66699.3	16	181	2.71367	0.000338638	F203211.dat	Q20471_S_1.mgf	718.38	14	31	19.2182	3	2	0	1	0	2	13	4	24	0	14	5	1	0	0.5	Red	1	0	0.5	Red	2	0.693147	0.217665	Green
WP_013874057.1	glutamate synthase [Frankia symbiont of Datisca glomerata]	5.66337	165233	13	24	0.14525	1.81257e-05	F203214.dat	Q20474_S_B.mgf	404.22	10	12	8.20749	1	0	0	0	0	0	1	0	0	0	3	0	1	0	0.5	Red	1	0	0.5	Red	1.33333	0.287682	0.352	Red
WP_013875009.1	serine hydroxymethyltransferase [Frankia symbiont of Datisca glomerata]	5.65212	44319.6	12	127	2.86555	0.000357591	F203214.dat	Q20474_S_B.mgf	462	9	24	24.6411	4	4	9	3	4	5	6	5	6	3	16	3	1	0	0.5	Red	1	0	0.5	Red	1	0	0.5	Red
WP_013875142.1	2-oxoacid ferredoxin oxidoreductase subunit beta [Frankia symbiont of Datisca glomerata]	5.7264	37947.3	12	953	25.1138	0.00313394	F203214.dat	Q20474_S_B.mgf	758.21	12	34	34.5609	83	65	93	82	42	56	76	88	71	68	33	58	1	0	0.5	Red	2	0.693147	0.217665	Green	2	0.693147	0.217665	Green
WP_050803591.1	hypothetical protein [Frankia symbiont of Datisca glomerata]	5.72522	131536	12	36	0.273689	3.41535e-05	F203224.dat	Q20484_S_11.mgf	353.95	7	10	5.77849	0	1	0	0	0	0	3	0	6	3	10	0	1	0	0.5	Red	1.33333	0.287682	0.352	Red	1.66667	0.510826	0.245884	Green
WP_013872961.1	hypothetical protein [Frankia symbiont of Datisca glomerata]	5.72783	129202	8	19	0.147057	1.83512e-05	F203224.dat	Q20484_S_11.mgf	232.33	6	7	4.88202	0	1	0	0	0	0	0	0	3	1	7	0
WP_013875491.1	pantoate--beta-alanine ligase [Frankia symbiont of Datisca glomerata]	5.6215	31644.9	8	116	3.66568	0.000457439	F203224.dat	Q20484_S_11.mgf	433.73	8	19	30.1003	5	2	2	3	2	1	6	8	21	10	19	2
WP_013873822.1	hypothetical protein [Frankia symbiont of Datisca glomerata]	7.93603	65510.8	7	32	0.488469	6.0956e-05	F203224.dat	Q20484_S_11.mgf	302.32	5	12	10.6383	1	0	0	0	0	0	1	1	6	0	12	2	1	0	0.5	Red	1	0	0.5	Red	1	0	0.5	Red
WP_050803828.1	GMP synthetase [Frankia symbiont of Datisca glomerata]	5.50695	60104.1	7	27	0.44922	5.60581e-05	F203214.dat	Q20474_S_B.mgf	322.7	5	12	8.64198	0	0	1	0	0	0	0	0	0	0	3	0	1	0	0.5	Red	1	0	0.5	Red	1.66667	0.510826	0.245884	Green
WP_013874732.1	3-oxoacyl-ACP synthase [Frankia symbiont of Datisca glomerata]	5.83149	32226.5	6	18	0.558546	6.97009e-05	F203211.dat	Q20471_S_1.mgf	205.4	5	7	15.0641	0	0	1	0	0	0	1	2	0	1	4	0	1	0	0.5	Red	1	0	0.5	Red	1.33333	0.287682	0.352	Red
WP_013874770.1	ribonuclease Y [Frankia symbiont of Datisca glomerata]	5.5046	62994.2	6	13	0.206368	2.57527e-05	F203214.dat	Q20474_S_B.mgf	126.03	3	4	4.72855	0	1	0	0	0	0	0	1	0	0	4	1	1	0	0.5	Red	1	0	0.5	Red	1	0	0.5	Red
WP_043607262.1	diphosphate--fructose-6-phosphate 1-phosphotransferase [Frankia symbiont of Datisca glomerata]	5.96869	48186.8	6	18	0.373547	4.66148e-05	F203214.dat	Q20474_S_B.mgf	259.51	5	7	13.964	0	0	1	0	0	0	1	0	0	0	0	1	1	0	0.5	Red	1	0	0.5	Red	2	0.693147	0.217665	Green
WP_050803789.1	transcription accessory protein [Frankia symbiont of Datisca glomerata]	5.99982	92261.1	6	22	0.238454	2.97566e-05	F203223.dat	Q20483_S_10.mgf	186.73	4	4	5.89595	1	0	0	0	0	0	0	1	1	4	6	0	1	0	0.5	Red	1	0	0.5	Red	1.66667	0.510826	0.245884	Green
WP_013872365.1	LLM class F420-dependent oxidoreductase [Frankia symbiont of Datisca glomerata]	5.61307	32060.6	5	18	0.561437	7.00617e-05	F203218.dat	Q20478_S_C.mgf	156.37	3	10	10.8108	0	0	1	0	0	0	2	0	0	1	0	0	1	0	0.5	Red	1	0	0.5	Red	1.33333	0.287682	0.352	Red
WP_013873235.1	sulfate adenylyltransferase [Frankia symbiont of Datisca glomerata]	6.03034	45653.9	5	20	0.438079	5.46678e-05	F203214.dat	Q20474_S_B.mgf	184.82	4	7	8.45411	1	0	0	0	0	0	0	1	1	0	6	0	1	0	0.5	Red	1	0	0.5	Red	1.33333	0.287682	0.352	Red
WP_013874868.1	serine/threonine protein kinase with PASTA sensor(s) [Frankia symbiont of Datisca glomerata]	5.98781	66015.9	5	7	0.106035	1.32321e-05	F203224.dat	Q20484_S_11.mgf	116.02	4	4	9.20437	0	0	1	0	0	0	0	0	2	0	4	0
WP_013875320.1	aminotransferase DegT [Frankia symbiont of Datisca glomerata]	5.61869	39725.6	5	15	0.377591	4.71195e-05	F203214.dat	Q20474_S_B.mgf	161.67	4	6	9.84043	0	0	1	0	0	0	0	0	0	0	3	0	1	0	0.5	Red	1	0	0.5	Red	1.33333	0.287682	0.352	Red
WP_013875629.1	serine/threonine protein kinase [Frankia symbiont of Datisca glomerata]	5.88154	66688.8	5	16	0.23992	2.99396e-05	F203214.dat	Q20474_S_B.mgf	128.46	3	4	6.84292	0	1	0	0	0	0	1	0	1	0	3	1	1	0	0.5	Red	2.33333	0.847298	0.20536	Green	1.33333	0.287682	0.352	Red
WP_043606634.1	potassium ABC transporter ATPase [Frankia symbiont of Datisca glomerata]	8.81268	31088.3	5	12	0.385998	4.81686e-05	F203211.dat	Q20471_S_1.mgf	126.35	4	6	14.2857	0	0	1	0	0	0	0	0	0	0	2	0	1	0	0.5	Red	1	0	0.5	Red	1.33333	0.287682	0.352	Red
WP_043607069.1	hypothetical protein [Frankia symbiont of Datisca glomerata]	4.6901	42314.3	5	17	0.401755	5.01349e-05	F203214.dat	Q20474_S_B.mgf	121.51	4	8	6.03015	0	1	0	0	0	0	1	0	0	0	5	0	1	0	0.5	Red	1	0	0.5	Red	1.66667	0.510826	0.245884	Green
WP_013871844.1	phenylalanine dehydrogenase [Frankia symbiont of Datisca glomerata]	5.60857	37462.3	4	6	0.160161	1.99865e-05	F203211.dat	Q20471_S_1.mgf	139.02	4	4	14.0884	1	0	0	0	0	0	0	1	0	0	0	0	1	0	0.5	Red	-1.2	-0.182322	0.352	Red	-1.5	-0.405465	0.230025	Green
WP_013871940.1	serine/threonine protein kinase [Frankia symbiont of Datisca glomerata]	5.61977	72884.4	4	7	0.0960425	1.19851e-05	F203224.dat	Q20484_S_11.mgf	93.74	3	3	4.6133	0	0	1	0	0	0	0	0	0	1	3	0	1	0	0.5	Red	1	0	0.5	Red	1.33333	0.287682	0.352	Red
WP_013874710.1	membrane protein [Frankia symbiont of Datisca glomerata]	8.84632	33066.6	4	10	0.30242	3.77389e-05	F203214.dat	Q20474_S_B.mgf	151.57	3	4	11.5385	1	0	0	0	0	0	0	0	0	0	3	0	1	0	0.5	Red	1	0	0.5	Red	1.33333	0.287682	0.352	Red
WP_013875428.1	alpha/beta hydrolase [Frankia symbiont of Datisca glomerata]	7.23552	33558.4	4	11	0.327787	4.09044e-05	F203211.dat	Q20471_S_1.mgf	123.85	3	4	12.1711	1	0	0	0	0	0	0	0	1	0	3	0
WP_043603983.1	2-isopropylmalate synthase [Frankia symbiont of Datisca glomerata]	5.21195	62655.8	4	9	0.143642	1.79251e-05	F203211.dat	Q20471_S_1.mgf	76.78	2	5	2.46046	0	0	1	0	0	0	0	0	0	0	0	0	1	0	0.5	Red	1	0	0.5	Red	1.33333	0.287682	0.352	Red
WP_013871763.1	hypothetical protein [Frankia symbiont of Datisca glomerata]	5.35958	46375.8	3	5	0.107815	1.34542e-05	F203224.dat	Q20484_S_11.mgf	49.7	2	2	4.04494	0	0	1	0	0	0	0	0	0	0	2	0	1	0	0.5	Red	1	0	0.5	Red	1	0	0.5	Red
WP_013872355.1	hypothetical protein [Frankia symbiont of Datisca glomerata]	9.94528	19783.6	3	13	0.657111	8.20008e-05	F203223.dat	Q20483_S_10.mgf	123.21	2	2	14.9171	1	0	0	0	0	0	0	0	1	2	3	3	1	0	0.5	Red	1	0	0.5	Red	1	0	0.5	Red
WP_013872711.1	cysteine synthase [Frankia symbiont of Datisca glomerata]	5.39598	34030.3	3	10	0.293855	3.66702e-05	F203211.dat	Q20471_S_1.mgf	100.16	3	4	10.1587	0	0	1	0	0	0	0	0	0	0	2	0	1	0	0.5	Red	1	0	0.5	Red	1	0	0.5	Red
WP_013872957.1	MULTISPECIES: 50S ribosomal protein L21 [Frankia]	9.51994	11217.2	3	52	4.63575	0.000578494	F203211.dat	Q20471_S_1.mgf	130.14	3	11	20	2	3	0	0	0	3	5	2	0	0	11	1	1	0	0.5	Red	1.33333	0.287682	0.352	Red	3	1.09861	0.195538	Green
WP_013873530.1	trehalose-6-phosphate synthase [Frankia symbiont of Datisca glomerata]	4.91154	55459.7	3	7	0.126218	1.57507e-05	F203224.dat	Q20484_S_11.mgf	96.18	2	2	3.95257	1	0	0	0	0	0	0	0	0	0	2	0	1	0	0.5	Red	1.33333	0.287682	0.352	Red	2	0.693147	0.217665	Green
WP_013875010.1	threonylcarbamoyl-AMP synthase [Frankia symbiont of Datisca glomerata]	5.60428	22851	3	4	0.175047	2.18441e-05	F203214.dat	Q20474_S_B.mgf	132.05	3	3	9.17431	0	0	1	0	0	0	0	0	0	0	0	0
WP_013875136.1	MULTISPECIES: orotate phosphoribosyltransferase [Frankia]	5.51273	18429.9	3	10	0.542597	6.77106e-05	F203214.dat	Q20474_S_B.mgf	88.48	2	2	11.4286	0	0	1	0	0	0	0	1	0	0	2	1	1	0	0.5	Red	1	0	0.5	Red	1	0	0.5	Red
WP_043604166.1	2-C-methyl-D-erythritol 4-phosphate cytidylyltransferase [Frankia symbiont of Datisca glomerata]	5.05774	23221.7	3	12	0.516759	6.44862e-05	F203211.dat	Q20471_S_1.mgf	103.11	3	4	9.2511	1	0	0	0	0	0	0	0	0	0	1	0
WP_013871925.1	fatty-acid--CoA ligase [Frankia symbiont of Datisca glomerata]	5.47071	59542.4	2	4	0.067179	8.38325e-06	F203214.dat	Q20474_S_B.mgf	50.86	1	1	2.17786	0	0	1	0	0	0	0	0	0	0	0	0	1	0	0.5	Red	1	0	0.5	Red	1.33333	0.287682	0.352	Red
WP_013873208.1	TRAM domain-containing protein [Frankia symbiont of Datisca glomerata]	5.86794	53887.9	2	3	0.0556711	6.94719e-06	F203211.dat	Q20471_S_1.mgf	38.09	1	2	2.04842	0	0	1	0	0	0	0	0	0	0	0	0	1	0	0.5	Red	1	0	0.5	Red	1.66667	0.510826	0.245884	Green
WP_013873688.1	apolipoprotein N-acyltransferase [Frankia symbiont of Datisca glomerata]	9.85915	93782.1	2	2	0.021326	2.66127e-06	F203211.dat	Q20471_S_1.mgf	29.48	1	1	1.00671	1	0	0	0	0	0	0	0	0	0	0	0	1	0	0.5	Red	1	0	0.5	Red	1	0	0.5	Red
WP_013874518.1	MULTISPECIES: transcription antitermination factor NusB [Frankia]	4.76622	15317.1	2	8	0.522293	6.51769e-05	F203221.dat	Q20481_S_9.mgf	61.24	2	3	15.942	0	1	0	0	0	0	0	0	3	0	1	0	1	0	0.5	Red	1	0	0.5	Red	1	0	0.5	Red
WP_013874708.1	aldo/keto reductase [Frankia symbiont of Datisca glomerata]	5.96179	38195.9	2	11	0.287989	3.59381e-05	F203211.dat	Q20471_S_1.mgf	117.205	3	4	9.77011	1	0	0	0	0	0	1	0	0	1	2	1	1	0	0.5	Red	1	0	0.5	Red	1.33333	0.287682	0.352	Red
WP_013874850.1	MULTISPECIES: pantetheine-phosphate adenylyltransferase [Frankia]	6.41821	17533.2	2	6	0.342209	4.27041e-05	F203211.dat	Q20471_S_1.mgf	75.78	2	3	10.1266	0	0	1	0	0	0	0	1	0	0	0	0	1	0	0.5	Red	1	0	0.5	Red	1	0	0.5	Red
WP_013875074.1	alpha/beta hydrolase [Frankia symbiont of Datisca glomerata]	6.06346	42386.4	2	2	0.0471849	5.8882e-06	F203224.dat	Q20484_S_11.mgf	34.15	1	1	1.71569	1	0	0	0	0	0	0	0	0	0	1	0	1	0	0.5	Red	1	0	0.5	Red	1	0	0.5	Red
WP_013875242.1	MULTISPECIES: phosphate ABC transporter ATP-binding protein [Frankia]	7.70641	28379.7	2	2	0.0704729	8.79429e-06	F203213.dat	Q20473_S_3.mgf	39.05	1	1	4.65116	0	1	0	0	0	0	0	0	0	0	0	0	1	0	0.5	Red	1	0	0.5	Red	1.66667	0.510826	0.245884	Green
WP_013875254.1	MULTISPECIES: hypothetical protein [Frankia]	9.97968	8914.74	2	10	1.12174	0.000139981	F203224.dat	Q20484_S_11.mgf	83.87	2	2	37.3333	0	1	0	0	0	0	1	0	2	1	2	1	1	0	0.5	Red	1	0	0.5	Red	1.66667	0.510826	0.245884	Green
WP_013875429.1	serine protease [Frankia symbiont of Datisca glomerata]	4.98172	41026.5	2	4	0.097498	1.21668e-05	F203212.dat	Q20472_S_2.mgf	40.42	1	1	3.04569	1	0	0	0	0	0	0	1	0	0	0	0	1	0	0.5	Red	1	0	0.5	Red	1.66667	0.510826	0.245884	Green
WP_043603162.1	hypothetical protein [Frankia symbiont of Datisca glomerata]	4.79934	59238.3	2	5	0.0844049	1.05329e-05	F203214.dat	Q20474_S_B.mgf	50.36	1	2	2.34234	0	0	1	0	0	0	0	0	0	0	2	0	1	0	0.5	Red	1.33333	0.287682	0.352	Red	1.33333	0.287682	0.352	Red
WP_043605004.1	hypothetical protein [Frankia symbiont of Datisca glomerata]	5.34169	15663.1	2	9	0.574599	7.17041e-05	F203224.dat	Q20484_S_11.mgf	102.44	1	2	9.27152	0	0	1	0	0	0	0	0	2	0	2	0	1	0	0.5	Red	1	0	0.5	Red	1	0	0.5	Red
WP_043606277.1	glycogen debranching enzyme [Frankia symbiont of Datisca glomerata]	5.00718	85141.5	2	4	0.0469806	5.8627e-06	F203214.dat	Q20474_S_B.mgf	57.285	2	1	2.0592	0	0	1	0	0	0	0	0	0	0	0	0	1	0	0.5	Red	1	0	0.5	Red	2.33333	0.847298	0.20536	Green
WP_043607201.1	delta-aminolevulinic acid dehydratase [Frankia symbiont of Datisca glomerata]	5.21385	34822.9	2	3	0.0861502	1.07507e-05	F203210.dat	Q20470_S_A.mgf	38.35	1	1	2.99401	0	0	1	0	0	0	0	0	0	0	0	0	1	0	0.5	Red	1	0	0.5	Red	-1.2	-0.182322	0.352	Red
WP_050803618.1	metallophosphoesterase [Frankia symbiont of Datisca glomerata]	9.80732	33695.9	2	6	0.178063	2.22205e-05	F203214.dat	Q20474_S_B.mgf	42.37	1	1	5.99369	1	0	0	0	0	0	0	0	0	1	1	0	1	0	0.5	Red	1	0	0.5	Red	1.66667	0.510826	0.245884	Green
WP_050803816.1	acetoacetyl-CoA synthetase [Frankia symbiont of Datisca glomerata]	5.11161	70698.3	2	5	0.070723	8.82551e-06	F203214.dat	Q20474_S_B.mgf	35.51	1	1	1.20846	0	0	1	0	0	0	1	0	0	1	0	0
WP_043603140.1	hypothetical protein [Frankia symbiont of Datisca glomerata]	5.45507	36773.9	4	156	4.24214	0.000529376	F203224.dat	Q20484_S_11.mgf	241.04	4	20	11.326	9	11	0	8	4	2	11	4	22	15	20	3	1	0	0.5	Red	1	0	0.5	Red	1	0	0.5	Red
WP_013872131.1	molecular chaperone DnaK [Frankia symbiont of Datisca glomerata]	4.8158	65222.5	36	1283	19.6711	0.00245476	F203214.dat	Q20474_S_B.mgf	1837.89	32	136	50.9836	59	52	115	46	52	68	99	83	79	83	71	76	1	0	0.5	Red	1.33333	0.287682	0.352	Red	1.66667	0.510826	0.245884	Green
WP_013871849.1	malate:quinone oxidoreductase [Frankia symbiont of Datisca glomerata]	9.26287	56428.4	10	165	2.92406	0.000364893	F203211.dat	Q20471_S_1.mgf	430.34	7	28	16.537	13	0	6	0	3	10	0	17	3	15	7	19	1	0	0.5	Red	1	0	0.5	Red	2	0.693147	0.217665	Green
WP_013872041.1	CoA ester lyase [Frankia symbiont of Datisca glomerata]	5.35616	33267.1	8	213	6.40272	0.000798995	F203214.dat	Q20474_S_B.mgf	495	8	34	27.7955	18	12	11	8	21	0	16	24	7	2	15	0	1	0	0.5	Red	1	0	0.5	Red	1	0	0.5	Red
WP_013875088.1	MULTISPECIES: 30S ribosomal protein S11 [Frankia]	11.4166	14357.6	2	57	3.97001	0.000495417	F203220.dat	Q20480_S_8.mgf	168.025	2	5	11.9403	3	2	3	3	1	1	6	5	1	0	8	2	1	0	0.5	Red	1	0	0.5	Red	1	0	0.5	Red
WP_013875047.1	succinate--CoA ligase subunit beta [Frankia symbiont of Datisca glomerata]	4.74761	40320	18	1283	31.8204	0.00397086	F203214.dat	Q20474_S_B.mgf	817.795	17	121	39.6907	81	35	158	24	111	63	57	108	38	23	65	70	1	0	0.5	Red	1	0	0.5	Red	1	0	0.5	Red
WP_013874737.1	bifunctional o-acetylhomoserine/o-acetylserine sulfhydrylase [Frankia symbiont of Datisca glomerata]	5.13518	45889.4	8	116	2.52782	0.000315446	F203214.dat	Q20474_S_B.mgf	291.41	6	22	17.907	3	5	7	1	5	4	4	3	2	7	16	5	1	0	0.5	Red	1	0	0.5	Red	1.66667	0.510826	0.245884	Green
WP_043605337.1	galactose oxidase [Frankia symbiont of Datisca glomerata]	4.8457	56002.9	6	63	1.12494	0.000140381	F203212.dat	Q20472_S_2.mgf	233.2	3	5	11.0251	5	5	5	2	4	4	5	5	4	5	5	3	1	0	0.5	Red	1	0	0.5	Red	4.33333	1.46634	0.190123	Green
WP_013872671.1	allantoicase [Frankia symbiont of Datisca glomerata]	6.08099	56254	10	85	1.511	0.000188558	F203214.dat	Q20474_S_B.mgf	442.23	8	17	17.341	5	0	13	3	9	0	1	7	0	0	13	0	1	0	0.5	Red	1	0	0.5	Red	2	0.693147	0.217665	Green
WP_013872514.1	hypothetical protein [Frankia symbiont of Datisca glomerata]	4.9005	75584.1	9	45	0.595364	7.42953e-05	F203214.dat	Q20474_S_B.mgf	299.36	7	16	10.0671	4	0	0	0	2	0	0	6	0	1	5	0
WP_050803596.1	DNA repair ATPase [Frankia symbiont of Datisca glomerata]	8.06264	45743.6	9	77	1.6833	0.000210058	F203211.dat	Q20471_S_1.mgf	460.32	8	15	20.6311	2	0	2	0	2	0	1	3	11	11	12	0	1	0	0.5	Red	1	0	0.5	Red	2.66667	0.980829	0.199104	Green
WP_013874345.1	oxidoreductase [Frankia symbiont of Datisca glomerata]	5.8617	56685.4	3	16	0.28226	3.52231e-05	F203210.dat	Q20470_S_A.mgf	128.6	2	2	5.83804	2	0	2	2	0	0	2	0	2	2	0	0	1	0	0.5	Red	1	0	0.5	Red	1.33333	0.287682	0.352	Red
WP_043606696.1	pseudouridine synthase [Frankia symbiont of Datisca glomerata]	9.12286	32676.2	3	30	0.918099	0.000114569	F203225.dat	Q20485_S_12.mgf	115.07	2	3	8.41424	1	2	1	2	0	0	3	2	4	4	3	3
WP_043607340.1	ATPase [Frankia symbiont of Datisca glomerata]	5.36004	37347.7	3	17	0.455183	5.68021e-05	F203218.dat	Q20478_S_C.mgf	118.59	2	2	8.19209	2	1	1	1	1	0	1	0	3	3	0	1	1	0	0.5	Red	2.25	0.81093	0.133132	Green	1.75	0.559616	0.160094	Green
WP_013871869.1	hypothetical protein [Frankia symbiont of Datisca glomerata]	5.95724	20496.7	2	21	1.02455	0.000127854	F203221.dat	Q20481_S_9.mgf	112.51	2	3	16.5775	3	1	0	1	0	1	1	1	3	2	3	1
WP_043606246.1	MULTISPECIES: cytotoxic translational repressor of toxin-antitoxin stability system [Frankia]	11.5646	10241.3	2	37	3.61282	0.000450843	F203224.dat	Q20484_S_11.mgf	56.74	2	5	17.5824	0	4	0	2	0	0	4	3	0	12	5	0	1	0	0.5	Red	1.66667	0.510826	0.230025	Green	2	0.693147	0.143932	Green
WP_013873221.1	protoporphyrinogen oxidase [Frankia symbiont of Datisca glomerata]	9.18747	51696.7	16	282	5.45489	0.000680715	F203224.dat	Q20484_S_11.mgf	641.6	12	44	29.4118	27	3	8	17	6	3	14	22	24	26	44	11	1	0	0.5	Red	1	0	0.5	Red	3.33333	1.20397	0.193327	Green
WP_013872507.1	NAD(P)H-quinone dehydrogenase [Frankia symbiont of Datisca glomerata]	5.86048	49695.1	8	89	1.79092	0.000223489	F203214.dat	Q20474_S_B.mgf	210.06	6	14	9.58333	6	3	5	3	3	3	8	4	0	0	9	3	1	0	0.5	Red	1	0	0.5	Red	1.33333	0.287682	0.352	Red
WP_013872242.1	ribose-phosphate pyrophosphokinase [Frankia symbiont of Datisca glomerata]	5.87878	35558.5	10	86	2.41855	0.000301811	F203223.dat	Q20483_S_10.mgf	281.39	5	17	19.4444	4	1	2	4	0	0	6	4	11	17	11	1	1	0	0.5	Red	1	0	0.5	Red	2	0.693147	0.217665	Green
WP_043604065.1	dehypoxanthine futalosine cyclase [Frankia symbiont of Datisca glomerata]	6.30938	43533.1	9	47	1.07964	0.000134728	F203211.dat	Q20471_S_1.mgf	229.96	6	8	16.9192	4	1	2	3	0	1	1	4	3	1	9	0	1	0	0.5	Red	1	0	0.5	Red	1.66667	0.510826	0.245884	Green
WP_013874191.1	SpoOM family protein [Frankia symbiont of Datisca glomerata]	5.38325	28122.5	7	102	3.62698	0.000452611	F203224.dat	Q20484_S_11.mgf	385.5	7	21	33.2046	4	3	0	2	1	1	0	3	19	24	21	1	1	0	0.5	Red	1	0	0.5	Red	1	0	0.5	Red
WP_013875077.1	hypothetical protein [Frankia symbiont of Datisca glomerata]	4.3972	18765.1	2	31	1.652	0.000206153	F203221.dat	Q20481_S_9.mgf	72.01	2	3	9.94475	3	4	0	2	2	0	4	3	3	0	2	3	1	0	0.5	Red	1	0	0.5	Red	1	0	0.5	Red
WP_013874735.1	propionyl-CoA carboxylase subunit beta [Frankia symbiont of Datisca glomerata]	6.03979	47649.8	20	408	8.56247	0.00106851	F203211.dat	Q20471_S_1.mgf	873.76	14	43	33.6933	9	13	8	15	1	4	33	28	47	79	43	4
WP_013874927.1	MULTISPECIES: asparaginyl/glutamyl-tRNA amidotransferase subunit C [Frankia]	4.73294	10415.5	2	144	13.8256	0.00172529	F203213.dat	Q20473_S_3.mgf	91.12	2	27	24.4898	6	27	0	10	5	7	15	24	15	10	2	16	1	0	0.5	Red	1	0	0.5	Red	2	0.693147	0.217665	Green
WP_013875233.1	thiosulfate sulfurtransferase [Frankia symbiont of Datisca glomerata]	5.04306	31129.7	16	653	20.9768	0.00261769	F203214.dat	Q20474_S_B.mgf	672.53	13	59	50.1805	67	45	77	27	58	43	44	53	27	37	14	2
WP_043603418.1	30S ribosomal protein S1 [Frankia symbiont of Datisca glomerata]	4.71351	54898.2	30	1708	31.1121	0.00388248	F203214.dat	Q20474_S_B.mgf	1431.12	27	156	57.4037	101	64	104	68	63	51	114	122	138	140	133	56	1	0	0.5	Red	1	0	0.5	Red	1	0	0.5	Red
WP_013872692.1	amino acid ABC transporter substrate-binding protein [Frankia symbiont of Datisca glomerata]	5.34399	48208.5	21	908	18.8349	0.0023504	F203211.dat	Q20471_S_1.mgf	1200.34	21	137	45.1902	64	61	56	42	56	24	50	63	52	38	81	52
WP_043606174.1	transketolase [Frankia symbiont of Datisca glomerata]	5.4862	74823.2	16	160	2.13837	0.000266847	F203214.dat	Q20474_S_B.mgf	641.07	12	40	20.7736	6	0	12	1	10	0	8	8	6	0	14	4	1	0	0.5	Red	1	0	0.5	Red	1	0	0.5	Red
WP_043607167.1	ferredoxin--NADP(+) reductase [Frankia symbiont of Datisca glomerata]	5.84458	33633.6	9	110	3.27054	0.00040813	F203224.dat	Q20484_S_11.mgf	300.06	7	10	33.6449	7	4	7	7	2	2	3	6	19	12	10	4
WP_013874274.1	hypothetical protein [Frankia symbiont of Datisca glomerata]	4.97257	57185	4	53	0.926816	0.000115657	F203224.dat	Q20484_S_11.mgf	226.01	3	10	8.06452	3	5	4	1	4	2	3	4	3	0	10	5	1	0	0.5	Red	1	0	0.5	Red	1.33333	0.287682	0.352	Red
WP_003956441.1	MULTISPECIES: 50S ribosomal protein L36 [Actinobacteria]	10.6947	4386.43	1	22	5.01547	0.00062588	F203219.dat	Q20479_S_7.mgf	58.6	1	5	24.3243	0	1	0	1	0	3	5	2	1	0	2	2	1	0	0.5	Red	2	0.693147	0.217665	Green	1.66667	0.510826	0.245884	Green
WP_013871621.1	membrane protein [Frankia symbiont of Datisca glomerata]	11.0019	25590	1	2	0.0781554	9.753e-06	F203214.dat	Q20474_S_B.mgf	28.14	1	2	4.62185	0	0	0	0	0	0	0	0	0	0	0	0	1	0	0.5	Red	1	0	0.5	Red	1.33333	0.287682	0.352	Red
WP_013871632.1	L-lysine 6-monooxygenase [Frankia symbiont of Datisca glomerata]	5.22893	52682.6	1	6	0.11389	1.42123e-05	F203210.dat	Q20470_S_A.mgf	28.4	1	6	1.89873	0	0	6	0	0	0	0	0	0	0	0	0	1	0	0.5	Red	1	0	0.5	Red	1	0	0.5	Red
WP_013871637.1	GntR family transcriptional regulator [Frankia symbiont of Datisca glomerata]	8.02487	27668.4	1	2	0.0722847	9.02039e-06	F203214.dat	Q20474_S_B.mgf	69.57	1	2	3.95257	0	0	0	0	0	0	0	0	0	0	0	0	1	0	0.5	Red	1.33333	0.287682	0.352	Red	1	0	0.5	Red
WP_013871642.1	phenazine biosynthesis protein [Frankia symbiont of Datisca glomerata]	5.16692	24130.2	1	1	0.0414418	5.17152e-06	F203211.dat	Q20471_S_1.mgf	48.44	1	1	6.63717	0	0	0	0	0	0	0	0	0	0	0	0	1	0	0.5	Red	1.25	0.223144	0.352	Red	1	0	0.5	Red
WP_013871647.1	ABC transporter ATP-binding protein [Frankia symbiont of Datisca glomerata]	6.86917	28937.3	1	1	0.0345574	4.31242e-06	F203214.dat	Q20474_S_B.mgf	35.35	1	1	2.61194	0	0	0	0	0	0	0	0	0	0	0	0	1	0	0.5	Red	1	0	0.5	Red	2.33333	0.847298	0.20536	Green
WP_013871660.1	serine/threonine protein kinase [Frankia symbiont of Datisca glomerata]	6.48124	73987.8	1	2	0.0270315	3.37326e-06	F203215.dat	Q20475_S_4.mgf	35.53	1	1	1.13314	0	0	0	1	0	0	0	0	0	0	0	1	1	0	0.5	Red	1	0	0.5	Red	1	0	0.5	Red
WP_013871671.1	ammonia channel protein [Frankia symbiont of Datisca glomerata]	5.72563	44158.1	1	85	1.9249	0.000240208	F203224.dat	Q20484_S_11.mgf	91.14	1	33	4.87239	0	0	0	0	0	1	2	0	4	4	33	0	1	0	0.5	Red	1	0	0.5	Red	1	0	0.5	Red
WP_013871706.1	acyl-CoA dehydrogenase [Frankia symbiont of Datisca glomerata]	5.4133	41601.4	1	2	0.0480753	5.9993e-06	F203211.dat	Q20471_S_1.mgf	47.14	1	1	2.35602	0	0	0	0	0	0	0	0	0	0	1	0	1	0	0.5	Red	1	0	0.5	Red	1.33333	0.287682	0.352	Red
WP_013871711.1	transcriptional regulator [Frankia symbiont of Datisca glomerata]	4.97682	11761.9	1	3	0.255061	3.18291e-05	F203215.dat	Q20475_S_4.mgf	104.28	1	1	18.2692	0	1	0	1	0	0	0	1	0	0	0	0	1	0	0.5	Red	1	0	0.5	Red	1	0	0.5	Red
WP_013871718.1	preprotein translocase SecA [Frankia symbiont of Datisca glomerata]	5.14969	36268.7	1	2	0.055144	6.88141e-06	F203221.dat	Q20481_S_9.mgf	47.57	1	1	2.849	0	0	0	0	0	0	0	0	1	1	0	0	1	0	0.5	Red	1	0	0.5	Red	1.66667	0.510826	0.245884	Green
WP_013871719.1	phosphoribosylformylglycinamidine synthase I [Frankia symbiont of Datisca glomerata]	5.29359	25764.1	1	6	0.232882	2.90613e-05	F203214.dat	Q20474_S_B.mgf	108.03	1	1	6.47773	0	0	0	0	0	0	0	0	1	1	1	0	1	0	0.5	Red	1	0	0.5	Red	1.66667	0.510826	0.245884	Green
WP_013871733.1	sulfurtransferase [Frankia symbiont of Datisca glomerata]	4.84831	12473.3	1	7	0.561198	7.00318e-05	F203213.dat	Q20473_S_3.mgf	58.23	1	2	8.62069	0	2	0	0	0	2	1	0	0	0	0	0	1	0	0.5	Red	1	0	0.5	Red	1.33333	0.287682	0.352	Red
WP_013871750.1	membrane protein [Frankia symbiont of Datisca glomerata]	11.4224	9551.22	1	3	0.314096	3.9196e-05	F203214.dat	Q20474_S_B.mgf	56.07	1	3	13.9535	0	0	0	0	0	0	0	0	0	0	0	0	1	0	0.5	Red	1.33333	0.287682	0.352	Red	1.33333	0.287682	0.352	Red
WP_013871755.1	cholesterol oxidase [Frankia symbiont of Datisca glomerata]	10.2651	70972.5	1	1	0.01409	1.75828e-06	F203214.dat	Q20474_S_B.mgf	35.22	1	1	1.67939	0	0	0	0	0	0	0	0	0	0	0	0	1	0	0.5	Red	1	0	0.5	Red	1.33333	0.287682	0.352	Red
WP_013871787.1	aminoglycoside phosphotransferase [Frankia symbiont of Datisca glomerata]	5.24457	224144	1	1	0.00446141	5.56739e-07	F203221.dat	Q20481_S_9.mgf	29.15	1	1	0.331911	0	0	0	0	0	0	0	0	1	0	0	0
WP_013871796.1	1-(5-phosphoribosyl)-5-amino-4-imidazole-carboxylate carboxylase [Frankia symbiont of Datisca glomerata]	6.09566	32223.5	1	1	0.0310332	3.87263e-06	F203214.dat	Q20474_S_B.mgf	27.87	1	1	3.64742	0	0	0	0	0	0	0	0	0	0	0	0	1	0	0.5	Red	1	0	0.5	Red	1.66667	0.510826	0.245884	Green
WP_013871803.1	GCN5 family acetyltransferase [Frankia symbiont of Datisca glomerata]	5.04097	31213	1	10	0.320379	3.99801e-05	F203224.dat	Q20484_S_11.mgf	101.25	1	2	4.27632	0	0	2	0	0	0	0	0	0	0	2	0	1	0	0.5	Red	1	0	0.5	Red	1	0	0.5	Red
WP_013871809.1	hypothetical protein [Frankia symbiont of Datisca glomerata]	11.3976	21392	1	4	0.186986	2.33339e-05	F203211.dat	Q20471_S_1.mgf	54.23	1	2	5.52764	0	0	0	0	0	0	0	0	0	0	1	0	1	0	0.5	Red	1	0	0.5	Red	1	0	0.5	Red
WP_013871812.1	hypothetical protein [Frankia symbiont of Datisca glomerata]	10.3727	29432.9	1	2	0.0679512	8.47962e-06	F203214.dat	Q20474_S_B.mgf	45.88	1	2	2.80702	0	0	0	0	0	0	0	0	0	0	0	0	1	0	0.5	Red	1	0	0.5	Red	1	0	0.5	Red
WP_013871832.1	NADPH-dependent FMN reductase [Frankia symbiont of Datisca glomerata]	4.95433	20162.9	1	2	0.0991922	1.23782e-05	F203219.dat	Q20479_S_7.mgf	101.22	1	1	9.85222	0	0	0	0	0	0	1	0	0	0	0	0
WP_013871843.1	MULTISPECIES: hypothetical protein [Frankia]	4.54764	7548.51	1	2	0.264953	3.30634e-05	F203224.dat	Q20484_S_11.mgf	34.45	1	1	15.1515	0	0	0	0	0	0	0	0	1	0	1	0	1	0	0.5	Red	1.33333	0.287682	0.352	Red	2.33333	0.847298	0.20536	Green
WP_013871905.1	major facilitator superfamily protein [Frankia symbiont of Datisca glomerata]	11.6247	24552.2	1	4	0.162918	2.03305e-05	F203211.dat	Q20471_S_1.mgf	46.88	1	2	2.99145	0	0	0	0	0	0	0	0	0	0	0	0	1	0	0.5	Red	1	0	0.5	Red	1	0	0.5	Red
WP_013871969.1	hydrogenase [Frankia symbiont of Datisca glomerata]	5.92233	34936.3	1	1	0.0286235	3.57192e-06	F203211.dat	Q20471_S_1.mgf	38.51	1	1	3.40557	0	0	0	0	0	0	0	0	0	0	0	0	1	0	0.5	Red	-1.5	-0.405465	0.230025	Green	1.16667	0.154151	0.383822	Red
WP_013871979.1	hypothetical protein [Frankia symbiont of Datisca glomerata]	4.52428	36642.2	1	1	0.0272909	3.40563e-06	F203212.dat	Q20472_S_2.mgf	78.12	1	1	3.43008	1	0	0	0	0	0	0	0	0	0	0	0
WP_013871985.1	methylthioribulose-1-phosphate dehydratase [Frankia symbiont of Datisca glomerata]	5.69077	25499.3	1	21	0.823553	0.000102771	F203222.dat	Q20482_S_D.mgf	31.05	1	21	3.3195	0	0	0	0	0	0	0	0	0	0	0	0	1	0	0.5	Red	1	0	0.5	Red	1.66667	0.510826	0.230025	Green
WP_013871993.1	hypothetical protein [Frankia symbiont of Datisca glomerata]	6.27774	65801.2	1	4	0.0607892	7.58587e-06	F203224.dat	Q20484_S_11.mgf	33.26	1	3	1.1254	0	0	0	0	0	0	0	0	0	0	3	0	1	0	0.5	Red	1	0	0.5	Red	1.66667	0.510826	0.245884	Green
WP_013872008.1	hypothetical protein [Frankia symbiont of Datisca glomerata]	4.58225	45369.3	1	8	0.176331	2.20043e-05	F203211.dat	Q20471_S_1.mgf	51.03	1	3	2.77078	0	0	0	0	0	0	0	0	0	0	2	0	1	0	0.5	Red	1	0	0.5	Red	1.33333	0.287682	0.352	Red
WP_013872012.1	glycosyl transferase family 1 [Frankia symbiont of Datisca glomerata]	5.39869	41694.5	1	3	0.0719519	8.97886e-06	F203211.dat	Q20471_S_1.mgf	34.44	1	1	2.04604	0	0	0	0	0	0	0	0	0	0	0	0	1	0	0.5	Red	1	0	0.5	Red	1	0	0.5	Red
WP_013872020.1	monooxygenase FAD-binding protein [Frankia symbiont of Datisca glomerata]	5.81713	51290	1	2	0.038994	4.86605e-06	F203211.dat	Q20471_S_1.mgf	60.4	1	1	2.86299	0	0	0	0	0	0	0	0	0	0	1	0	1	0	0.5	Red	1	0	0.5	Red	2.66667	0.980829	0.199104	Green
WP_013872024.1	cupin [Frankia symbiont of Datisca glomerata]	5.84064	14888.7	1	3	0.201495	2.51446e-05	F203213.dat	Q20473_S_3.mgf	31.74	1	3	8.0292	0	3	0	0	0	0	0	0	0	0	0	0	1	0	0.5	Red	-1.66667	-0.510826	0.245884	Green	-1.25	-0.223144	0.362329	Red
WP_013872030.1	ATP-binding protein [Frankia symbiont of Datisca glomerata]	5.51273	23607.3	1	1	0.0423597	5.28606e-06	F203224.dat	Q20484_S_11.mgf	68.55	2	1	9.81308	0	0	0	0	0	0	0	0	0	0	1	0	1	0	0.5	Red	1	0	0.5	Red	1	0	0.5	Red
WP_013872033.1	nitrate and nitrite sensing domain-containing protein [Frankia symbiont of Datisca glomerata]	5.10752	102494	1	2	0.0195132	2.43505e-06	F203224.dat	Q20484_S_11.mgf	55.28	1	1	0.954401	0	0	0	0	0	0	0	0	0	0	1	0	1	0	0.5	Red	1	0	0.5	Red	3	1.09861	0.195538	Green
WP_013872039.1	guanidinoacetate N-methyltransferase [Frankia symbiont of Datisca glomerata]	4.82311	30314	1	6	0.197929	2.46995e-05	F203214.dat	Q20474_S_B.mgf	57.64	1	2	4.04412	0	0	0	0	0	0	0	0	0	0	2	0	1	0	0.5	Red	1	0	0.5	Red	1	0	0.5	Red
WP_013872046.1	hypothetical protein [Frankia symbiont of Datisca glomerata]	8.54979	18202.2	1	3	0.164815	2.05673e-05	F203211.dat	Q20471_S_1.mgf	66.75	1	2	5.38922	0	0	0	0	0	0	0	0	0	0	0	0	1	0	0.5	Red	1	0	0.5	Red	1	0	0.5	Red
WP_013872048.1	ryanodine receptor Ryr [Frankia symbiont of Datisca glomerata]	5.50445	63650.2	1	1	0.0157109	1.96056e-06	F203211.dat	Q20471_S_1.mgf	30.91	1	1	1.68919	0	0	0	0	0	0	0	0	0	0	0	0	1	0	0.5	Red	1	0	0.5	Red	2.66667	0.980829	0.199104	Green
WP_013872052.1	signal transduction protein [Frankia symbiont of Datisca glomerata]	6.0765	28529.8	1	1	0.0350511	4.37402e-06	F203214.dat	Q20474_S_B.mgf	72.31	1	1	4.11985	0	0	0	0	0	0	0	0	0	0	0	0	1	0	0.5	Red	1	0	0.5	Red	1	0	0.5	Red
WP_013872074.1	hypothetical protein [Frankia symbiont of Datisca glomerata]	5.4244	28206.5	1	36	1.2763	0.000159269	F203211.dat	Q20471_S_1.mgf	57.19	1	2	3.69128	14	0	16	0	0	0	0	0	0	0	2	0	1	0	0.5	Red	1	0	0.5	Red	1	0	0.5	Red
WP_013872077.1	transposase [Frankia symbiont of Datisca glomerata]	5.97953	47104.6	1	1	0.0212294	2.64921e-06	F203217.dat	Q20477_S_6.mgf	25.785	1	1	2.38095	0	0	0	0	0	1	0	0	0	0	0	0
WP_013872080.1	transcriptional regulator [Frankia symbiont of Datisca glomerata]	8.18001	11139.8	1	3	0.269304	3.36064e-05	F203224.dat	Q20484_S_11.mgf	48.83	1	2	9.52381	0	0	0	0	0	0	0	0	0	0	2	0	-1.00738	-0.00735297	0.470996	Red	1.04762	0.04652	0.352119	Red	1.43773	0.363065	0.0437105	Orange
WP_013872087.1	cytochrome bd ubiquinol oxidase subunit II [Frankia symbiont of Datisca glomerata]	9.54452	34375.2	1	2	0.0581815	7.26045e-06	F203214.dat	Q20474_S_B.mgf	35.91	1	2	2.38806	0	0	0	0	0	0	0	0	0	0	0	0	-1.0084	-0.00836825	0.488435	Red	1.10833	0.102857	0.381582	Red	-1.39535	-0.333144	0.157821	Red
WP_013872104.1	filamentation induced by cAMP protein fic [Frankia symbiont of Datisca glomerata]	10.3227	45524.1	1	1	0.0219664	2.74118e-06	F203216.dat	Q20476_S_5.mgf	37.47	1	1	2.11268	0	0	0	0	1	0	0	0	0	0	0	0	-1.01075	-0.0106953	0.486662	Red	2.09574	0.739909	0.0338447	Blue	1.6383	0.493658	0.087889	Green
WP_013872116.1	hypothetical protein [Frankia symbiont of Datisca glomerata]	5.65775	15099.6	1	185	12.252	0.00152892	F203211.dat	Q20471_S_1.mgf	86.68	1	3	9.02778	12	35	23	4	2	0	24	28	16	15	5	1	-1.02185	-0.0216135	0.344437	Red	1.09375	0.0896122	0.316048	Red	1.40625	0.340927	0.0216777	Orange
WP_013872118.1	transglycosylase [Frankia symbiont of Datisca glomerata]	10.434	24240.9	1	1	0.0412525	5.1479e-06	F203224.dat	Q20484_S_11.mgf	29.66	1	1	3.86266	0	0	0	0	0	0	0	0	0	0	1	0	-1.025	-0.0246926	0.466908	Red	1.12195	0.115069	0.340687	Red	-1.10811	-0.102654	0.397865	Red
WP_013872123.1	hypothetical protein [Frankia symbiont of Datisca glomerata]	11.09	18547.1	1	1	0.0539168	6.72827e-06	F203211.dat	Q20471_S_1.mgf	34.94	1	1	4.70588	0	0	0	0	0	0	0	0	0	0	0	0	-1.02713	-0.0267702	0.36614	Red	-1.2619	-0.232622	0.164218	Red	-2.1371	-0.759448	0.0365954	Blue
WP_013872185.1	D-alanyl-D-alanine carboxypeptidase [Frankia symbiont of Datisca glomerata]	5.71714	49208.5	1	1	0.0203217	2.53594e-06	F203214.dat	Q20474_S_B.mgf	36.68	1	1	1.78571	0	0	0	0	0	0	0	0	0	0	0	0	-1.03179	-0.031297	0.411132	Red	1.16807	0.15535	0.111528	Red	1.07283	0.0702992	0.295371	Red
WP_013872194.1	ABC transporter permease [Frankia symbiont of Datisca glomerata]	10.5639	30742.1	1	1	0.0325287	4.05925e-06	F203210.dat	Q20470_S_A.mgf	30.67	1	1	2.77778	0	0	1	0	0	0	0	0	0	0	0	0	-1.03448	-0.0339016	0.478716	Red	1.9	0.641854	0.0647874	Green	1.73333	0.550046	0.182883	Green
WP_013872198.1	hypothetical protein [Frankia symbiont of Datisca glomerata]	6.42665	35817.4	1	2	0.0558387	6.9681e-06	F203224.dat	Q20484_S_11.mgf	42.26	1	1	3.76812	0	0	0	0	0	0	0	0	0	0	1	0	-1.04	-0.0392207	0.479244	Red	1.15385	0.143101	0.399029	Red	-1.625	-0.485508	0.213343	Green
WP_013872209.1	TetR family transcriptional regulator [Frankia symbiont of Datisca glomerata]	5.22335	28079.3	1	1	0.0356135	4.4442e-06	F203215.dat	Q20475_S_4.mgf	46.51	1	1	2.77778	0	0	0	1	0	0	0	0	0	0	0	0	-1.04167	-0.040822	0.460779	Red	-1.31579	-0.274437	0.152279	Red	-1.08696	-0.0833816	0.310654	Red
WP_013872218.1	diaminopimelate decarboxylase [Frankia symbiont of Datisca glomerata]	6.53052	58300.3	1	1	0.0171526	2.14046e-06	F203211.dat	Q20471_S_1.mgf	39.65	1	1	1.42349	0	0	0	0	0	0	0	0	0	0	0	0	-1.04478	-0.0438026	0.472427	Red	1.38571	0.326216	0.256713	Red	2.5	0.916291	0.0875068	Green
WP_013872222.1	histidine kinase [Frankia symbiont of Datisca glomerata]	5.03642	24145.6	1	2	0.0828307	1.03364e-05	F203221.dat	Q20481_S_9.mgf	37.94	1	1	5.88235	0	0	0	0	0	0	0	0	1	0	0	0	-1.05	-0.0487902	0.424111	Red	1.38095	0.322773	0.137288	Red	1.42857	0.356675	0.070033	Red
WP_013872223.1	hypothetical protein [Frankia symbiont of Datisca glomerata]	5.53982	27330.4	1	1	0.0365892	4.56596e-06	F203224.dat	Q20484_S_11.mgf	41.43	1	1	4.47761	0	0	0	0	0	0	0	0	0	0	1	0	-1.05102	-0.0497615	0.301889	Red	-1.07292	-0.0703808	0.218738	Red	-1.47143	-0.386234	0.0852324	Red
WP_013872281.1	MULTISPECIES: ATP-binding protein [Frankia]	5.56165	46289.6	1	1	0.0216031	2.69585e-06	F203224.dat	Q20484_S_11.mgf	34.44	1	1	2.32558	0	0	0	0	0	0	0	0	0	0	1	0	-1.05263	-0.0512933	0.453753	Red	1.38333	0.324496	0.17197	Red	1.71667	0.540384	0.0511998	Green
WP_013872297.1	MULTISPECIES: hypothetical protein [Frankia]	6.28403	19265	1	10	0.519075	6.47753e-05	F203214.dat	Q20474_S_B.mgf	74.39	1	2	5.94595	0	0	0	0	0	0	0	0	4	0	2	0	-1.05263	-0.0512933	0.407451	Red	1.35	0.300105	0.148091	Red	1.45	0.371564	0.0761587	Red
WP_013872304.1	polysaccharide deacetylase [Frankia symbiont of Datisca glomerata]	6.83318	29516	1	1	0.0338799	4.22787e-06	F203214.dat	Q20474_S_B.mgf	56.29	1	1	4.07407	0	0	0	0	0	0	0	0	0	0	0	0	-1.05556	-0.0540672	0.460921	Red	-1.32558	-0.281851	0.286226	Red	-1.14	-0.131028	0.406039	Red
WP_013872305.1	exodeoxyribonuclease VII large subunit [Frankia symbiont of Datisca glomerata]	10.443	44562.1	1	1	0.0224406	2.80036e-06	F203224.dat	Q20484_S_11.mgf	65.49	1	1	3.125	0	0	0	0	0	0	0	0	0	0	1	0	-1.0565	-0.0549589	0.421684	Red	1.1123	0.106429	0.289601	Red	1.11765	0.111226	0.356085	Red
WP_013872308.1	polysaccharide biosynthesis protein [Frankia symbiont of Datisca glomerata]	10.1323	64724.5	1	1	0.0154501	1.92802e-06	F203224.dat	Q20484_S_11.mgf	35.15	1	1	2.12072	0	0	0	0	0	0	0	0	0	0	1	0	-1.05797	-0.0563529	0.334757	Red	1.3653	0.311372	0.0316859	Orange	1.05023	0.0490076	0.394975	Red
WP_013872337.1	protein-tyrosine-phosphatase [Frankia symbiont of Datisca glomerata]	4.99098	27212	1	12	0.440982	5.50301e-05	F203224.dat	Q20484_S_11.mgf	113.27	1	3	5.5336	0	0	0	0	0	0	0	0	3	0	3	0	-1.06	-0.0582689	0.26954	Red	1.26415	0.234401	0.0124481	Orange	1.5283	0.424157	0.0883221	Green
WP_013872339.1	DivIVA domain-containing protein [Frankia symbiont of Datisca glomerata]	4.98254	16738.4	1	1	0.0597427	7.45528e-06	F203214.dat	Q20474_S_B.mgf	25.77	1	1	4.4586	0	0	0	0	0	0	0	0	0	0	0	0	-1.07143	-0.0689929	0.376993	Red	1.45	0.371564	0.0720956	Red	1.73333	0.550046	0.00525553	Blue
WP_013872374.1	hypothetical protein [Frankia symbiont of Datisca glomerata]	8.8318	31282.8	1	1	0.0319664	3.98908e-06	F203211.dat	Q20471_S_1.mgf	25.02	1	1	3.20285	0	0	0	0	0	0	0	0	0	0	0	0	-1.07143	-0.0689929	0.391377	Red	1.3	0.262364	0.0300849	Orange	1.7	0.530628	0.229789	Green
WP_013872388.1	Ku protein [Frankia symbiont of Datisca glomerata]	5.41075	35043	1	1	0.0285364	3.56105e-06	F203211.dat	Q20471_S_1.mgf	33.04	1	1	2.43161	0	0	0	0	0	0	0	0	0	0	0	0	-1.0728	-0.0702692	0.397277	Red	-1.45078	-0.372099	0.0922583	Red	-2.37288	-0.864105	0.0155848	Blue
WP_013872390.1	methylated-DNA--protein-cysteine methyltransferase [Frankia symbiont of Datisca glomerata]	10.6377	15122.8	1	76	5.02553	0.000627134	F203213.dat	Q20473_S_3.mgf	31.11	1	76	5.47945	0	76	0	0	0	0	0	0	0	0	0	0
WP_013872391.1	DNA helicase UvrD [Frankia symbiont of Datisca glomerata]	8.85659	123121	1	1	0.00812212	1.01356e-06	F203214.dat	Q20474_S_B.mgf	25.28	1	1	0.60241	0	0	0	0	0	0	0	0	0	0	0	0	-1.075	-0.0723207	0.410901	Red	-1.95455	-0.670158	0.0516218	Green	-3.48649	-1.24889	0.0074634	Blue
WP_013872396.1	hypothetical protein [Frankia symbiont of Datisca glomerata]	5.70692	43049.7	1	1	0.023229	2.89874e-06	F203224.dat	Q20484_S_11.mgf	32.38	1	1	2.73632	0	0	0	0	0	0	0	0	0	0	1	0	-1.07619	-0.0734275	0.398857	Red	1.07965	0.0766332	0.408945	Red	1.22124	0.199866	0.288455	Red
WP_013872412.1	ABC transporter [Frankia symbiont of Datisca glomerata]	6.92079	68426.7	1	1	0.0146142	1.8237e-06	F203224.dat	Q20484_S_11.mgf	28.2	1	1	1.24031	0	0	0	0	0	0	0	0	0	0	1	0	-1.07692	-0.074108	0.427694	Red	1.14286	0.133531	0.298782	Red	-1.11111	-0.105361	0.403404	Red
WP_013872443.1	histidinol-phosphatase [Frankia symbiont of Datisca glomerata]	4.7289	31929.2	1	2	0.0626387	7.81667e-06	F203214.dat	Q20474_S_B.mgf	26.73	1	2	2.28013	0	0	0	0	0	0	0	0	0	0	0	0	-1.08108	-0.0779615	0.442346	Red	1.55	0.438255	0.1421	Green	1.5	0.405465	0.228626	Green
WP_013872449.1	mycothiol system anti-sigma-R factor [Frankia symbiont of Datisca glomerata]	5.20265	10661.3	1	95	8.91074	0.00111197	F203211.dat	Q20471_S_1.mgf	68.77	1	3	11.7021	9	3	4	17	4	16	9	14	2	1	4	0	-1.08333	-0.0800427	0.446655	Red	1	0	0.5	Red	1.23077	0.207639	0.408071	Red
WP_013872460.1	glycerophosphoryl diester phosphodiesterase [Frankia symbiont of Datisca glomerata]	6.22279	25649.3	1	1	0.0389873	4.86522e-06	F203214.dat	Q20474_S_B.mgf	36.2	1	1	4.91803	0	0	0	0	0	0	0	0	0	0	0	0	-1.08333	-0.0800427	0.386513	Red	1.69231	0.526093	0.180114	Green	1.65385	0.503104	0.0389385	Blue
WP_013872485.1	thymidine phosphorylase [Frankia symbiont of Datisca glomerata]	5.80179	43946.1	1	1	0.0227551	2.83961e-06	F203214.dat	Q20474_S_B.mgf	55.65	1	1	3.27869	0	0	0	0	0	0	0	0	0	0	0	0	-1.08511	-0.081678	0.376855	Red	-1.02685	-0.0264916	0.436424	Red	1.26797	0.23742	0.249307	Red
WP_013872490.1	2-deoxyribose-5-phosphate aldolase [Frankia symbiont of Datisca glomerata]	5.58552	26806.8	1	4	0.149216	1.86206e-05	F203214.dat	Q20474_S_B.mgf	62.28	1	1	4.16667	0	0	0	0	0	0	0	0	0	0	1	0
WP_013872505.1	MarR family transcriptional regulator [Frankia symbiont of Datisca glomerata]	9.16718	18905	1	3	0.158688	1.98026e-05	F203211.dat	Q20471_S_1.mgf	46.49	1	1	6.28571	0	1	0	0	0	0	0	0	0	0	1	0	-1.08621	-0.0826917	0.350716	Red	1.19048	0.174353	0.179428	Red	-1.3125	-0.271934	0.197498	Red
WP_013872506.1	gamma-glutamylcyclotransferase [Frankia symbiont of Datisca glomerata]	4.98617	16176.2	1	2	0.123639	1.54288e-05	F203215.dat	Q20475_S_4.mgf	43.65	1	1	8.21918	0	0	1	1	0	0	0	0	0	0	0	0	-1.09091	-0.0870114	0.450936	Red	-1.2	-0.182322	0.411409	Red	-1.71429	-0.538997	0.25095	Green
WP_013872513.1	membrane protein [Frankia symbiont of Datisca glomerata]	9.78697	19456.4	1	2	0.102794	1.28276e-05	F203214.dat	Q20474_S_B.mgf	63.36	1	2	4.54545	0	0	0	0	0	0	0	0	0	0	0	0	-1.09091	-0.0870114	0.407451	Red	-1.5	-0.405465	0.18695	Green	-1.09091	-0.0870114	0.425619	Red
WP_013872515.1	polysaccharide synthesis protein GtrA [Frankia symbiont of Datisca glomerata]	9.79582	18670.9	1	1	0.0535594	6.68366e-06	F203224.dat	Q20484_S_11.mgf	27.94	1	1	4.73373	0	0	0	0	0	0	0	0	0	0	1	0	-1.09259	-0.0885534	0.355447	Red	1.20339	0.185142	0.137855	Red	1.04237	0.0414997	0.430671	Red
WP_013872518.1	transcriptional regulator [Frankia symbiont of Datisca glomerata]	8.42818	50564.2	1	4	0.0791073	9.87178e-06	F203211.dat	Q20471_S_1.mgf	82.17	1	1	3.0303	1	0	0	0	0	0	0	0	0	0	2	0	-1.09524	-0.0909718	0.33509	Red	1.21739	0.19671	0.347165	Red	1.04348	0.0425596	0.4149	Red
WP_013872532.1	glycosyl transferase [Frankia symbiont of Datisca glomerata]	5.75645	53349.6	1	1	0.0187443	2.3391e-06	F203224.dat	Q20484_S_11.mgf	67.91	1	1	1.82927	0	0	0	0	0	0	0	0	0	0	1	0
WP_013872555.1	hypothetical protein [Frankia symbiont of Datisca glomerata]	5.99277	29404.8	1	20	0.680161	8.48772e-05	F203214.dat	Q20474_S_B.mgf	73.92	1	4	3.61011	0	1	0	1	2	0	0	1	2	0	3	3	-1.096	-0.0916672	0.358853	Red	1.08029	0.0772313	0.340027	Red	1.29927	0.261803	0.221756	Red
WP_013872556.1	F420-0--gamma-glutamyl ligase [Frankia symbiont of Datisca glomerata]	6.4819	46179.2	1	1	0.0216548	2.70229e-06	F203224.dat	Q20484_S_11.mgf	35.75	1	1	2.28833	0	0	0	0	0	0	0	0	0	0	1	0
WP_013872562.1	7,8-didemethyl-8-hydroxy-5-deazariboflavin synthase [Frankia symbiont of Datisca glomerata]	6.58025	102691	1	3	0.029214	3.64561e-06	F203224.dat	Q20484_S_11.mgf	49.45	1	1	1.23203	0	0	0	0	0	0	0	0	0	0	1	0
WP_013872587.1	hypothetical protein [Frankia symbiont of Datisca glomerata]	11.1151	23280.3	1	3	0.128865	1.6081e-05	F203220.dat	Q20480_S_8.mgf	25.68	1	3	4.54545	0	0	0	0	0	0	0	3	0	0	0	0	-1.1	-0.0953102	0.352	Red	1.54545	0.435318	0.035242	Blue	1.27273	0.241162	0.340559	Red
WP_013872616.1	glucose sorbosone dehydrogenase [Frankia symbiont of Datisca glomerata]	5.73263	41008.7	1	5	0.121925	1.5215e-05	F203211.dat	Q20471_S_1.mgf	40.13	1	3	3.80711	0	0	0	0	0	0	0	0	0	0	2	0	-1.1	-0.0953102	0.383822	Red	1	0	0.5	Red	1.63636	0.492476	0.0456301	Blue
WP_013872619.1	cell division protein FtsX [Frankia symbiont of Datisca glomerata]	9.79991	31132.8	1	7	0.224843	2.80581e-05	F203224.dat	Q20484_S_11.mgf	36.03	1	2	3.44828	0	0	0	0	0	0	0	0	0	0	2	0
WP_013872631.1	MULTISPECIES: CBS domain-containing protein [Frankia]	4.77557	15940	1	2	0.12547	1.56574e-05	F203224.dat	Q20484_S_11.mgf	79.22	1	1	11.1111	0	0	1	0	0	0	0	0	0	0	1	0	-1.10811	-0.102654	0.4533	Red	-1.05128	-0.0500104	0.481987	Red	-3.72727	-1.31568	0.125408	Green
WP_013872632.1	MULTISPECIES: hypothetical protein [Frankia]	9.35468	26730.1	1	1	0.037411	4.66851e-06	F203211.dat	Q20471_S_1.mgf	29.38	1	1	5.26316	0	0	0	0	0	0	0	0	0	0	0	0	-1.10924	-0.103678	0.217978	Red	-1.2	-0.182322	0.133689	Red	-1.07317	-0.0706176	0.420269	Red
WP_013872694.1	ABC transporter ATP-binding protein [Frankia symbiont of Datisca glomerata]	7.97201	26924.2	1	3	0.111424	1.39045e-05	F203211.dat	Q20471_S_1.mgf	60.98	2	3	9.05512	0	0	0	0	0	0	0	0	0	0	0	0	-1.11111	-0.105361	0.420798	Red	1.7	0.530628	0.109086	Green	2.5	0.916291	0.243066	Green
WP_013872713.1	ribonuclease PH [Frankia symbiont of Datisca glomerata]	6.74306	26184.4	1	20	0.763814	9.53162e-05	F203213.dat	Q20473_S_3.mgf	66.64	1	1	5.24194	2	1	0	2	0	0	3	2	1	5	0	2	-1.11111	-0.105361	0.393586	Red	-1.25	-0.223144	0.280719	Red	1.2	0.182322	0.316406	Red
WP_013872753.1	electron transporter SenC [Frankia symbiont of Datisca glomerata]	4.68555	21480	1	16	0.74488	9.29534e-05	F203211.dat	Q20471_S_1.mgf	55.4	1	4	3.43137	0	0	4	0	2	0	0	0	0	0	1	0	-1.11538	-0.109199	0.337259	Red	2.17241	0.775839	0.110877	Green	2.31034	0.837397	0.0885093	Green
WP_013872755.1	hypothetical protein [Frankia symbiont of Datisca glomerata]	11.5295	13957.6	1	45	3.22404	0.000402327	F203224.dat	Q20484_S_11.mgf	91.71	1	3	11.6279	5	4	1	7	4	0	3	3	6	1	3	0	-1.11667	-0.110348	0.458554	Red	1.68657	0.522695	0.246892	Green	-2.91304	-1.0692	0.236926	Green
WP_013872758.1	hypothetical protein [Frankia symbiont of Datisca glomerata]	11.685	33866.9	1	7	0.206692	2.5793e-05	F203225.dat	Q20485_S_12.mgf	27.15	1	4	2.1021	0	0	0	0	0	3	0	0	0	0	0	4
WP_013872776.1	glycosyl transferase [Frankia symbiont of Datisca glomerata]	9.16636	43077	1	1	0.0232142	2.8969e-06	F203214.dat	Q20474_S_B.mgf	29.11	1	1	3.66748	0	0	0	0	0	0	0	0	0	0	0	0	-1.11765	-0.111226	0.289508	Red	1.10526	0.100083	0.280719	Red	1.31579	0.274437	0.298943	Red
WP_013872786.1	glycerol-3-phosphate dehydrogenase [Frankia symbiont of Datisca glomerata]	10.6112	59345.8	1	2	0.0337008	4.20552e-06	F203211.dat	Q20471_S_1.mgf	32.55	1	1	1.22807	0	0	0	0	0	0	0	0	0	0	0	0	-1.12121	-0.11441	0.234264	Red	1.54054	0.432133	0.0375652	Blue	-3.36364	-1.21302	0.00502986	Blue
WP_013872798.1	cytochrome c oxidase assembly protein [Frankia symbiont of Datisca glomerata]	6.30683	35033.5	1	1	0.0285441	3.56202e-06	F203214.dat	Q20474_S_B.mgf	33.14	1	1	2.71903	0	0	0	0	0	0	0	0	0	0	0	0	-1.12214	-0.115235	0.295686	Red	-1.16206	-0.15019	0.306851	Red	-1.13953	-0.13062	0.330398	Red
WP_013872809.1	(2Fe-2S)-binding protein [Frankia symbiont of Datisca glomerata]	9.26236	41743.5	1	1	0.0239559	2.98945e-06	F203221.dat	Q20481_S_9.mgf	41.43	1	1	1.91781	0	0	0	0	0	0	0	0	1	0	0	0	-1.125	-0.117783	0.407451	Red	-1.28571	-0.251314	0.33509	Red	-1.125	-0.117783	0.404497	Red
WP_013872822.1	hypothetical protein [Frankia symbiont of Datisca glomerata]	6.11959	46332.9	1	8	0.172663	2.15466e-05	F203211.dat	Q20471_S_1.mgf	30.03	1	4	1.91388	0	0	0	1	0	0	1	0	0	0	0	1	-1.125	-0.117783	0.352	Red	1.11111	0.105361	0.362329	Red	1.66667	0.510826	0.277537	Green
WP_013872836.1	peptidase S8 and S53 subtilisin kexin sedolisin [Frankia symbiont of Datisca glomerata]	9.48191	44614.7	1	3	0.0672424	8.39117e-06	F203211.dat	Q20471_S_1.mgf	29.86	1	3	2.06422	0	0	0	0	0	0	0	0	0	0	0	0	-1.125	-0.117783	0.4149	Red	-1.8	-0.587787	0.18695	Green	-1.125	-0.117783	0.425619	Red
WP_013872856.1	serine/threonine protein kinase [Frankia symbiont of Datisca glomerata]	9.57964	33839	1	2	0.0591034	7.3755e-06	F203214.dat	Q20474_S_B.mgf	43.05	1	2	2.94118	0	0	0	0	0	0	0	0	0	0	0	0	-1.125	-0.117783	0.383615	Red	1.12346	0.11641	0.305903	Red	-2.45455	-0.897942	0.0230028	Blue
WP_013872870.1	thiazole synthase [Frankia symbiont of Datisca glomerata]	4.95105	26550.6	1	1	0.0376639	4.70007e-06	F203214.dat	Q20474_S_B.mgf	40.97	1	1	3.50195	0	0	0	0	0	0	0	0	0	0	0	0	-1.14286	-0.133531	0.352	Red	1.5	0.405465	0.0889039	Green	1.75	0.559616	0.226085	Green
WP_013872873.1	serine/threonine protein kinase [Frankia symbiont of Datisca glomerata]	5.44781	72139	1	1	0.0138621	1.72985e-06	F203224.dat	Q20484_S_11.mgf	25.22	1	1	2.07756	0	0	0	0	0	0	0	0	0	0	1	0	-1.14286	-0.133531	0.362329	Red	-1.33333	-0.287682	0.245884	Red	2.125	0.753772	0.232977	Green
WP_013872882.1	short-chain dehydrogenase [Frankia symbiont of Datisca glomerata]	5.6397	35070.8	1	4	0.114055	1.42329e-05	F203214.dat	Q20474_S_B.mgf	44.91	1	1	3.02115	0	0	0	0	0	0	0	0	0	0	1	0	-1.14286	-0.133531	0.230025	Red	1.25	0.223144	0.18695	Red	2.0625	0.723919	0.149882	Green
WP_013872885.1	aminotransferase [Frankia symbiont of Datisca glomerata]	5.51503	47757.2	1	1	0.0209393	2.61301e-06	F203223.dat	Q20483_S_10.mgf	39.98	1	1	3.21101	0	0	0	0	0	0	0	0	0	1	0	0	-1.15294	-0.142316	0.335606	Red	1.93367	0.659422	0.0680863	Green	2.37245	0.863923	0.0295895	Blue
WP_013872909.1	globin [Frankia symbiont of Datisca glomerata]	6.4084	15511.8	1	1	0.0644669	8.04482e-06	F203221.dat	Q20481_S_9.mgf	39.62	1	1	8.0292	0	0	0	0	0	0	0	0	1	0	0	0	-1.15528	-0.144342	0.358864	Red	1.22581	0.203599	0.24236	Red	2.18817	0.783067	0.186495	Green
WP_013872910.1	alpha-amylase [Frankia symbiont of Datisca glomerata]	5.31378	63477	1	3	0.0472612	5.89772e-06	F203214.dat	Q20474_S_B.mgf	35.38	1	3	1.71821	0	0	0	0	0	0	0	0	0	0	0	0	-1.15714	-0.145954	0.288197	Red	1.33333	0.287682	0.0312288	Orange	1.97531	0.680725	0.116404	Green
WP_013872924.1	DSBA oxidoreductase [Frankia symbiont of Datisca glomerata]	5.14479	25039.5	1	1	0.0399369	4.98371e-06	F203210.dat	Q20470_S_A.mgf	26.72	1	1	5.17241	0	0	1	0	0	0	0	0	0	0	0	0	-1.15789	-0.146603	0.24748	Red	2.5	0.916291	0.00146847	Blue	2.36364	0.860201	0.0321451	Blue
WP_013872974.1	VWA domain-containing protein [Frankia symbiont of Datisca glomerata]	7.77823	52605.2	1	1	0.0190095	2.3722e-06	F203211.dat	Q20471_S_1.mgf	65.08	1	1	3.3543	0	0	0	0	0	0	0	0	0	0	0	0	-1.16316	-0.151139	0.186475	Red	1.09729	0.092839	0.247569	Red	1.55882	0.443931	0.069476	Green
WP_013872982.1	MaoC family dehydratase [Frankia symbiont of Datisca glomerata]	5.61598	18793.3	1	8	0.425684	5.31211e-05	F203216.dat	Q20476_S_5.mgf	29.93	1	8	4.14201	0	0	0	0	8	0	0	0	0	0	0	0
WP_013872986.1	hypothetical protein [Frankia symbiont of Datisca glomerata]	9.34149	33794.2	1	11	0.3255	4.0619e-05	F203210.dat	Q20470_S_A.mgf	24.935	1	11	2.36486	0	0	11	0	0	0	0	0	0	0	0	0	-1.16667	-0.154151	0.240909	Red	2.61905	0.962811	0.0661817	Green	2.71429	0.998529	0.0752139	Green
WP_013873007.1	ABC transporter permease [Frankia symbiont of Datisca glomerata]	9.7859	36229.3	1	3	0.0828059	1.03333e-05	F203224.dat	Q20484_S_11.mgf	31.5	1	1	6.35838	0	0	0	0	0	0	0	0	0	0	1	0	-1.16667	-0.154151	0.368799	Red	2	0.693147	0.0328714	Blue	2.07143	0.728239	0.120554	Green
WP_013873009.1	hypothetical protein [Frankia symbiont of Datisca glomerata]	5.20321	7913.22	1	1	0.126371	1.57698e-05	F203216.dat	Q20476_S_5.mgf	25.02	1	1	12.3288	0	0	0	0	1	0	0	0	0	0	0	0
WP_013873039.1	rRNA maturation RNase YbeY [Frankia symbiont of Datisca glomerata]	4.43743	17237.3	1	2	0.116027	1.4479e-05	F203211.dat	Q20471_S_1.mgf	36.79	1	1	5.6962	0	0	0	0	0	0	0	0	0	0	1	0	-1.16667	-0.154151	0.352	Red	1.57143	0.451985	0.18695	Green	2.85714	1.04982	0.204459	Green
WP_013873042.1	GTPase Era [Frankia symbiont of Datisca glomerata]	6.61133	33166.7	1	2	0.0603014	7.525e-06	F203214.dat	Q20474_S_B.mgf	34.88	1	2	2.26537	0	0	0	0	0	0	0	0	0	0	0	0	-1.16667	-0.154151	0.352	Red	-1.16667	-0.154151	0.352	Red	1.28571	0.251314	0.382403	Red
WP_013873046.1	NUDIX hydrolase [Frankia symbiont of Datisca glomerata]	5.39725	18289.5	1	1	0.0546761	6.82302e-06	F203211.dat	Q20471_S_1.mgf	28.09	1	1	5.88235	0	0	0	0	0	0	0	0	0	0	0	0	-1.16667	-0.154151	0.352	Red	1.42857	0.356675	0.264567	Red	1	0	0.5	Red
WP_013873117.1	spermidine/putrescine ABC transporter ATP-binding protein [Frankia symbiont of Datisca glomerata]	5.56338	33168.4	1	1	0.0301492	3.76231e-06	F203213.dat	Q20473_S_3.mgf	53.42	1	1	4.79233	0	1	0	0	0	0	0	0	0	0	0	0	-1.18182	-0.167054	0.405136	Red	-1.18182	-0.167054	0.383237	Red	1.11538	0.109199	0.412444	Red
WP_013873125.1	MULTISPECIES: iron-sulfur cluster assembly scaffold protein NifU [Frankia]	4.68918	16840.2	1	7	0.415672	5.18716e-05	F203210.dat	Q20470_S_A.mgf	41.66	1	4	11.1111	1	0	4	0	2	0	0	0	0	0	0	0	-1.19101	-0.174803	0.383376	Red	-1.34177	-0.293991	0.226284	Red	-1.65625	-0.504556	0.228197	Green
WP_013873158.1	hydroxyglutarate oxidase [Frankia symbiont of Datisca glomerata]	9.98924	45860.3	1	1	0.0218054	2.72109e-06	F203224.dat	Q20484_S_11.mgf	31.65	1	1	2.10773	0	0	0	0	0	0	0	0	0	0	1	0	-1.19149	-0.175204	0.34499	Red	1.41071	0.344096	0.203959	Red	1.14286	0.133531	0.32007	Red
WP_013873179.1	urate oxidase [Frankia symbiont of Datisca glomerata]	5.99031	32609.5	1	1	0.0306659	3.82679e-06	F203214.dat	Q20474_S_B.mgf	57.12	1	1	4.3771	0	0	0	0	0	0	0	0	0	0	0	0	-1.2	-0.182322	0.397628	Red	3	1.09861	0.0237103	Blue	5.33333	1.67398	0.148742	Green
WP_013873184.1	S-(hydroxymethyl)mycothiol dehydrogenase [Frankia symbiont of Datisca glomerata]	5.49238	38343.5	1	3	0.07824	9.76356e-06	F203214.dat	Q20474_S_B.mgf	43.53	1	1	2.7248	0	0	0	0	0	0	0	0	0	0	1	0
WP_013873190.1	prephenate dehydrogenase [Frankia symbiont of Datisca glomerata]	6.26496	42745.1	1	1	0.0233945	2.91939e-06	F203218.dat	Q20478_S_C.mgf	40.68	1	1	3.37349	0	0	0	0	0	0	0	0	0	0	0	0	-1.2	-0.182322	0.230025	Red	3.66667	1.29928	0.0485838	Blue	1.75	0.559616	0.190854	Green
WP_013873202.1	gamma carbonic anhydrase family protein [Frankia symbiont of Datisca glomerata]	5.62922	17995.4	1	7	0.388989	4.85419e-05	F203211.dat	Q20471_S_1.mgf	32.39	1	3	5.17241	0	0	0	0	0	0	0	0	0	0	2	0	-1.2	-0.182322	0.362329	Red	1.5	0.405465	0.143932	Green	2.33333	0.847298	0.0816395	Green
WP_013873219.1	hypothetical protein [Frankia symbiont of Datisca glomerata]	8.06188	13684.2	1	2	0.146154	1.82385e-05	F203211.dat	Q20471_S_1.mgf	63.99	1	2	9.16031	0	0	0	0	0	0	0	0	0	0	0	0	-1.2	-0.182322	0.33509	Red	1.33333	0.287682	0.245884	Red	1	0	0.5	Red
WP_013873232.1	adenylyl-sulfate kinase [Frankia symbiont of Datisca glomerata]	5.95049	63617.8	1	3	0.0471566	5.88466e-06	F203214.dat	Q20474_S_B.mgf	45.84	1	3	1.46104	0	0	0	0	0	0	0	0	0	0	0	0	-1.2	-0.182322	0.362329	Red	-1.5	-0.405465	0.230025	Green	1.33333	0.287682	0.280719	Red
WP_013873260.1	hypothetical protein [Frankia symbiont of Datisca glomerata]	8.81457	19620.1	1	1	0.0509681	6.36029e-06	F203211.dat	Q20471_S_1.mgf	29.07	1	1	3.8674	0	0	0	0	0	0	0	0	0	0	0	0	-1.2	-0.182322	0.410147	Red	1.16667	0.154151	0.426101	Red	1.61111	0.476924	0.317531	Green
WP_013873294.1	short chain dehydrogenase [Frankia symbiont of Datisca glomerata]	9.80599	64520.9	1	6	0.0929932	1.16046e-05	F203211.dat	Q20471_S_1.mgf	47.71	1	4	2.14521	0	0	0	0	0	0	0	0	0	0	1	0	-1.2	-0.182322	0.352	Red	-1.5	-0.405465	0.230025	Green	1.16667	0.154151	0.352	Red
WP_013873316.1	6-deoxyerythronolide-B synthase [Frankia symbiont of Datisca glomerata]	5.21093	623480	1	1	0.0016039	2.0015e-07	F203211.dat	Q20471_S_1.mgf	34.63	1	1	0.131644	0	0	0	0	0	0	0	0	0	0	0	0	-1.2	-0.182322	0.393586	Red	1	0	0.5	Red	1.5	0.405465	0.338934	Green
WP_013873317.1	hypothetical protein [Frankia symbiont of Datisca glomerata]	4.91021	37350.5	1	1	0.0267734	3.34105e-06	F203214.dat	Q20474_S_B.mgf	37.8	1	1	2.89855	0	0	0	0	0	0	0	0	0	0	0	0	-1.2	-0.182322	0.352	Red	1	0	0.5	Red	1	0	0.5	Red
WP_013873324.1	TetR family transcriptional regulator [Frankia symbiont of Datisca glomerata]	6.92202	21685.3	1	1	0.0461141	5.75457e-06	F203211.dat	Q20471_S_1.mgf	40.39	1	1	5.44554	0	0	0	0	0	0	0	0	0	0	0	0	-1.2	-0.182322	0.352	Red	-1.5	-0.405465	0.230025	Green	-1.5	-0.405465	0.230025	Green
WP_013873341.1	haloacid dehalogenase [Frankia symbiont of Datisca glomerata]	5.27161	24823	1	1	0.0402853	5.02719e-06	F203220.dat	Q20480_S_8.mgf	43.59	1	1	3.43348	0	0	0	0	0	0	0	1	0	0	0	0	-1.20468	-0.186213	0.331243	Red	-1.40136	-0.337444	0.0670892	Red	-1.68852	-0.523855	0.034254	Blue
WP_013873380.1	hydroxymethylglutaryl-CoA lyase [Frankia symbiont of Datisca glomerata]	5.52372	33123.8	1	1	0.0301898	3.76738e-06	F203213.dat	Q20473_S_3.mgf	25.5	1	1	2.26537	0	1	0	0	0	0	0	0	0	0	0	0	-1.20513	-0.186586	0.297781	Red	1.44681	0.36936	0.094302	Red	1.31915	0.276987	0.346255	Red
WP_013873397.1	2-hydroxy-6-oxo-2,4-heptadienoate hydrolase [Frankia symbiont of Datisca glomerata]	5.32605	31072.9	1	21	0.675829	8.43366e-05	F203214.dat	Q20474_S_B.mgf	63.93	1	1	4.24028	0	0	0	0	0	0	0	0	7	0	3	0	-1.20833	-0.189242	0.388239	Red	1.65517	0.503905	0.223964	Green	1.41379	0.346276	0.295238	Red
WP_013873415.1	hypothetical protein [Frankia symbiont of Datisca glomerata]	8.95351	27742.1	1	13	0.468602	5.84767e-05	F203224.dat	Q20484_S_11.mgf	52.35	1	4	4.61538	0	0	0	0	0	0	0	0	3	0	4	0	-1.22222	-0.200671	0.400374	Red	1	0	0.5	Red	1.72727	0.546544	0.32736	Green
WP_013873419.1	mammalian cell entry protein [Frankia symbiont of Datisca glomerata]	5.36449	43009.9	1	1	0.0232505	2.90142e-06	F203221.dat	Q20481_S_9.mgf	59.1	1	1	4.05728	0	0	0	0	0	0	0	0	1	0	0	0
WP_013873431.1	acyl-CoA dehydrogenase [Frankia symbiont of Datisca glomerata]	5.5113	43398.5	1	1	0.0230423	2.87544e-06	F203214.dat	Q20474_S_B.mgf	25.61	1	1	1.98511	0	0	0	0	0	0	0	0	0	0	0	0	-1.22222	-0.200671	0.177616	Red	1.39394	0.332134	0.0975989	Red	1.45455	0.374693	0.0187951	Orange
WP_013873460.1	extracellular ligand-binding receptor [Frankia symbiont of Datisca glomerata]	5.09894	54204.9	1	1	0.0184485	2.30219e-06	F203214.dat	Q20474_S_B.mgf	36.24	1	1	1.28913	0	0	0	0	0	0	0	0	0	0	0	0	-1.22989	-0.206921	0.107192	Red	1.00935	0.00930239	0.462578	Red	1.26168	0.232446	0.0570417	Red
WP_013873475.1	MULTISPECIES: glyoxalase/bleomycin resistance protein/dioxygenase [Frankia]	5.57473	13757	1	1	0.0726905	9.07104e-06	F203214.dat	Q20474_S_B.mgf	37.85	1	1	10.2362	0	0	0	0	0	0	0	0	0	0	0	0	-1.25	-0.223144	0.362329	Red	1.2	0.182322	0.397628	Red	3	1.09861	0.173245	Green
WP_013873519.1	glycine cleavage system protein H [Frankia symbiont of Datisca glomerata]	4.3148	13747.9	1	1	0.0727385	9.07702e-06	F203214.dat	Q20474_S_B.mgf	38.91	1	1	5.55556	0	0	0	0	0	0	0	0	0	0	0	0	-1.25	-0.223144	0.352	Red	2	0.693147	0.13972	Green	2	0.693147	0.173245	Green
WP_013873521.1	MerR family transcriptional regulator [Frankia symbiont of Datisca glomerata]	9.72722	28299.1	1	1	0.0353368	4.40967e-06	F203211.dat	Q20471_S_1.mgf	34.13	1	1	3.44828	0	0	0	0	0	0	0	0	0	0	0	0	-1.25	-0.223144	0.362329	Red	-1.66667	-0.510826	0.245884	Green	2	0.693147	0.264976	Green
WP_013873527.1	cell division protein FtsK [Frankia symbiont of Datisca glomerata]	6.0561	109722	1	1	0.00911396	1.13733e-06	F203211.dat	Q20471_S_1.mgf	40.31	1	1	0.659755	0	0	0	0	0	0	0	0	0	0	0	0	-1.25	-0.223144	0.338934	Red	1.1	0.0953102	0.436988	Red	2	0.693147	0.0831164	Green
WP_013873532.1	phosphohistidine phosphatase [Frankia symbiont of Datisca glomerata]	6.51104	18758	1	2	0.106621	1.33052e-05	F203224.dat	Q20484_S_11.mgf	42.78	1	1	5.71429	0	0	0	0	0	0	0	0	0	0	1	0	-1.25	-0.223144	0.352	Red	2.2	0.788457	0.213159	Green	3.6	1.28093	0.0842961	Green
WP_013873578.1	methionine gamma-lyase [Frankia symbiont of Datisca glomerata]	5.82725	41738.7	1	2	0.0479171	5.97957e-06	F203220.dat	Q20480_S_8.mgf	91.48	1	1	4.56853	0	0	1	0	0	0	0	1	0	0	0	0	-1.25	-0.223144	0.362329	Red	-1.66667	-0.510826	0.245884	Green	1.4	0.336472	0.338934	Red
WP_013873586.1	NUDIX hydrolase [Frankia symbiont of Datisca glomerata]	4.87095	18411.7	1	7	0.380194	4.74443e-05	F203214.dat	Q20474_S_B.mgf	85.69	1	2	7.22892	0	0	0	0	0	0	0	0	0	0	3	0	-1.25	-0.223144	0.352	Red	2	0.693147	0.0945018	Green	1.8	0.587787	0.15625	Green
WP_013873599.1	membrane protein [Frankia symbiont of Datisca glomerata]	9.70355	67603.1	1	1	0.0147922	1.84592e-06	F203214.dat	Q20474_S_B.mgf	25.58	1	1	1.41287	0	0	0	0	0	0	0	0	0	0	0	0	-1.25	-0.223144	0.352	Red	1	0	0.5	Red	-1.25	-0.223144	0.352	Red
WP_013873602.1	phosphoglycerate mutase [Frankia symbiont of Datisca glomerata]	5.50409	27476	1	2	0.0727908	9.08355e-06	F203214.dat	Q20474_S_B.mgf	49.12	1	2	3.42205	0	0	0	0	0	0	0	0	0	0	0	0	-1.25	-0.223144	0.362329	Red	-1.66667	-0.510826	0.245884	Green	1.8	0.587787	0.280719	Green
WP_013873720.1	MULTISPECIES: hypothetical protein [Frankia]	6.82076	10457.4	1	2	0.191252	2.38663e-05	F203211.dat	Q20471_S_1.mgf	27.25	1	1	7.29167	0	0	0	0	0	0	0	0	0	0	1	0	-1.25	-0.223144	0.362329	Red	-1.25	-0.223144	0.362329	Red	1.8	0.587787	0.280719	Green
WP_013873730.1	hypothetical protein [Frankia symbiont of Datisca glomerata]	6.02083	40741.9	1	2	0.0490895	6.12587e-06	F203211.dat	Q20471_S_1.mgf	57.08	1	1	3.57143	0	0	0	0	0	0	0	0	0	0	0	0	-1.25	-0.223144	0.362329	Red	1.4	0.336472	0.245884	Red	1.4	0.336472	0.245884	Red
WP_013873746.1	peroxidase [Frankia symbiont of Datisca glomerata]	6.06862	49112.6	1	1	0.0203614	2.54089e-06	F203214.dat	Q20474_S_B.mgf	25.06	1	1	1.75055	0	0	0	0	0	0	0	0	0	0	0	0	-1.25	-0.223144	0.362329	Red	-1.25	-0.223144	0.362329	Red	1	0	0.5	Red
WP_013873750.1	TetR family transcriptional regulator [Frankia symbiont of Datisca glomerata]	5.48886	21193.6	1	2	0.094368	1.17762e-05	F203214.dat	Q20474_S_B.mgf	43.65	1	1	4.56853	0	0	0	0	0	0	0	0	0	0	0	0	-1.25	-0.223144	0.352	Red	1	0	0.5	Red	1	0	0.5	Red
WP_013873774.1	alpha/beta hydrolase [Frankia symbiont of Datisca glomerata]	9.26461	33189.2	1	2	0.0602605	7.51989e-06	F203211.dat	Q20471_S_1.mgf	42.41	1	1	2.26537	0	0	0	0	0	0	0	0	0	0	1	0	-1.25	-0.223144	0.362329	Red	-1.66667	-0.510826	0.245884	Green	1	0	0.5	Red
WP_013873785.1	MULTISPECIES: imidazole glycerol phosphate synthase subunit HisH [Frankia]	6.36178	21010.8	1	1	0.0475945	5.9393e-06	F203223.dat	Q20483_S_10.mgf	33.93	1	1	5.94059	0	0	0	0	0	0	0	0	0	1	0	0	-1.25	-0.223144	0.352	Red	-1.66667	-0.510826	0.230025	Green	1	0	0.5	Red
WP_013873793.1	Txe/YoeB family addiction module toxin [Frankia symbiont of Datisca glomerata]	6.83103	10222.3	1	3	0.293477	3.66229e-05	F203211.dat	Q20471_S_1.mgf	40.48	1	2	8.13953	0	0	0	0	0	0	0	0	0	0	1	0
WP_013873821.1	peptidyl-prolyl cis-trans isomerase [Frankia symbiont of Datisca glomerata]	8.62825	28638.4	1	5	0.174591	2.17872e-05	F203211.dat	Q20471_S_1.mgf	51.66	1	3	3.22581	0	0	0	0	0	0	0	0	0	0	2	0	-1.25	-0.223144	0.362329	Red	-1.66667	-0.510826	0.245884	Green	1.8	0.587787	0.280719	Green
WP_013873840.1	CDP-diacylglycerol--inositol 3-phosphatidyltransferase [Frankia symbiont of Datisca glomerata]	9.67917	23365.6	1	1	0.0427979	5.34074e-06	F203214.dat	Q20474_S_B.mgf	28.95	1	1	3.50877	0	0	0	0	0	0	0	0	0	0	0	0	-1.25	-0.223144	0.362329	Red	1	0	0.5	Red	-1.66667	-0.510826	0.245884	Green
WP_013873842.1	hydrolase [Frankia symbiont of Datisca glomerata]	5.8778	20059.1	1	2	0.0997052	1.24422e-05	F203216.dat	Q20476_S_5.mgf	36.71	1	1	5.37634	0	0	0	1	1	0	0	0	0	0	0	0	-1.27273	-0.241162	0.293957	Red	-1.4	-0.336472	0.23831	Red	1.14286	0.133531	0.4199	Red
WP_013873847.1	cell wall hydrolase [Frankia symbiont of Datisca glomerata]	7.83062	29011.9	1	1	0.0344686	4.30133e-06	F203212.dat	Q20472_S_2.mgf	32.96	1	1	3.84615	1	0	0	0	0	0	0	0	0	0	0	0	-1.27778	-0.245122	0.29316	Red	1.05072	0.0494801	0.457341	Red	1.26812	0.237532	0.271255	Red
WP_013873848.1	hypothetical protein [Frankia symbiont of Datisca glomerata]	6.08503	31487.4	1	3	0.0952763	1.18895e-05	F203211.dat	Q20471_S_1.mgf	35.19	1	1	4.68227	0	0	0	0	0	0	0	0	0	0	1	0	-1.28	-0.24686	0.303645	Red	2.53125	0.928713	0.0296567	Blue	2.5625	0.940983	0.121865	Green
WP_013873903.1	6-deoxyerythronolide-B synthase [Frankia symbiont of Datisca glomerata]	5.53864	111608	1	6	0.0537595	6.70864e-06	F203224.dat	Q20484_S_11.mgf	48.19	2	1	1.47059	0	0	3	0	0	0	0	0	0	0	1	0
WP_013873917.1	molecular chaperone DnaJ [Frankia symbiont of Datisca glomerata]	5.74015	27657.2	1	5	0.180785	2.25601e-05	F203214.dat	Q20474_S_B.mgf	64.88	1	2	4.66926	0	0	0	0	0	0	0	0	0	0	1	0	-1.28571	-0.251314	0.203626	Red	1.26984	0.238892	0.107234	Red	1.60317	0.471986	0.0730025	Green
WP_013873918.1	ATPase [Frankia symbiont of Datisca glomerata]	6.29696	44394.7	1	3	0.0675757	8.43275e-06	F203211.dat	Q20471_S_1.mgf	46.63	1	1	4.75	0	0	0	0	0	0	0	0	0	0	1	0	-1.28571	-0.251314	0.280719	Red	-1.28571	-0.251314	0.245884	Red	-1.125	-0.117783	0.407451	Red
WP_013873927.1	NADH:flavin oxidoreductase [Frankia symbiont of Datisca glomerata]	5.23041	75177.5	1	70	0.93113	0.000116196	F203223.dat	Q20483_S_10.mgf	35.9	1	14	0.945946	7	8	7	7	6	0	11	10	0	14	0	0
WP_013873933.1	branched-chain amino acid ABC transporter substrate-binding protein [Frankia symbiont of Datisca glomerata]	5.27652	44023.1	1	2	0.0454307	5.66929e-06	F203224.dat	Q20484_S_11.mgf	47.23	1	1	2.6506	0	0	0	0	0	0	0	0	0	0	1	0	-1.29577	-0.259109	0.210921	Red	1.1413	0.132172	0.303256	Red	1.09783	0.0933319	0.405364	Red
WP_013873934.1	branched-chain amino acid ABC transporter substrate-binding protein [Frankia symbiont of Datisca glomerata]	7.00902	44567.8	1	4	0.089751	1.12e-05	F203220.dat	Q20480_S_8.mgf	32.18	1	1	2.16867	1	0	1	1	0	0	0	1	0	0	0	0	-1.3	-0.262364	0.208433	Red	2.07692	0.730888	0.0737589	Green	2.46154	0.900787	0.264424	Green
WP_013873952.1	hypothetical protein [Frankia symbiont of Datisca glomerata]	10.4198	11519.3	1	2	0.173621	2.16661e-05	F203214.dat	Q20474_S_B.mgf	41.59	1	2	12.2642	0	0	0	0	0	0	0	0	0	0	0	0	-1.30435	-0.265703	0.235522	Red	1.25	0.223144	0.277406	Red	2.06667	0.725937	0.0940497	Green
WP_013874036.1	iron-sulfur cluster assembly accessory protein [Frankia symbiont of Datisca glomerata]	5.31705	21094.8	1	2	0.0948103	1.18314e-05	F203211.dat	Q20471_S_1.mgf	31.01	1	2	4.0201	0	0	0	0	0	0	0	0	0	0	0	0	-1.30435	-0.265703	0.36965	Red	-1.25	-0.223144	0.396332	Red	-1.30435	-0.265703	0.39288	Red
WP_013874041.1	MULTISPECIES: hypothetical protein [Frankia]	4.80956	7861.16	1	1	0.127208	1.58742e-05	F203214.dat	Q20474_S_B.mgf	27.38	1	1	14.4928	0	0	0	0	0	0	0	0	0	0	0	0	-1.3125	-0.271934	0.157648	Red	1.33333	0.287682	0.294238	Red	1.47619	0.389465	0.284008	Red
WP_013874049.1	homocitrate synthase [Frankia symbiont of Datisca glomerata]	5.76979	40639.1	1	1	0.0246068	3.07068e-06	F203211.dat	Q20471_S_1.mgf	38.91	1	1	3.09278	0	0	0	0	0	0	0	0	0	0	0	0	-1.328	-0.283674	0.0674972	Red	1.14006	0.131081	0.232523	Red	1.26807	0.237498	0.0472775	Orange
WP_013874052.1	prevent-host-death protein [Frankia symbiont of Datisca glomerata]	4.70779	10214.3	1	1	0.0979021	1.22172e-05	F203211.dat	Q20471_S_1.mgf	27.84	1	1	12.766	0	0	0	0	0	0	0	0	0	0	0	0	-1.33333	-0.287682	0.362329	Red	2	0.693147	0.232169	Green	4.125	1.41707	0.161586	Green
WP_013874088.1	cobalt transporter [Frankia symbiont of Datisca glomerata]	5.51717	7636.96	1	17	2.22602	0.000277784	F203223.dat	Q20483_S_10.mgf	52.28	1	1	10.9589	1	1	1	2	1	1	1	1	1	1	1	1	-1.33333	-0.287682	0.280719	Red	5.5	1.70475	0.0547649	Green	2.75	1.0116	0.163892	Green
WP_013874091.1	magnesium-transporting ATPase [Frankia symbiont of Datisca glomerata]	5.20311	91823.8	1	2	0.0217809	2.71803e-06	F203224.dat	Q20484_S_11.mgf	27.69	1	2	0.788288	0	0	0	0	0	0	0	0	0	0	2	0	-1.33333	-0.287682	0.352	Red	1	0	0.5	Red	1.5	0.405465	0.297321	Green
WP_013874093.1	ferredoxin [Frankia symbiont of Datisca glomerata]	5.12572	34584.3	1	1	0.0289148	3.60827e-06	F203211.dat	Q20471_S_1.mgf	29.44	1	1	3.33333	0	0	0	0	0	0	0	0	0	0	0	0	-1.33333	-0.287682	0.199104	Red	1	0	0.5	Red	1.25	0.223144	0.368879	Red
WP_013874150.1	membrane protein [Frankia symbiont of Datisca glomerata]	5.85843	44241.3	1	3	0.0678099	8.46199e-06	F203214.dat	Q20474_S_B.mgf	38.91	1	3	2.98507	0	0	0	0	0	0	0	0	0	0	0	0	-1.33333	-0.287682	0.114036	Red	-1.02521	-0.0248976	0.422736	Red	-1.50617	-0.409572	0.0540062	Green
WP_013874193.1	serine/threonine protein kinase [Frankia symbiont of Datisca glomerata]	6.62135	79621.2	1	1	0.0125595	1.56729e-06	F203224.dat	Q20484_S_11.mgf	34.62	1	1	1.67526	0	0	0	0	0	0	0	0	0	0	1	0
WP_013874204.1	potassium-transporting ATPase subunit A [Frankia symbiont of Datisca glomerata]	9.58583	57461.3	1	1	0.017403	2.17172e-06	F203221.dat	Q20481_S_9.mgf	30.36	1	1	1.26582	0	0	0	0	0	0	0	0	1	0	0	0	-1.33333	-0.287682	0.352	Red	3	1.09861	0.108958	Green	4	1.38629	0.127869	Green
WP_013874228.1	ABC transporter-like protein [Frankia symbiont of Datisca glomerata]	9.50608	135133	1	2	0.0148003	1.84692e-06	F203214.dat	Q20474_S_B.mgf	43.1	1	2	0.535988	0	0	0	0	0	0	0	0	0	0	0	0	-1.33333	-0.287682	0.352	Red	1.5	0.405465	0.297321	Green	2.75	1.0116	0.180171	Green
WP_013874234.1	hypothetical protein [Frankia symbiont of Datisca glomerata]	8.98398	36111.5	1	1	0.027692	3.45568e-06	F203214.dat	Q20474_S_B.mgf	27.19	1	1	3.9039	0	0	0	0	0	0	0	0	0	0	0	0	-1.33333	-0.287682	0.217665	Red	3.16667	1.15268	0.0728834	Green	2.83333	1.04145	0.108595	Green
WP_013874256.1	ABC transporter ATP-binding protein [Frankia symbiont of Datisca glomerata]	9.32978	34057	1	3	0.0880875	1.09924e-05	F203211.dat	Q20471_S_1.mgf	45.5	1	1	2.8125	0	0	0	0	0	0	0	0	0	0	2	0	-1.33333	-0.287682	0.352	Red	2.75	1.0116	0.128217	Green	4.25	1.44692	0.156458	Green
WP_013874299.1	MULTISPECIES: type VII secretion protein [Frankia]	5.038	10439.1	1	14	1.34112	0.000167358	F203215.dat	Q20475_S_4.mgf	65.41	1	2	18.3673	1	1	0	2	2	2	2	0	1	2	0	1	-1.33333	-0.287682	0.352	Red	-1.33333	-0.287682	0.352	Red	1.5	0.405465	0.297321	Green
WP_013874303.1	nitroreductase [Frankia symbiont of Datisca glomerata]	9.09332	14984.7	1	9	0.600611	7.49502e-05	F203213.dat	Q20473_S_3.mgf	66.17	1	1	7.19424	1	1	0	1	0	0	1	0	1	1	0	0	-1.33333	-0.287682	0.352	Red	1.5	0.405465	0.230025	Green	2	0.693147	0.18695	Green
WP_013874305.1	UDP-N-acetylmuramate--L-alanine ligase [Frankia symbiont of Datisca glomerata]	5.44075	51640.8	1	2	0.038729	4.83299e-06	F203214.dat	Q20474_S_B.mgf	83.95	1	1	2.8	0	0	0	0	0	0	0	0	0	0	0	0	-1.33333	-0.287682	0.352	Red	1	0	0.5	Red	2	0.693147	0.18695	Green
WP_013874316.1	hypothetical protein [Frankia symbiont of Datisca glomerata]	4.86548	12193.3	1	61	5.00276	0.000624293	F203224.dat	Q20484_S_11.mgf	58.52	1	3	11.9266	0	23	0	14	0	0	8	0	10	0	3	0	-1.33333	-0.287682	0.352	Red	1	0	0.5	Red	1	0	0.5	Red
WP_013874318.1	phospho-N-acetylmuramoyl-pentapeptide-transferase [Frankia symbiont of Datisca glomerata]	9.37262	37524	1	1	0.0266496	3.3256e-06	F203214.dat	Q20474_S_B.mgf	58.93	1	1	2.25352	0	0	0	0	0	0	0	0	0	0	0	0	-1.33333	-0.287682	0.352	Red	1.25	0.223144	0.352	Red	3.25	1.17865	0.0906517	Green
WP_013874320.1	UDP-N-acetylmuramoyl-L-alanyl-D-glutamate--2,6-diaminopimelate ligase [Frankia symbiont of Datisca glomerata]	7.22376	56964.8	1	2	0.0351094	4.38129e-06	F203214.dat	Q20474_S_B.mgf	41.22	1	1	1.91304	0	0	0	0	0	0	0	0	0	0	1	0	-1.33333	-0.287682	0.352	Red	1.25	0.223144	0.362329	Red	1	0	0.5	Red
WP_013874333.1	MULTISPECIES: hypothetical protein [Frankia]	4.08759	9084.6	1	1	0.110076	1.37364e-05	F203210.dat	Q20470_S_A.mgf	33.97	1	1	35.3659	0	0	1	0	0	0	0	0	0	0	0	0	-1.33333	-0.287682	0.352	Red	1.25	0.223144	0.352	Red	2.25	0.81093	0.234098	Green
WP_013874338.1	VWA domain-containing protein [Frankia symbiont of Datisca glomerata]	8.12562	33424.7	1	2	0.059836	7.46693e-06	F203214.dat	Q20474_S_B.mgf	41.5	1	2	3.76176	0	0	0	0	0	0	0	0	0	0	0	0	-1.33333	-0.287682	0.352	Red	1.25	0.223144	0.362329	Red	1.75	0.559616	0.264567	Green
WP_013874348.1	hypothetical protein [Frankia symbiont of Datisca glomerata]	6.88123	41492.5	1	8	0.192806	2.40602e-05	F203221.dat	Q20481_S_9.mgf	68.97	1	6	2.75689	0	0	0	0	0	0	0	0	6	0	1	0	-1.33333	-0.287682	0.352	Red	-1.33333	-0.287682	0.352	Red	1.5	0.405465	0.297321	Green
WP_013874349.1	3-deoxy-7-phosphoheptulonate synthase [Frankia symbiont of Datisca glomerata]	5.85138	49076.3	1	1	0.0203765	2.54277e-06	F203224.dat	Q20484_S_11.mgf	48.18	1	1	1.99115	0	0	0	0	0	0	0	0	0	0	1	0	-1.33333	-0.287682	0.352	Red	1.25	0.223144	0.352	Red	1.75	0.559616	0.198251	Green
WP_013874353.1	glycerol acyltransferase [Frankia symbiont of Datisca glomerata]	10.4126	32300	1	2	0.0619195	7.72692e-06	F203214.dat	Q20474_S_B.mgf	62.93	1	2	3.40136	0	0	0	0	0	0	0	0	0	0	0	0	-1.33333	-0.287682	0.352	Red	-1.33333	-0.287682	0.352	Red	1.25	0.223144	0.362329	Red
WP_013874361.1	metallophosphoesterase [Frankia symbiont of Datisca glomerata]	5.52106	28668.5	1	3	0.104645	1.30586e-05	F203220.dat	Q20480_S_8.mgf	41.95	1	1	3.52941	0	0	0	0	0	0	1	1	0	0	0	0	-1.33333	-0.287682	0.352	Red	1	0	0.5	Red	2	0.693147	0.245884	Green
WP_013874380.1	ABC transporter ATP-binding protein [Frankia symbiont of Datisca glomerata]	8.02502	30898.2	1	2	0.0647286	8.07747e-06	F203223.dat	Q20483_S_10.mgf	46.08	1	1	3.125	0	0	0	0	0	0	0	0	1	1	0	0	-1.33333	-0.287682	0.352	Red	1	0	0.5	Red	-1.33333	-0.287682	0.352	Red
WP_013874385.1	cytochrome c oxidase caa3-type, assembly factor CtaG-like protein [Frankia symbiont of Datisca glomerata]	7.9986	42519.3	1	3	0.0705562	8.8047e-06	F203224.dat	Q20484_S_11.mgf	95.04	1	1	2.53165	0	0	0	0	0	0	0	0	0	0	1	0	-1.33333	-0.287682	0.352	Red	-1.33333	-0.287682	0.352	Red	1.75	0.559616	0.198251	Green
WP_013874389.1	hypothetical protein [Frankia symbiont of Datisca glomerata]	5.11591	14787.7	1	6	0.405741	5.06324e-05	F203221.dat	Q20481_S_9.mgf	43.7	1	3	9.42029	0	0	0	0	1	0	0	0	3	2	0	0	-1.33333	-0.287682	0.352	Red	-1.33333	-0.287682	0.352	Red	1.5	0.405465	0.297321	Green
WP_013874408.1	nitrilotriacetate monooxygenase family FMN-dependent oxidoreductase [Frankia symbiont of Datisca glomerata]	5.73969	49534.3	1	2	0.0403761	5.03852e-06	F203214.dat	Q20474_S_B.mgf	41.88	1	1	1.97802	0	0	0	0	0	0	0	0	0	0	0	0	-1.33333	-0.287682	0.352	Red	1	0	0.5	Red	1.5	0.405465	0.297321	Green
WP_013874421.1	epimerase [Frankia symbiont of Datisca glomerata]	11.028	31451.8	1	5	0.158973	1.98383e-05	F203216.dat	Q20476_S_5.mgf	42.57	1	1	3.61842	1	0	0	1	1	0	0	0	0	1	1	0
WP_013874426.1	hypothetical protein [Frankia symbiont of Datisca glomerata]	11.539	7416.12	1	1	0.134841	1.68268e-05	F203224.dat	Q20484_S_11.mgf	30.18	1	1	10.1449	0	0	0	0	0	0	0	0	0	0	1	0	-1.33333	-0.287682	0.352	Red	-1.33333	-0.287682	0.352	Red	-1.33333	-0.287682	0.352	Red
WP_013874444.1	hypothetical protein [Frankia symbiont of Datisca glomerata]	9.72369	21252.9	1	2	0.0941049	1.17433e-05	F203214.dat	Q20474_S_B.mgf	25.15	1	2	4.78469	0	0	0	0	0	0	0	0	0	0	0	0	-1.33333	-0.287682	0.352	Red	-1.33333	-0.287682	0.352	Red	1.25	0.223144	0.362329	Red
WP_013874455.1	haloacid dehalogenase [Frankia symbiont of Datisca glomerata]	5.78743	44806	1	1	0.0223184	2.78511e-06	F203224.dat	Q20484_S_11.mgf	26.74	1	1	2.25225	0	0	0	0	0	0	0	0	0	0	1	0
WP_013874456.1	hypothetical protein [Frankia symbiont of Datisca glomerata]	5.11269	21529.5	1	14	0.65027	8.1147e-05	F203214.dat	Q20474_S_B.mgf	72.15	1	4	5.55556	0	0	0	0	0	0	0	0	2	0	5	0
WP_013874473.1	bifunctional ornithine acetyltransferase/N-acetylglutamate synthase [Frankia symbiont of Datisca glomerata]	4.7632	38564.6	1	1	0.0259305	3.23586e-06	F203214.dat	Q20474_S_B.mgf	40.43	1	1	1.82768	0	0	0	0	0	0	0	0	0	0	0	0	-1.33333	-0.287682	0.352	Red	1	0	0.5	Red	2.75	1.0116	0.0230172	Blue
WP_013874474.1	N-acetyl-gamma-glutamyl-phosphate reductase [Frankia symbiont of Datisca glomerata]	5.30335	34736.9	1	1	0.0287879	3.59243e-06	F203211.dat	Q20471_S_1.mgf	30.65	1	1	2.63158	0	0	0	0	0	0	0	0	0	0	0	0	-1.33333	-0.287682	0.352	Red	-1.33333	-0.287682	0.352	Red	1.25	0.223144	0.362329	Red
WP_013874484.1	RNA methyltransferase [Frankia symbiont of Datisca glomerata]	6.84427	28246.9	1	1	0.0354022	4.41783e-06	F203224.dat	Q20484_S_11.mgf	57.32	1	1	3.59712	0	0	0	0	0	0	0	0	0	0	1	0	-1.33333	-0.287682	0.321665	Red	1.25	0.223144	0.357444	Red	1.875	0.628609	0.277204	Green
WP_013874501.1	methyltransferase [Frankia symbiont of Datisca glomerata]	10.2488	53382.6	1	1	0.0187327	2.33765e-06	F203211.dat	Q20471_S_1.mgf	32.27	1	1	1.35135	0	0	0	0	0	0	0	0	0	0	0	0	-1.33333	-0.287682	0.352	Red	-1.33333	-0.287682	0.352	Red	1.25	0.223144	0.362329	Red
WP_013874507.1	MULTISPECIES: DNA-directed RNA polymerase subunit omega [Frankia]	4.5137	10018.2	1	10	0.998185	0.000124563	F203220.dat	Q20480_S_8.mgf	63.07	1	1	21.2766	0	1	0	1	1	1	1	1	1	0	2	0	-1.33333	-0.287682	0.352	Red	-1.33333	-0.287682	0.352	Red	-1.33333	-0.287682	0.352	Red
WP_013874514.1	aspartate carbamoyltransferase [Frankia symbiont of Datisca glomerata]	7.07767	33225.3	1	2	0.060195	7.51173e-06	F203211.dat	Q20471_S_1.mgf	59.45	1	1	4.56026	0	0	0	0	0	0	0	0	0	0	0	0	-1.33333	-0.287682	0.352	Red	1	0	0.5	Red	1.5	0.405465	0.230025	Green
WP_013874520.1	3-dehydroquinate dehydratase [Frankia symbiont of Datisca glomerata]	5.84202	16989.7	1	5	0.294296	3.67252e-05	F203214.dat	Q20474_S_B.mgf	64.25	1	1	6.25	0	0	0	0	0	0	0	0	0	0	2	0	-1.33333	-0.287682	0.352	Red	-1.33333	-0.287682	0.352	Red	1	0	0.5	Red
WP_013874525.1	shikimate dehydrogenase [Frankia symbiont of Datisca glomerata]	6.24038	35664.7	1	2	0.0560778	6.99794e-06	F203224.dat	Q20484_S_11.mgf	52.25	1	1	3.38028	0	0	0	0	0	0	0	0	0	0	1	0
WP_013874567.1	short-chain dehydrogenase [Frankia symbiont of Datisca glomerata]	5.9324	25781.7	1	1	0.0387871	4.84024e-06	F203224.dat	Q20484_S_11.mgf	28.33	1	1	3.87597	0	0	0	0	0	0	0	0	0	0	1	0	-1.33333	-0.287682	0.352	Red	-1.33333	-0.287682	0.352	Red	-1.33333	-0.287682	0.352	Red
WP_013874576.1	transcriptional regulator [Frankia symbiont of Datisca glomerata]	7.63572	11803.2	1	1	0.0847226	1.05725e-05	F203215.dat	Q20475_S_4.mgf	26.95	1	1	6.30631	0	0	0	1	0	0	0	0	0	0	0	0
WP_013874628.1	ATPase [Frankia symbiont of Datisca glomerata]	4.99435	27312.5	1	2	0.0732265	9.13792e-06	F203214.dat	Q20474_S_B.mgf	33.48	1	1	2.85714	0	0	0	0	0	0	0	0	0	0	0	0	-1.33333	-0.287682	0.352	Red	-1.33333	-0.287682	0.352	Red	-1.33333	-0.287682	0.352	Red
WP_013874645.1	hypothetical protein [Frankia symbiont of Datisca glomerata]	4.55234	15901.7	1	2	0.125773	1.56952e-05	F203223.dat	Q20483_S_10.mgf	45.03	1	1	10.8974	0	0	0	1	0	0	0	0	0	1	0	0	-1.33333	-0.287682	0.352	Red	-1.33333	-0.287682	0.352	Red	-1.33333	-0.287682	0.352	Red
WP_013874647.1	hypothetical protein [Frankia symbiont of Datisca glomerata]	8.00202	20989.5	1	2	0.0952857	1.18907e-05	F203214.dat	Q20474_S_B.mgf	32.88	1	2	4.6729	0	0	0	0	0	0	0	0	0	0	0	0	-1.33333	-0.287682	0.352	Red	1.5	0.405465	0.297321	Green	1	0	0.5	Red
WP_013874649.1	hypothetical protein [Frankia symbiont of Datisca glomerata]	7.21175	51886.6	1	2	0.0385456	4.8101e-06	F203214.dat	Q20474_S_B.mgf	26.14	1	2	1.64948	0	0	0	0	0	0	0	0	0	0	0	0	-1.33333	-0.287682	0.352	Red	1	0	0.5	Red	1.75	0.559616	0.143932	Green
WP_013874658.1	TetR family transcriptional regulator [Frankia symbiont of Datisca glomerata]	7.05559	25908.2	1	1	0.0385978	4.81661e-06	F203211.dat	Q20471_S_1.mgf	59.91	1	1	5.50847	0	0	0	0	0	0	0	0	0	0	0	0	-1.33333	-0.287682	0.352	Red	1	0	0.5	Red	-1.33333	-0.287682	0.352	Red
WP_013874659.1	3-hydroxy-2-methylbutyryl-CoA dehydrogenase [Frankia symbiont of Datisca glomerata]	5.8068	25870.7	1	4	0.154615	1.92944e-05	F203211.dat	Q20471_S_1.mgf	32.35	1	2	4.34783	0	0	0	0	0	0	0	0	0	0	0	0	-1.33333	-0.287682	0.352	Red	-1.33333	-0.287682	0.352	Red	1	0	0.5	Red
WP_013874660.1	acetyl-CoA acetyltransferase [Frankia symbiont of Datisca glomerata]	5.51809	39871.7	1	1	0.0250804	3.12978e-06	F203214.dat	Q20474_S_B.mgf	43.51	1	1	3.86598	0	0	0	0	0	0	0	0	0	0	0	0	-1.33333	-0.287682	0.352	Red	-1.33333	-0.287682	0.352	Red	-1.33333	-0.287682	0.352	Red
WP_013874664.1	hypothetical protein [Frankia symbiont of Datisca glomerata]	5.76284	15850.8	1	3	0.189265	2.36183e-05	F203224.dat	Q20484_S_11.mgf	45.85	1	1	6.84932	0	0	0	0	0	0	0	0	0	0	1	0	-1.33333	-0.287682	0.352	Red	1.5	0.405465	0.230025	Green	1.75	0.559616	0.143932	Green
WP_013874698.1	molecular chaperone DnaJ [Frankia symbiont of Datisca glomerata]	9.28879	43293.3	1	1	0.0230982	2.88243e-06	F203224.dat	Q20484_S_11.mgf	49.1	1	1	2.48139	0	0	0	0	0	0	0	0	0	0	1	0
WP_013874733.1	acyl carrier protein [Frankia symbiont of Datisca glomerata]	3.90152	8558.34	1	439	51.295	0.0064011	F203218.dat	Q20478_S_C.mgf	91.87	1	42	13.4146	16	34	9	27	16	31	38	28	43	48	26	38	-1.33333	-0.287682	0.352	Red	1	0	0.5	Red	-1.33333	-0.287682	0.352	Red
WP_013874748.1	MULTISPECIES: hypothetical protein [Frankia]	7.76192	7417.7	1	1	0.134813	1.68233e-05	F203213.dat	Q20473_S_3.mgf	77.57	1	1	25.3731	0	1	0	0	0	0	0	0	0	0	0	0	-1.33333	-0.287682	0.352	Red	-1.33333	-0.287682	0.352	Red	1.25	0.223144	0.362329	Red
WP_013874767.1	alpha/beta hydrolase [Frankia symbiont of Datisca glomerata]	5.7676	29467.3	1	6	0.203615	2.54091e-05	F203211.dat	Q20471_S_1.mgf	57.4	1	2	4.62633	0	0	0	0	0	0	0	0	0	0	2	0	-1.33333	-0.287682	0.352	Red	1.25	0.223144	0.362329	Red	1.25	0.223144	0.362329	Red
WP_013874768.1	hypothetical protein [Frankia symbiont of Datisca glomerata]	4.90392	25720.3	1	1	0.0388798	4.85181e-06	F203214.dat	Q20474_S_B.mgf	41.05	1	1	3.90625	0	0	0	0	0	0	0	0	0	0	0	0	-1.33333	-0.287682	0.352	Red	-1.33333	-0.287682	0.352	Red	-1.33333	-0.287682	0.352	Red
WP_013874769.1	tRNA-2-methylthio-N(6)-dimethylallyladenosine synthase MiaB [Frankia symbiont of Datisca glomerata]	7.28398	50595	1	2	0.0395296	4.93289e-06	F203224.dat	Q20484_S_11.mgf	44.81	1	1	1.49254	1	0	0	0	0	0	0	0	0	0	1	0
WP_013874779.1	CDP-diacylglycerol--glycerol-3-phosphate 3-phosphatidyltransferase [Frankia symbiont of Datisca glomerata]	8.88358	20805.4	1	3	0.144193	1.79939e-05	F203214.dat	Q20474_S_B.mgf	37.93	1	1	8	0	0	0	0	0	0	0	0	0	0	2	0	-1.33333	-0.287682	0.352	Red	-1.33333	-0.287682	0.352	Red	-1.33333	-0.287682	0.352	Red
WP_013874787.1	phosphoketolase [Frankia symbiont of Datisca glomerata]	6.13099	88949.9	1	1	0.0112423	1.40292e-06	F203214.dat	Q20474_S_B.mgf	53.91	1	1	1.37845	0	0	0	0	0	0	0	0	0	0	0	0	-1.33333	-0.287682	0.352	Red	-1.33333	-0.287682	0.352	Red	1.25	0.223144	0.352	Red
WP_013874814.1	peptidase M50 [Frankia symbiont of Datisca glomerata]	9.09332	42100.4	1	1	0.0237527	2.9641e-06	F203214.dat	Q20474_S_B.mgf	34.13	1	1	4.03023	0	0	0	0	0	0	0	0	0	0	0	0	-1.33333	-0.287682	0.352	Red	1	0	0.5	Red	1	0	0.5	Red
WP_013874851.1	methyltransferase [Frankia symbiont of Datisca glomerata]	9.66547	19465.3	1	5	0.256868	3.20545e-05	F203224.dat	Q20484_S_11.mgf	27.4	1	3	3.78378	0	0	2	0	0	0	0	0	0	0	3	0
WP_013874858.1	D-alanine--D-alanine ligase A [Frankia symbiont of Datisca glomerata]	5.03473	39455.5	1	2	0.05069	6.3256e-06	F203214.dat	Q20474_S_B.mgf	39.67	1	1	2.85714	0	0	0	0	0	0	0	0	0	0	0	0	-1.35294	-0.302281	0.313915	Red	1.73913	0.553385	0.207456	Green	1.78261	0.578078	0.189568	Green
WP_013874864.1	3-isopropylmalate dehydratase small subunit [Frankia symbiont of Datisca glomerata]	4.96736	22084.4	1	3	0.135843	1.69518e-05	F203225.dat	Q20485_S_12.mgf	53.99	1	1	7.31707	1	0	0	0	0	0	0	1	0	0	0	1	-1.35503	-0.303823	0.197309	Red	1.15284	0.142227	0.302828	Red	1.01747	0.0173165	0.475316	Red
WP_013874898.1	citramalate synthase [Frankia symbiont of Datisca glomerata]	5.47613	56856.1	1	4	0.0703531	8.77935e-06	F203214.dat	Q20474_S_B.mgf	76.07	1	2	2.47148	0	0	0	0	0	0	0	0	0	0	1	0	-1.375	-0.318454	0.348692	Red	1.04545	0.0444518	0.48062	Red	2	0.693147	0.113902	Green
WP_013874980.1	hypothetical protein [Frankia symbiont of Datisca glomerata]	5.75017	33069.9	1	1	0.030239	3.77352e-06	F203224.dat	Q20484_S_11.mgf	30.85	1	1	2.13415	0	0	0	0	0	0	0	0	0	0	1	0	-1.375	-0.318454	0.285734	Red	1.13636	0.127833	0.364345	Red	-2.2	-0.788457	0.0988764	Green
WP_013874985.1	hypothetical protein [Frankia symbiont of Datisca glomerata]	10.2396	18282	1	2	0.109397	1.36517e-05	F203211.dat	Q20471_S_1.mgf	53.68	1	1	5.32544	0	0	0	0	0	0	0	0	0	0	0	0	-1.375	-0.318454	0.160094	Red	1.36364	0.310155	0.230025	Red	1.18182	0.167054	0.400374	Red
WP_013874993.1	alpha-ketoglutarate decarboxylase [Frankia symbiont of Datisca glomerata]	7.78927	20965.8	1	5	0.238484	2.97604e-05	F203224.dat	Q20484_S_11.mgf	32.57	1	1	4.87805	0	0	0	0	0	0	0	0	0	0	1	0	-1.37811	-0.320713	0.297096	Red	-1.34466	-0.296141	0.299597	Red	-1.7205	-0.542613	0.187982	Green
WP_013875004.1	MULTISPECIES: ATP synthase subunit C [Frankia]	4.17725	8159.41	1	547	67.0392	0.00836581	F203210.dat	Q20470_S_A.mgf	58.32	1	11	12.3457	26	44	11	35	31	53	55	41	35	39	14	72	-1.38462	-0.325422	0.18695	Red	-1.5	-0.405465	0.0981306	Green	1.72222	0.543615	0.146059	Green
WP_013875031.1	type 11 methyltransferase [Frankia symbiont of Datisca glomerata]	9.05764	31434.9	1	42	1.33609	0.000166731	F203224.dat	Q20484_S_11.mgf	87.74	1	8	6.82594	6	0	0	4	0	0	5	3	0	7	8	0
WP_013875068.1	epimerase [Frankia symbiont of Datisca glomerata]	6.1338	35192	1	1	0.0284155	3.54597e-06	F203214.dat	Q20474_S_B.mgf	36.36	1	1	2.49221	0	0	0	0	0	0	0	0	0	0	0	0	-1.38462	-0.325422	0.0658888	Red	-1.05882	-0.0571584	0.352	Red	-1.125	-0.117783	0.245884	Red
WP_013875072.1	tRNA threonylcarbamoyladenosine biosynthesis protein TsaB [Frankia symbiont of Datisca glomerata]	6.91256	31041.3	1	1	0.0322152	4.02012e-06	F203214.dat	Q20474_S_B.mgf	33.5	1	1	2.57235	0	0	0	0	0	0	0	0	0	0	0	0	-1.4	-0.336472	0.343666	Red	-1.90909	-0.646627	0.244125	Green	-1.3125	-0.271934	0.393242	Red
WP_013875076.1	carbohydrate kinase [Frankia symbiont of Datisca glomerata]	7.25505	50962.2	1	2	0.0392447	4.89734e-06	F203211.dat	Q20471_S_1.mgf	42.66	1	2	1.57791	0	0	0	0	0	0	0	0	0	0	0	0	-1.4	-0.336472	0.338934	Red	1.28571	0.251314	0.397628	Red	1.28571	0.251314	0.379401	Red
WP_013875099.1	MULTISPECIES: 30S ribosomal protein S14 [Frankia]	11.2343	6991.74	1	35	5.00591	0.000624686	F203224.dat	Q20484_S_11.mgf	40.47	1	2	13.1148	0	0	0	0	0	0	21	0	10	0	2	0	-1.4	-0.336472	0.259259	Red	2.57143	0.944462	0.153011	Green	3.71429	1.31219	0.0899257	Green
WP_013875128.1	preprotein translocase subunit SecE [Frankia symbiont of Datisca glomerata]	10.8167	9037.97	1	1	0.110644	1.38073e-05	F203214.dat	Q20474_S_B.mgf	40.02	1	1	8.53659	0	0	0	0	0	0	0	0	0	0	0	0	-1.4	-0.336472	0.259259	Red	1	0	0.5	Red	-1.4	-0.336472	0.259259	Red
WP_013875131.1	MULTISPECIES: hypothetical protein [Frankia]	5.7634	16209.6	1	10	0.61692	7.69853e-05	F203216.dat	Q20476_S_5.mgf	88.93	1	1	7.38255	1	1	0	1	1	0	1	1	1	1	0	1	-1.4	-0.336472	0.245884	Red	1.71429	0.538997	0.0553936	Green	1.85714	0.619039	0.035242	Blue
WP_013875147.1	NADH-quinone oxidoreductase subunit L [Frankia symbiont of Datisca glomerata]	8.44909	73773.8	1	5	0.0677747	8.45759e-06	F203224.dat	Q20484_S_11.mgf	38.2	1	2	1.00287	0	0	0	0	0	0	0	0	0	0	2	0	-1.4	-0.336472	0.230025	Red	1	0	0.5	Red	1	0	0.5	Red
WP_013875209.1	ubiquinone biosynthesis protein UbiE [Frankia symbiont of Datisca glomerata]	5.74884	28684.8	1	6	0.20917	2.61023e-05	F203211.dat	Q20471_S_1.mgf	69.54	1	2	3.93701	0	0	0	0	0	0	0	0	0	0	2	0	-1.4	-0.336472	0.280719	Red	1.14286	0.133531	0.389025	Red	1.28571	0.251314	0.280719	Red
WP_013875212.1	DNA-binding response regulator [Frankia symbiont of Datisca glomerata]	5.39449	25107.3	1	2	0.0796582	9.94053e-06	F203210.dat	Q20470_S_A.mgf	35.7	1	2	4.86726	0	0	2	0	0	0	0	0	0	0	0	0	-1.4	-0.336472	0.338934	Red	1.42857	0.356675	0.303584	Red	2.85714	1.04982	0.154785	Green
WP_013875213.1	signal transduction histidine kinase [Frankia symbiont of Datisca glomerata]	5.18016	52040.9	1	1	0.0192157	2.39792e-06	F203214.dat	Q20474_S_B.mgf	39.63	1	1	2	0	0	0	0	0	0	0	0	0	0	0	0	-1.41379	-0.346276	0.330478	Red	1.53659	0.429563	0.203533	Green	2.04878	0.717245	0.149467	Green
WP_013875226.1	D-inositol-3-phosphate glycosyltransferase [Frankia symbiont of Datisca glomerata]	6.6786	44974.7	1	1	0.0222347	2.77466e-06	F203211.dat	Q20471_S_1.mgf	70.26	1	1	3.05882	0	0	0	0	0	0	0	0	0	0	0	0	-1.41667	-0.348307	0.0945018	Red	-1.13333	-0.125163	0.400374	Red	-1.13333	-0.125163	0.411409	Red
WP_013875227.1	hypothetical protein [Frankia symbiont of Datisca glomerata]	5.09219	17925.1	1	6	0.334726	4.17704e-05	F203211.dat	Q20471_S_1.mgf	48.68	1	2	5.52147	0	0	0	0	0	0	0	0	0	0	2	0	-1.42857	-0.356675	0.282767	Red	2.4	0.875469	0.0539694	Green	3.2	1.16315	0.0987226	Green
WP_013875228.1	fatty acid-binding protein [Frankia symbiont of Datisca glomerata]	5.80644	19439.9	1	1	0.0514406	6.41927e-06	F203214.dat	Q20474_S_B.mgf	29.81	1	1	3.93258	0	0	0	0	0	0	0	0	0	0	0	0	-1.42857	-0.356675	0.233802	Red	1.1	0.0953102	0.401241	Red	1.3	0.262364	0.377085	Red
WP_013875230.1	hypothetical protein [Frankia symbiont of Datisca glomerata]	4.58051	12152.3	1	6	0.493733	6.16129e-05	F203211.dat	Q20471_S_1.mgf	53.84	1	2	8.33333	0	0	0	0	0	0	0	0	0	0	2	0	-1.42857	-0.356675	0.24748	Red	2.5	0.916291	0.226407	Green	4.9	1.58924	0.0751567	Green
WP_013875285.1	transcriptional regulator [Frankia symbiont of Datisca glomerata]	5.92877	13755.1	1	1	0.0727005	9.07229e-06	F203211.dat	Q20471_S_1.mgf	26.14	1	1	11.7188	0	0	0	0	0	0	0	0	0	0	0	0	-1.42857	-0.356675	0.253579	Red	1.3	0.262364	0.24748	Red	-1.25	-0.223144	0.338934	Red
WP_013875291.1	hypothetical protein [Frankia symbiont of Datisca glomerata]	5.76514	53050.1	1	2	0.0377002	4.7046e-06	F203224.dat	Q20484_S_11.mgf	122.51	1	2	3.5503	0	0	0	0	0	0	0	0	0	0	2	0	-1.43478	-0.361013	0.25095	Red	3.36364	1.21302	0.00577388	Blue	3.90909	1.3633	0.10725	Green
WP_013875295.1	prevent-host-death protein [Frankia symbiont of Datisca glomerata]	4.79044	9180.69	1	1	0.108924	1.35926e-05	F203217.dat	Q20477_S_6.mgf	25.34	1	1	13.4146	0	0	0	0	0	1	0	0	0	0	0	0	-1.44	-0.364643	0.34098	Red	1.58333	0.459532	0.2335	Green	-1.16129	-0.149532	0.432051	Red
WP_013875313.1	hypothetical protein [Frankia symbiont of Datisca glomerata]	4.37875	9019.53	1	2	0.221741	2.7671e-05	F203221.dat	Q20481_S_9.mgf	27.47	1	2	19.7674	0	0	0	0	0	0	0	0	2	0	0	0	-1.46565	-0.382298	0.0966532	Red	-1.51181	-0.413308	0.0744645	Green	-3.42857	-1.23214	0.015714	Blue
WP_013875324.1	FmdB family transcriptional regulator [Frankia symbiont of Datisca glomerata]	7.55158	7432.36	1	1	0.134547	1.67901e-05	F203220.dat	Q20480_S_8.mgf	36.6	1	1	12.1622	0	0	0	0	0	0	0	1	0	0	0	0	-1.47027	-0.385446	0.0518865	Red	1.38603	0.326443	0.0377579	Orange	1.22059	0.199333	0.269612	Red
WP_013875332.1	GlcNAc-PI de-N-acetylase [Frankia symbiont of Datisca glomerata]	6.43948	23009.1	1	1	0.0434611	5.42351e-06	F203220.dat	Q20480_S_8.mgf	47.75	1	1	5	0	0	0	0	0	0	0	1	0	0	0	0	-1.472	-0.386622	0.0542808	Red	-1.09524	-0.0909718	0.158427	Red	-1.05747	-0.0558805	0.404248	Red
WP_013875334.1	ABC transporter permease [Frankia symbiont of Datisca glomerata]	10.285	67188.2	1	2	0.0297671	3.71463e-06	F203214.dat	Q20474_S_B.mgf	65.08	1	2	1.68712	0	0	0	0	0	0	0	0	0	0	0	0	-1.5	-0.405465	0.322886	Red	1.19048	0.174353	0.362329	Red	1	0	0.5	Red
WP_013875346.1	cytochrome P450 [Frankia symbiont of Datisca glomerata]	9.76975	52782.7	1	6	0.113674	1.41853e-05	F203211.dat	Q20471_S_1.mgf	49.15	1	2	2.31579	0	0	0	0	0	0	0	0	2	0	2	0
WP_013875364.1	MFS transporter [Frankia symbiont of Datisca glomerata]	9.70452	51869.1	1	72	1.38811	0.000173222	F203224.dat	Q20484_S_11.mgf	98.56	1	10	4.16667	7	3	2	0	2	1	5	6	1	4	10	1	-1.5	-0.405465	0.148091	Red	1.47619	0.389465	0.271161	Red	1.38095	0.322773	0.181798	Red
WP_013875375.1	amino acid ABC transporter permease [Frankia symbiont of Datisca glomerata]	8.90429	22010.2	1	2	0.0908671	1.13393e-05	F203214.dat	Q20474_S_B.mgf	56.99	1	2	6.94444	0	0	0	0	0	0	0	0	0	0	0	0	-1.5	-0.405465	0.0945018	Red	-1.15385	-0.143101	0.230025	Red	1.2	0.182322	0.375591	Red
WP_013875388.1	hypothetical protein [Frankia symbiont of Datisca glomerata]	6.10952	32109.2	1	2	0.0622875	7.77285e-06	F203211.dat	Q20471_S_1.mgf	74.6	1	1	3.11419	0	0	0	0	0	0	0	0	0	0	1	0
WP_013875430.1	blue (type 1) copper domain-containing protein [Frankia symbiont of Datisca glomerata]	8.61174	16717.6	1	12	0.717805	8.95748e-05	F203211.dat	Q20471_S_1.mgf	75.9	1	1	14.0244	0	0	1	1	1	1	1	1	1	1	1	1
WP_013875447.1	hypothetical protein [Frankia symbiont of Datisca glomerata]	9.37257	42371.4	1	5	0.118004	1.47257e-05	F203224.dat	Q20484_S_11.mgf	73.25	1	2	5.19802	0	0	0	0	0	0	0	0	0	0	2	0
WP_013875456.1	3-oxoacyl-ACP synthase [Frankia symbiont of Datisca glomerata]	5.97033	34572.7	1	2	0.0578491	7.21897e-06	F203224.dat	Q20484_S_11.mgf	42.1	1	1	3.29341	0	0	0	0	0	0	0	1	0	0	1	0
WP_013875459.1	hypothetical protein [Frankia symbiont of Datisca glomerata]	6.29211	14005.2	1	3	0.214205	2.67307e-05	F203224.dat	Q20484_S_11.mgf	74.8	1	1	8.87097	0	0	0	0	0	0	0	0	0	0	1	0
WP_013875466.1	tRNA adenosine deaminase [Frankia symbiont of Datisca glomerata]	3.8639	17112.5	1	6	0.35062	4.37538e-05	F203214.dat	Q20474_S_B.mgf	59.57	1	2	5.59006	0	0	0	0	0	0	0	0	0	0	2	0
WP_013875494.1	nicotinate-nucleotide pyrophosphorylase [Frankia symbiont of Datisca glomerata]	4.62258	37816.3	1	2	0.0528872	6.59978e-06	F203214.dat	Q20474_S_B.mgf	27.77	1	2	1.87668	0	0	0	0	0	0	0	0	0	0	0	0
WP_013875525.1	hypothetical protein [Frankia symbiont of Datisca glomerata]	7.90464	22042.7	1	11	0.499032	6.22742e-05	F203214.dat	Q20474_S_B.mgf	47.06	1	2	4.22535	0	0	0	0	0	0	0	0	5	0	2	0
WP_013875533.1	threonine synthase [Frankia symbiont of Datisca glomerata]	5.40998	44645	1	1	0.0223989	2.79516e-06	F203214.dat	Q20474_S_B.mgf	28.72	1	1	1.88679	0	0	0	0	0	0	0	0	0	0	0	0
WP_013875551.1	membrane protein [Frankia symbiont of Datisca glomerata]	5.27902	24880.7	1	16	0.643068	8.02484e-05	F203214.dat	Q20474_S_B.mgf	50.97	1	5	4.8	3	0	0	0	0	0	0	0	0	0	4	0
WP_013875554.1	antitoxin VapB [Frankia symbiont of Datisca glomerata]	6.57381	13358.9	1	6	0.449137	5.60478e-05	F203215.dat	Q20475_S_4.mgf	57.13	1	1	16.9492	1	1	0	1	1	0	0	1	0	0	0	1
WP_013875558.1	OmpA/MotB domain-containing protein [Frankia symbiont of Datisca glomerata]	10.3991	23335.3	1	6	0.257121	3.20861e-05	F203215.dat	Q20475_S_4.mgf	57.97	1	2	5.30973	1	0	0	2	1	0	0	0	2	0	0	0
WP_013875579.1	hypothetical protein [Frankia symbiont of Datisca glomerata]	6.57923	23564	1	1	0.0424376	5.29578e-06	F203211.dat	Q20471_S_1.mgf	35.99	1	1	4.80349	0	0	0	0	0	0	0	0	0	0	0	0
WP_013875594.1	ergothioneine biosynthesis glutamate--cysteine ligase EgtA [Frankia symbiont of Datisca glomerata]	5.36888	56799.2	1	1	0.0176059	2.19703e-06	F203214.dat	Q20474_S_B.mgf	50.59	1	1	1.65138	0	0	0	0	0	0	0	0	0	0	0	0
WP_013875611.1	replicative DNA helicase [Frankia symbiont of Datisca glomerata]	5.26404	49497.5	1	3	0.0606091	7.56339e-06	F203211.dat	Q20471_S_1.mgf	42.32	1	1	1.97802	0	0	0	0	0	0	0	0	0	0	1	0
WP_013875628.1	lipid II flippase MurJ [Frankia symbiont of Datisca glomerata]	10.1815	54988.1	1	3	0.0545572	6.80818e-06	F203210.dat	Q20470_S_A.mgf	27.8	1	3	1.50943	0	0	3	0	0	0	0	0	0	0	0	0
WP_043602667.1	hypothetical protein [Frankia symbiont of Datisca glomerata]	6.26394	7759.85	1	3	0.386605	4.82444e-05	F203211.dat	Q20471_S_1.mgf	34.71	1	2	11.5942	0	0	0	0	0	0	0	0	0	0	1	0
WP_043602700.1	phosphoribosylformylglycinamidine synthase subunit PurS [Frankia symbiont of Datisca glomerata]	4.35457	10687.7	1	8	0.748527	9.34086e-05	F203215.dat	Q20475_S_4.mgf	98.34	1	1	16.8317	1	1	0	1	2	2	0	1	0	0	0	0
WP_043602721.1	dihydropteroate synthase [Frankia symbiont of Datisca glomerata]	5.1683	34927.1	1	1	0.0286311	3.57287e-06	F203211.dat	Q20471_S_1.mgf	53	1	1	2.63158	0	0	0	0	0	0	0	0	0	0	0	0
WP_043602727.1	hypothetical protein [Frankia symbiont of Datisca glomerata]	4.3811	21885.4	1	16	0.73108	9.12314e-05	F203211.dat	Q20471_S_1.mgf	72.87	1	2	6.94444	1	1	0	1	1	0	1	1	2	1	2	1
WP_043602867.1	hypothetical protein [Frankia symbiont of Datisca glomerata]	6.76054	32678.9	1	1	0.0306008	3.81867e-06	F203210.dat	Q20470_S_A.mgf	62.76	1	1	5.06329	0	0	1	0	0	0	0	0	0	0	0	0
WP_043602949.1	tryptophan--tRNA ligase [Frankia symbiont of Datisca glomerata]	6.11846	37290.2	1	5	0.134083	1.67322e-05	F203211.dat	Q20471_S_1.mgf	40.59	1	2	2.35988	0	0	0	0	0	0	0	0	0	0	2	0
WP_043603010.1	glycosyl transferase family 2 [Frankia symbiont of Datisca glomerata]	9.58056	34001.9	1	11	0.323511	4.03709e-05	F203213.dat	Q20473_S_3.mgf	56.85	1	1	2.32558	1	1	0	1	1	1	0	1	0	0	2	1
WP_043603018.1	GDP-mannose pyrophosphorylase [Frankia symbiont of Datisca glomerata]	5.1135	36657.1	1	1	0.0272799	3.40425e-06	F203214.dat	Q20474_S_B.mgf	33.84	1	1	3.36134	0	0	0	0	0	0	0	0	0	0	0	0
WP_043603034.1	MULTISPECIES: hypothetical protein [Frankia]	6.52014	6901.29	1	1	0.1449	1.80821e-05	F203220.dat	Q20480_S_8.mgf	29.35	1	1	25.7576	0	0	0	0	0	0	0	1	0	0	0	0
WP_043603057.1	MazF family transcriptional regulator [Frankia symbiont of Datisca glomerata]	4.81099	11136.7	1	4	0.359171	4.48209e-05	F203224.dat	Q20484_S_11.mgf	55.88	1	1	6.79612	0	0	0	0	0	0	0	0	0	0	1	0
WP_043603102.1	MULTISPECIES: chaperonin [Frankia]	5.88082	13614.1	1	3	0.22036	2.74987e-05	F203211.dat	Q20471_S_1.mgf	40.87	1	1	7.03125	0	0	0	0	0	0	0	0	0	0	1	0
WP_043603207.1	glycosyl transferase [Frankia symbiont of Datisca glomerata]	9.85271	87536.5	1	1	0.0114238	1.42557e-06	F203214.dat	Q20474_S_B.mgf	29.4	1	1	1.49254	0	0	0	0	0	0	0	0	0	0	0	0
WP_043603286.1	hypothetical protein [Frankia symbiont of Datisca glomerata]	6.11739	52800.4	1	3	0.0568178	7.09028e-06	F203211.dat	Q20471_S_1.mgf	40.13	1	1	2.52427	0	0	0	0	0	0	0	0	0	0	0	0
WP_043603297.1	hypothetical protein [Frankia symbiont of Datisca glomerata]	5.09899	17279.9	1	2	0.115741	1.44433e-05	F203215.dat	Q20475_S_4.mgf	87.88	1	1	8.75	0	0	0	1	1	0	0	0	0	0	0	0
WP_043603303.1	hypothetical protein [Frankia symbiont of Datisca glomerata]	5.49979	21902	1	5	0.22829	2.84882e-05	F203211.dat	Q20471_S_1.mgf	61.44	1	2	5.28846	0	0	0	0	0	0	0	0	0	0	2	0
WP_043603308.1	hypothetical protein [Frankia symbiont of Datisca glomerata]	6.50133	204606	1	1	0.00488744	6.09903e-07	F203214.dat	Q20474_S_B.mgf	43.72	1	1	0.619835	0	0	0	0	0	0	0	0	0	0	0	0
WP_043603312.1	malto-oligosyltrehalose trehalohydrolase [Frankia symbiont of Datisca glomerata]	5.507	64109.9	1	1	0.0155982	1.9465e-06	F203214.dat	Q20474_S_B.mgf	27.61	1	1	2.5729	0	0	0	0	0	0	0	0	0	0	0	0
WP_043603472.1	peptidase M50 [Frankia symbiont of Datisca glomerata]	9.84545	41590.7	1	1	0.0240438	3.00042e-06	F203224.dat	Q20484_S_11.mgf	40.24	1	1	2.01005	0	0	0	0	0	0	0	0	0	0	1	0
WP_043603547.1	hypothetical protein [Frankia symbiont of Datisca glomerata]	5.76627	14410.6	1	1	0.0693933	8.65957e-06	F203224.dat	Q20484_S_11.mgf	47.21	1	1	8.69565	0	0	0	0	0	0	0	0	0	0	1	0
WP_043603598.1	hypothetical protein [Frankia symbiont of Datisca glomerata]	8.65887	43544.5	1	15	0.344475	4.2987e-05	F203223.dat	Q20483_S_10.mgf	37.95	1	15	1.64706	0	0	0	0	0	0	0	0	0	15	0	0
WP_043603608.1	electron transfer flavoprotein [Frankia symbiont of Datisca glomerata]	9.24017	46451.5	1	1	0.0215278	2.68645e-06	F203214.dat	Q20474_S_B.mgf	32.76	1	1	1.82232	0	0	0	0	0	0	0	0	0	0	0	0
WP_043603633.1	NUDIX hydrolase [Frankia symbiont of Datisca glomerata]	4.90566	15964	1	3	0.187922	2.34508e-05	F203210.dat	Q20470_S_A.mgf	42.18	1	3	5.51724	0	0	3	0	0	0	0	0	0	0	0	0
WP_043603711.1	hypothetical protein [Frankia symbiont of Datisca glomerata]	6.29528	43280.7	1	1	0.023105	2.88327e-06	F203214.dat	Q20474_S_B.mgf	25.62	1	1	3.08483	0	0	0	0	0	0	0	0	0	0	0	0
WP_043603789.1	aminotransferase V [Frankia symbiont of Datisca glomerata]	5.81498	39537.5	1	2	0.0505849	6.31248e-06	F203211.dat	Q20471_S_1.mgf	34.85	1	2	1.83246	0	0	0	0	0	0	0	0	0	0	0	0
WP_043603803.1	PPOX class F420-dependent enzyme [Frankia symbiont of Datisca glomerata]	5.72067	14670.6	1	6	0.408981	5.10367e-05	F203220.dat	Q20480_S_8.mgf	65.68	1	1	6.06061	1	1	1	1	0	1	0	1	0	0	0	0
WP_043603907.1	hypothetical protein [Frankia symbiont of Datisca glomerata]	7.79755	10593.4	1	1	0.0943988	1.178e-05	F203211.dat	Q20471_S_1.mgf	33.28	1	1	9.57447	0	0	0	0	0	0	0	0	0	0	0	0
WP_043603997.1	ATP synthase subunit A [Frankia symbiont of Datisca glomerata]	5.70513	31632	1	14	0.44259	5.52308e-05	F203214.dat	Q20474_S_B.mgf	49.87	1	2	2.73038	0	0	0	0	0	0	0	0	0	0	1	0
WP_043604004.1	ATPase AAA [Frankia symbiont of Datisca glomerata]	5.83527	139380	1	3	0.0215239	2.68597e-06	F203224.dat	Q20484_S_11.mgf	82.35	1	1	1.28302	0	0	0	0	0	0	0	0	0	0	1	0
WP_043604017.1	penicillin-binding protein [Frankia symbiont of Datisca glomerata]	4.98208	30512.5	1	1	0.0327734	4.08979e-06	F203224.dat	Q20484_S_11.mgf	29.83	1	1	2.67559	0	0	0	0	0	0	0	0	0	0	1	0
WP_043604080.1	hypothetical protein [Frankia symbiont of Datisca glomerata]	11.1846	8082.43	1	6	0.742351	9.26379e-05	F203224.dat	Q20484_S_11.mgf	46.08	1	3	17.1053	0	0	0	0	0	0	0	0	0	0	3	0
WP_043604112.1	hypothetical protein [Frankia symbiont of Datisca glomerata]	7.82572	30372.6	1	2	0.0658488	8.21726e-06	F203225.dat	Q20485_S_12.mgf	42.44	1	1	4.21053	0	0	0	0	0	0	0	0	0	0	0	1
WP_043604205.1	hypothetical protein [Frankia symbiont of Datisca glomerata]	5.59717	32105.8	1	2	0.062294	7.77366e-06	F203215.dat	Q20475_S_4.mgf	26.37	1	1	2.39726	1	0	0	1	0	0	0	0	0	0	0	0
WP_043604220.1	hypothetical protein [Frankia symbiont of Datisca glomerata]	4.47919	24551.2	1	3	0.122194	1.52485e-05	F203224.dat	Q20484_S_11.mgf	45.74	1	2	3.21101	0	0	0	0	0	0	0	0	0	0	2	0
WP_043604236.1	antibiotic biosynthesis monooxygenase [Frankia symbiont of Datisca glomerata]	5.10415	11891.9	1	36	3.02726	0.000377771	F203215.dat	Q20475_S_4.mgf	114.76	1	5	15.8879	1	3	0	5	4	1	2	0	11	0	3	1
WP_043604398.1	uracil-DNA glycosylase [Frankia symbiont of Datisca glomerata]	9.55097	22311.7	1	2	0.0896389	1.1186e-05	F203224.dat	Q20484_S_11.mgf	40.5	1	1	4.32692	0	0	0	0	0	0	0	0	0	0	1	0
WP_043604429.1	MULTISPECIES: hypothetical protein [Frankia]	7.0263	9488.75	1	6	0.632328	7.8908e-05	F203219.dat	Q20479_S_7.mgf	75.59	1	1	12.9412	0	1	1	1	0	0	1	0	0	1	0	0
WP_043604699.1	anti-sigma regulatory factor [Frankia symbiont of Datisca glomerata]	6.08519	14604.8	1	35	2.39648	0.000299056	F203214.dat	Q20474_S_B.mgf	66.81	1	2	8.08824	0	4	0	0	0	0	0	0	9	7	3	0
WP_043604801.1	peptidase S1 [Frankia symbiont of Datisca glomerata]	6.20874	35557.9	1	1	0.0281231	3.50948e-06	F203224.dat	Q20484_S_11.mgf	28.21	1	1	3.3241	0	0	0	0	0	0	0	0	0	0	1	0
WP_043604902.1	RNA polymerase sigma factor [Frankia symbiont of Datisca glomerata]	5.42772	27912.7	1	2	0.071652	8.94144e-06	F203214.dat	Q20474_S_B.mgf	50.18	1	2	4.43548	0	0	0	0	0	0	0	0	0	0	0	0
WP_043604977.1	mannose-6-phosphate isomerase [Frankia symbiont of Datisca glomerata]	4.85501	40001	1	2	0.0499987	6.23933e-06	F203214.dat	Q20474_S_B.mgf	45.52	1	2	2.78481	0	0	0	0	0	0	0	0	0	0	0	0
WP_043604998.1	hypothetical protein [Frankia symbiont of Datisca glomerata]	4.26082	16975.8	1	4	0.23563	2.94042e-05	F203211.dat	Q20471_S_1.mgf	52.5	1	2	6.25	0	0	0	0	0	0	0	0	0	0	1	0
WP_043605064.1	urease subunit beta [Frankia symbiont of Datisca glomerata]	10.3175	12112.4	1	1	0.0825601	1.03027e-05	F203210.dat	Q20470_S_A.mgf	32.4	1	1	8.92857	0	0	1	0	0	0	0	0	0	0	0	0
WP_043605364.1	amino acid dehydrogenase [Frankia symbiont of Datisca glomerata]	9.71791	44826.5	1	3	0.0669247	8.35152e-06	F203211.dat	Q20471_S_1.mgf	55.84	1	1	2.15311	0	0	0	0	0	0	0	0	0	0	0	0
WP_043605384.1	hypothetical protein [Frankia symbiont of Datisca glomerata]	4.89416	15308.9	1	12	0.783856	9.78172e-05	F203214.dat	Q20474_S_B.mgf	58.08	1	1	7.59494	0	0	0	0	0	0	0	0	0	0	1	0
WP_043605798.1	deoxyuridine 5'-triphosphate nucleotidohydrolase [Frankia symbiont of Datisca glomerata]	6.18282	15102	1	1	0.0662162	8.26311e-06	F203210.dat	Q20470_S_A.mgf	38.77	1	1	6.2069	0	0	1	0	0	0	0	0	0	0	0	0
WP_043605968.1	cytochrome P450 [Frankia symbiont of Datisca glomerata]	5.02374	49671.3	1	2	0.0402647	5.02462e-06	F203211.dat	Q20471_S_1.mgf	27.56	1	1	2.05479	0	0	0	0	0	0	0	0	0	0	0	0
WP_043606195.1	hydrogenase expression/formation protein HypE [Frankia symbiont of Datisca glomerata]	4.92381	34046.8	1	4	0.117485	1.4661e-05	F203211.dat	Q20471_S_1.mgf	62.66	1	2	3.003	0	0	0	0	0	0	0	0	0	0	1	0
WP_043606240.1	quercetin 2,3-dioxygenase [Frankia symbiont of Datisca glomerata]	5.77843	27892.9	1	46	1.64917	0.000205799	F203216.dat	Q20476_S_5.mgf	119.11	1	3	6.76692	2	2	3	2	3	3	4	3	4	0	3	3
WP_043606612.1	formate dehydrogenase accessory protein FdhD [Frankia symbiont of Datisca glomerata]	7.05947	30804.1	1	2	0.0649265	8.10216e-06	F203210.dat	Q20470_S_A.mgf	26.31	1	2	2.37288	0	0	2	0	0	0	0	0	0	0	0	0
WP_043606670.1	glycosyl transferase [Frankia symbiont of Datisca glomerata]	6.33735	25477.3	1	4	0.157002	1.95923e-05	F203224.dat	Q20484_S_11.mgf	51.79	1	3	5.60345	0	0	0	0	0	0	0	0	0	0	3	0
WP_043606702.1	hypothetical protein [Frankia symbiont of Datisca glomerata]	8.8545	30639.8	1	3	0.0979119	1.22184e-05	F203211.dat	Q20471_S_1.mgf	68.99	1	2	3.42466	0	0	0	0	0	0	0	0	0	0	0	0
WP_043606818.1	TetR family transcriptional regulator [Frankia symbiont of Datisca glomerata]	6.43462	23684.3	1	2	0.0844439	1.05377e-05	F203212.dat	Q20472_S_2.mgf	60.13	1	1	5.93607	1	0	0	0	0	0	0	0	0	0	0	0
WP_043606884.1	acyl-CoA dehydrogenase [Frankia symbiont of Datisca glomerata]	7.71014	42796.9	1	1	0.0233662	2.91586e-06	F203214.dat	Q20474_S_B.mgf	43.26	1	1	2.47525	0	0	0	0	0	0	0	0	0	0	0	0
WP_043607125.1	hypothetical protein [Frankia symbiont of Datisca glomerata]	4.09996	15093.1	1	11	0.728811	9.09482e-05	F203224.dat	Q20484_S_11.mgf	115.3	1	3	13.3333	0	0	0	0	0	0	0	3	3	0	3	0
WP_043607163.1	NADH-quinone oxidoreductase subunit A [Frankia symbiont of Datisca glomerata]	6.55976	13300.1	1	1	0.0751875	9.38263e-06	F203222.dat	Q20482_S_D.mgf	28.41	1	1	10.084	0	0	0	0	0	0	0	0	0	0	0	0
WP_043607177.1	hypothetical protein [Frankia symbiont of Datisca glomerata]	5.14995	31073.3	1	1	0.0321819	4.01598e-06	F203224.dat	Q20484_S_11.mgf	55.46	1	1	4.8951	0	0	0	0	0	0	0	0	0	0	1	0
WP_047221678.1	MULTISPECIES: bifunctional demethylmenaquinone methyltransferase/2-methoxy-6-polyprenyl-1,4-benzoquinol methylase [Frankia]	10.6102	24047.6	1	3	0.124752	1.55678e-05	F203224.dat	Q20484_S_11.mgf	53.33	1	1	5.77778	0	0	0	0	0	0	0	0	0	0	1	0
WP_050803270.1	hypothetical protein [Frankia symbiont of Datisca glomerata]	5.83584	34790.9	1	1	0.0287431	3.58685e-06	F203211.dat	Q20471_S_1.mgf	35.64	1	1	3.7037	0	0	0	0	0	0	0	0	0	0	0	0
WP_050803274.1	glycosyl transferase [Frankia symbiont of Datisca glomerata]	6.73948	23705.6	1	2	0.0843683	1.05283e-05	F203217.dat	Q20477_S_6.mgf	30.11	1	1	3.44828	0	0	0	0	0	1	0	0	0	1	0	0
WP_050803293.1	hypothetical protein [Frankia symbiont of Datisca glomerata]	5.07563	32608.9	1	1	0.0306665	3.82686e-06	F203214.dat	Q20474_S_B.mgf	25.83	1	1	5.14469	0	0	0	0	0	0	0	0	0	0	0	0
WP_050803308.1	transcriptional regulator [Frankia symbiont of Datisca glomerata]	5.75134	37419.5	1	2	0.0534481	6.66978e-06	F203216.dat	Q20476_S_5.mgf	78.98	1	2	3.97554	0	0	0	0	2	0	0	0	0	0	0	0
WP_050803320.1	hypothetical protein [Frankia symbiont of Datisca glomerata]	8.00381	14102.5	1	1	0.0709094	8.84877e-06	F203221.dat	Q20481_S_9.mgf	106.55	1	1	13.0769	0	0	0	0	0	0	0	0	1	0	0	0
WP_050803333.1	hypothetical protein [Frankia symbiont of Datisca glomerata]	4.99547	55822.5	1	7	0.125397	1.56483e-05	F203211.dat	Q20471_S_1.mgf	58.2	1	3	1.51515	0	0	0	0	0	0	0	0	0	0	3	0
WP_050803335.1	mannose-6-phosphate isomerase, class I [Frankia symbiont of Datisca glomerata]	9.61041	51510	1	6	0.116482	1.45358e-05	F203224.dat	Q20484_S_11.mgf	70.24	1	2	2.94118	0	0	0	0	0	0	0	0	0	0	2	0
WP_050803336.1	hypothetical protein [Frankia symbiont of Datisca glomerata]	5.45323	40583.2	1	1	0.0246407	3.07491e-06	F203224.dat	Q20484_S_11.mgf	25.83	1	1	2.25564	0	0	0	0	0	0	0	0	0	0	1	0
WP_050803338.1	hypothetical protein [Frankia symbiont of Datisca glomerata]	4.82566	31968.5	1	11	0.344089	4.29388e-05	F203210.dat	Q20470_S_A.mgf	61.51	1	1	4.30464	0	0	1	0	0	0	0	0	0	0	4	0
WP_050803347.1	urease accessory protein UreG [Frankia symbiont of Datisca glomerata]	5.19376	24694.9	1	1	0.0404942	5.05327e-06	F203214.dat	Q20474_S_B.mgf	40.81	1	1	3.76569	0	0	0	0	0	0	0	0	0	0	0	0
WP_050803357.1	hypothetical protein [Frankia symbiont of Datisca glomerata]	9.65345	57905.7	1	1	0.0172694	2.15505e-06	F203223.dat	Q20483_S_10.mgf	25.25	1	1	1.89394	0	0	0	0	0	0	0	0	0	1	0	0
WP_050803370.1	hypothetical protein [Frankia symbiont of Datisca glomerata]	6.41929	36738.9	1	4	0.108876	1.35867e-05	F203224.dat	Q20484_S_11.mgf	78.21	1	1	3.82353	0	0	0	0	0	0	0	0	2	0	1	0
WP_050803382.1	ferredoxin [Frankia symbiont of Datisca glomerata]	4.56711	9969.52	1	9	0.902752	0.000112654	F203217.dat	Q20477_S_6.mgf	46.79	1	1	9.09091	1	1	1	1	1	1	0	1	0	0	1	1
WP_050803386.1	hypothetical protein [Frankia symbiont of Datisca glomerata]	9.45952	19945.2	1	2	0.100275	1.25133e-05	F203224.dat	Q20484_S_11.mgf	30.51	1	1	4.78723	0	0	0	0	0	0	0	0	0	0	1	0
WP_050803397.1	hypothetical protein [Frankia symbiont of Datisca glomerata]	6.70212	36204.7	1	2	0.0552415	6.89358e-06	F203212.dat	Q20472_S_2.mgf	37.78	1	2	2.04082	2	0	0	0	0	0	0	0	0	0	0	0
WP_050803413.1	LysR family transcriptional regulator [Frankia symbiont of Datisca glomerata]	6.71709	32010.1	1	2	0.0624803	7.7969e-06	F203221.dat	Q20481_S_9.mgf	79.02	1	1	6.27063	0	1	0	0	0	0	0	0	1	0	0	0
WP_050803433.1	hypothetical protein [Frankia symbiont of Datisca glomerata]	6.03284	19437.8	1	1	0.0514461	6.41995e-06	F203211.dat	Q20471_S_1.mgf	37.95	1	1	3.9548	0	0	0	0	0	0	0	0	0	0	0	0
WP_050803450.1	hypothetical protein [Frankia symbiont of Datisca glomerata]	5.08324	17191.9	1	2	0.116334	1.45173e-05	F203211.dat	Q20471_S_1.mgf	59.44	1	1	5.80645	0	0	0	0	0	0	0	0	0	0	1	0
WP_050803459.1	p-cumate dioxygenase [Frankia symbiont of Datisca glomerata]	5.32211	48521.8	1	1	0.0206093	2.57183e-06	F203214.dat	Q20474_S_B.mgf	30.78	1	1	2.53456	0	0	0	0	0	0	0	0	0	0	0	0
WP_050803462.1	hypothetical protein [Frankia symbiont of Datisca glomerata]	4.93219	17432.9	1	18	1.03253	0.000128849	F203218.dat	Q20478_S_C.mgf	90.24	1	2	10.0592	1	0	0	0	0	1	3	1	2	1	4	1
WP_050803470.1	hypothetical protein [Frankia symbiont of Datisca glomerata]	9.40876	22705.6	1	1	0.044042	5.49599e-06	F203216.dat	Q20476_S_5.mgf	31.87	1	1	3.65297	0	0	0	0	1	0	0	0	0	0	0	0
WP_050803476.1	carboxymethylenebutenolidase [Frankia symbiont of Datisca glomerata]	6.20894	20473.4	1	1	0.0488439	6.09522e-06	F203218.dat	Q20478_S_C.mgf	74.84	1	1	8.58586	0	0	0	0	0	0	0	0	0	0	0	0
WP_050803492.1	hypothetical protein [Frankia symbiont of Datisca glomerata]	6.73662	32548.7	1	159	4.88499	0.000609597	F203212.dat	Q20472_S_2.mgf	36.04	1	11	2.29508	11	16	0	14	7	17	18	16	0	0	8	24
WP_050803501.1	hypothetical protein [Frankia symbiont of Datisca glomerata]	10.3311	28974.1	1	1	0.0345136	4.30694e-06	F203224.dat	Q20484_S_11.mgf	54.52	1	1	6.55172	0	0	0	0	0	0	0	0	0	0	1	0
WP_050803532.1	phosphoribosyl-AMP cyclohydrolase [Frankia symbiont of Datisca glomerata]	6.56691	15527.8	1	4	0.257603	3.21462e-05	F203213.dat	Q20473_S_3.mgf	51.47	1	2	9.85915	0	2	0	0	0	2	0	0	0	0	0	0
WP_050803541.1	SDR family oxidoreductase [Frankia symbiont of Datisca glomerata]	5.81744	25237.2	1	32	1.26797	0.00015823	F203216.dat	Q20476_S_5.mgf	61.02	1	4	5.26316	0	2	1	0	4	0	2	3	0	0	5	6
WP_050803550.1	hypothetical protein [Frankia symbiont of Datisca glomerata]	5.00969	16460.7	1	8	0.486007	6.06487e-05	F203214.dat	Q20474_S_B.mgf	39.49	1	1	5	0	5	0	2	0	0	0	0	0	0	0	0
WP_050803555.1	hypothetical protein [Frankia symbiont of Datisca glomerata]	6.35273	33121.3	1	2	0.060384	7.53531e-06	F203211.dat	Q20471_S_1.mgf	40.23	1	2	3.54839	0	0	0	0	0	0	0	0	0	0	0	0
WP_050803557.1	transcriptional regulator [Frankia symbiont of Datisca glomerata]	8.25014	13302.1	1	1	0.0751759	9.38118e-06	F203211.dat	Q20471_S_1.mgf	32.02	1	1	9.2437	0	0	0	0	0	0	0	0	0	0	0	0
WP_050803558.1	hypothetical protein [Frankia symbiont of Datisca glomerata]	10.6694	48920.7	1	1	0.0204413	2.55086e-06	F203214.dat	Q20474_S_B.mgf	33.14	1	1	2.27273	0	0	0	0	0	0	0	0	0	0	0	0
WP_050803563.1	site-specific tyrosine recombinase XerD [Frankia symbiont of Datisca glomerata]	10.1036	35498	1	2	0.0563412	7.03081e-06	F203224.dat	Q20484_S_11.mgf	43.22	1	1	5.68862	0	0	0	0	0	0	0	0	0	0	1	0
WP_050803584.1	hypothetical protein [Frankia symbiont of Datisca glomerata]	10.7599	25194.3	1	1	0.0396915	4.95309e-06	F203214.dat	Q20474_S_B.mgf	33.71	1	1	4.31034	0	0	0	0	0	0	0	0	0	0	0	0
WP_050803586.1	hypothetical protein [Frankia symbiont of Datisca glomerata]	8.46872	42161.6	1	7	0.166028	2.07186e-05	F203211.dat	Q20471_S_1.mgf	32.08	1	2	5.2506	0	0	0	0	0	0	0	0	0	0	3	0
WP_050803590.1	hypothetical protein [Frankia symbiont of Datisca glomerata]	9.2873	46352.9	1	7	0.151015	1.88452e-05	F203216.dat	Q20476_S_5.mgf	31.53	1	7	1.69492	0	0	0	0	7	0	0	0	0	0	0	0
WP_050803592.1	hypothetical protein [Frankia symbiont of Datisca glomerata]	8.38698	41707.7	1	88	2.10992	0.000263297	F203224.dat	Q20484_S_11.mgf	34.4	1	6	1.98511	8	17	7	0	9	0	0	0	9	0	6	0
WP_050803593.1	hypothetical protein [Frankia symbiont of Datisca glomerata]	4.93659	53923.4	1	3	0.0556345	6.94262e-06	F203224.dat	Q20484_S_11.mgf	31.41	1	2	2.22635	0	0	0	0	0	0	0	0	0	0	2	0
WP_050803597.1	GNAT family N-acetyltransferase [Frankia symbiont of Datisca glomerata]	6.26563	40032.4	1	1	0.0249798	3.11722e-06	F203214.dat	Q20474_S_B.mgf	27.54	1	1	2.91777	0	0	0	0	0	0	0	0	0	0	0	0
WP_050803600.1	hypothetical protein [Frankia symbiont of Datisca glomerata]	6.97575	13407	1	13	0.969642	0.000121001	F203211.dat	Q20471_S_1.mgf	61.97	1	2	7.87402	0	0	0	0	0	0	0	0	7	0	2	0
WP_050803603.1	Fe-S cluster assembly protein HesB [Frankia symbiont of Datisca glomerata]	9.55091	15905.4	1	1	0.0628719	7.84577e-06	F203225.dat	Q20485_S_12.mgf	25.87	1	1	5.40541	0	0	0	0	0	0	0	0	0	0	0	1
WP_050803605.1	serine/threonine protein phosphatase [Frankia symbiont of Datisca glomerata]	5.36837	38456.6	1	2	0.0520067	6.4899e-06	F203214.dat	Q20474_S_B.mgf	51.18	1	1	2.7027	0	0	0	0	0	0	0	0	0	0	0	0
WP_050803620.1	hypothetical protein [Frankia symbiont of Datisca glomerata]	7.91568	23847.9	1	1	0.0419323	5.23273e-06	F203211.dat	Q20471_S_1.mgf	27.43	1	1	3.21101	0	0	0	0	0	0	0	0	0	0	0	0
WP_050803626.1	hypothetical protein [Frankia symbiont of Datisca glomerata]	8.35212	13184.6	1	2	0.151693	1.89297e-05	F203224.dat	Q20484_S_11.mgf	36.93	1	1	8.33333	0	0	0	0	0	0	0	0	0	0	1	0
WP_050803638.1	hypothetical protein [Frankia symbiont of Datisca glomerata]	8.48656	87117.3	1	1	0.0114788	1.43243e-06	F203211.dat	Q20471_S_1.mgf	26.18	1	1	1.4068	0	0	0	0	0	0	0	0	0	0	0	0
WP_050803658.1	chromosome partitioning protein [Frankia symbiont of Datisca glomerata]	5.46043	34625.9	1	6	0.173281	2.16237e-05	F203224.dat	Q20484_S_11.mgf	58.87	1	2	2.48447	0	0	0	0	0	0	0	0	0	0	2	0
WP_050803664.1	hypothetical protein [Frankia symbiont of Datisca glomerata]	11.5311	7893.46	1	2	0.253374	3.16185e-05	F203211.dat	Q20471_S_1.mgf	29.43	1	1	12.5	0	0	0	0	0	0	0	0	0	0	0	0
WP_050803666.1	glycosyl transferase [Frankia symbiont of Datisca glomerata]	9.52086	60114.5	1	2	0.0332698	4.15173e-06	F203214.dat	Q20474_S_B.mgf	44.16	1	2	2.55009	0	0	0	0	0	0	0	0	0	0	0	0
WP_050803676.1	RNA polymerase sigma factor SigE [Frankia symbiont of Datisca glomerata]	5.55055	31258.8	1	5	0.159955	1.99607e-05	F203214.dat	Q20474_S_B.mgf	31.81	1	2	7.53425	0	0	0	0	0	0	0	0	0	0	1	0
WP_050803678.1	metal-dependent phosphoesterase [Frankia symbiont of Datisca glomerata]	5.76652	29485.5	1	7	0.237405	2.96257e-05	F203211.dat	Q20471_S_1.mgf	82.78	1	2	6.73759	0	0	0	0	0	0	0	0	1	0	2	0
WP_050803681.1	hypothetical protein [Frankia symbiont of Datisca glomerata]	4.99394	32395.1	1	1	0.0308689	3.85213e-06	F203224.dat	Q20484_S_11.mgf	43.14	1	1	5.41401	0	0	0	0	0	0	0	0	0	0	1	0
WP_050803720.1	mechanosensitive ion channel protein MscL [Frankia symbiont of Datisca glomerata]	9.21906	15227.3	1	3	0.197015	2.45855e-05	F203211.dat	Q20471_S_1.mgf	118.11	1	1	11.8056	0	0	0	0	0	0	0	0	0	0	1	0
WP_050803726.1	hypothetical protein [Frankia symbiont of Datisca glomerata]	9.49647	20374.3	1	4	0.196326	2.44995e-05	F203215.dat	Q20475_S_4.mgf	32.02	1	1	4.8913	0	0	1	1	0	0	0	0	1	1	0	0
WP_050803728.1	penicillin-binding protein 2 [Frankia symbiont of Datisca glomerata]	6.14847	82094.1	1	1	0.0121811	1.52008e-06	F203214.dat	Q20474_S_B.mgf	59.76	1	1	1.38714	0	0	0	0	0	0	0	0	0	0	0	0
WP_050803762.1	hypothetical protein [Frankia symbiont of Datisca glomerata]	6.40635	15785.3	1	1	0.0633499	7.90542e-06	F203214.dat	Q20474_S_B.mgf	35.77	1	1	6.42857	0	0	0	0	0	0	0	0	0	0	0	0
WP_050803802.1	ABC transporter ATP-binding protein [Frankia symbiont of Datisca glomerata]	9.84545	36753.9	1	2	0.054416	6.79056e-06	F203211.dat	Q20471_S_1.mgf	79.31	1	1	3.39943	0	0	0	0	0	0	0	0	0	0	0	0
WP_050803803.1	thiamine phosphate synthase [Frankia symbiont of Datisca glomerata]	5.34266	23794.6	1	1	0.0420263	5.24446e-06	F203210.dat	Q20470_S_A.mgf	42.52	1	1	7.9646	0	0	1	0	0	0	0	0	0	0	0	0
WP_050803804.1	endonuclease [Frankia symbiont of Datisca glomerata]	8.74613	59885.3	1	2	0.0333972	4.16763e-06	F203211.dat	Q20471_S_1.mgf	37.17	1	1	1.43369	0	0	0	0	0	0	0	0	0	0	1	0
WP_050803809.1	arginine repressor [Frankia symbiont of Datisca glomerata]	5.92754	21216.3	1	1	0.0471336	5.8818e-06	F203223.dat	Q20483_S_10.mgf	67.89	1	1	7.6555	0	0	0	0	0	0	0	0	0	1	0	0
WP_050803818.1	dual-specificity RNA methyltransferase RlmN [Frankia symbiont of Datisca glomerata]	9.25643	40422.2	1	8	0.197911	2.46973e-05	F203224.dat	Q20484_S_11.mgf	63.7	1	2	3.9267	0	0	1	0	0	0	0	0	2	0	2	0
WP_050803821.1	hydroxymethylpyrimidine/phosphomethylpyrimidine kinase [Frankia symbiont of Datisca glomerata]	6.54258	28959.4	1	1	0.0345311	4.30912e-06	F203211.dat	Q20471_S_1.mgf	28.8	1	1	2.78746	0	0	0	0	0	0	0	0	0	0	0	0
WP_050803838.1	ABC transporter ATP-binding protein [Frankia symbiont of Datisca glomerata]	9.98326	27168.5	1	3	0.110422	1.37795e-05	F203224.dat	Q20484_S_11.mgf	67.89	1	1	5.85938	0	0	0	0	0	0	0	0	0	1	1	0
WP_050803840.1	glutamate ABC transporter ATP-binding protein [Frankia symbiont of Datisca glomerata]	5.90551	25873.4	1	14	0.541097	6.75234e-05	F203224.dat	Q20484_S_11.mgf	77.57	1	4	6.27615	0	0	0	0	0	0	0	0	2	2	4	0
