# Supplementary material for: Host Plant Compatibility Shapes the Proteogenome of Frankia coriariae
Source: Front Microbiol. 2017 May 2;8:720. doi: 10.3389/fmicb.2017.00720 (PMC5411423; doi:10.3389/fmicb.2017.00720)
Supplement: Supplementary file 3 [file Table3.XLSX]

## Sheet: Table S8
Table S3_List of proteins from Frankia BMG5.1 exoproteomes and their spectral count comparison (BMG5.1 database)
	Database :	Frankia_BMG5.1_20160628.fasta 7835 seq					PatternLab's TFold module
	Enzyme :	Trypsin - Max missed cleavages: 2					Blue class: Identifications satisfied both, the fold (<1.3) and statistical criteria (p value <0.05).
	Fixed modifications :	Carbamidomethyl (C)					Orange class: These identifications did not meet the fold criterion but they deserve a second look because they have low p-values.
	Variable modifications :	Deamidated (NQ), Oxidation (M)					Green class: These identifications satisfied the fold criteria but, most likely, this happened by chance (should be disconsidered).
	MS/ MS² mass tol. :	± 5 ppm / ± 0.02 Da					Red class: These identifications did not meet the fold and p-value criteria (should be disconsidered).
	Instrument type :	ESI Q-exactive HF
				All Total peptides	All Total SC	All Total NSAF								Total spectral count			Total spectral count			Total spectral count			Total spectral count
				151	3013	132.971								192	338	191	152	245	277	349	320	187	310	189	263
														Spectral count
								Best hit						BMG5.1+BD-N 1	BMG5.1+BD-N 2	BMG5.1+BD-N 3	BMG5.1 + RE Alnus 1	BMG5.1 + RE Alnus 2	BMG5.1 + RE Alnus 3	BMG5.1 + RE Coriaria 1	BMG5.1 + RE Coriaria 2	BMG5.1 + RE Coriaria 3	BMG5.1 + RE Melon 1	BMG5.1 + RE Melon 2	BMG5.1 + RE Melon 3	Tfold comparison Alnus vs BD-N (PatternLab, standard normalization)				Tfold comparison Coriaria vs BD-N (PatternLab, standard normalization)				Tfold comparison Melo vs BD-N (PatternLab, standard normalization)
Accession code	Functional description	pI	Molecular weight (Da)	Total peptides	Total SC	NSAF	% NSAF	Dat	Ech.	score	#peptides	SC_épuré	coverage	Q20458_SC_1.mgf	Q20459_SC_2.mgf	Q20460_SC_3.mgf	Q20461_SC_4.mgf	Q20462_SC_5.mgf	Q20463_SC_6.mgf	Q20464_SC_7.mgf	Q20465_SC_8.mgf	Q20466_SC_9.mgf	Q20467_SC_10.mgf	Q20468_SC_11.mgf	Q20469_SC_12.mgf	Tfold	Ln(Tfold)*sign	p value	PatternLab Class	Tfold	Ln(Tfold)*sign	p value	PatternLab Class	Tfold	Ln(Tfold)*sign	p value	PatternLab Class
gb|KLL10392.1|	isocitrate dehydrogenase [Frankia sp. BMG5.1]	5.0493	79157.8	2	4	0.050532	0.000380023	F202498.dat	Q20461_SC_4.mgf	48.99	1	1	1.62382	0	0	0	1	3	0	0	0	0	0	0	0	2.33333	0.847298	0.123643	Green	1	0	0.5	Red	1	0	0.5	Red
gb|KLL12309.1|	molecular chaperone GroEL [Frankia sp. BMG5.1]	4.91169	56659.3	7	203	3.58282	0.0269444	F202496.dat	Q20459_SC_2.mgf	115.95	4	34	8.33333	5	34	17	1	0	34	22	2	9	31	18	30	-1.55263	-0.439951	0.321482	Green	-1.63889	-0.494019	0.248075	Green	1.38983	0.329182	0.230091	Red
gb|KLL10002.1|	glutamine synthetase [Frankia sp. BMG5.1]	5.01597	53562.7	6	30	0.560091	0.00421213	F202496.dat	Q20459_SC_2.mgf	241.83	4	8	9.91561	0	8	0	2	2	0	4	5	0	4	1	4	-1.57143	-0.451985	0.326497	Green	1.09091	0.0870114	0.459425	Red	1.09091	0.0870114	0.456234	Red
gb|KLL11587.1|	hypothetical protein FrCorBMG51_11175 [Frankia sp. BMG5.1]	4.65171	44994.9	7	15	0.333371	0.0025071	F202501.dat	Q20464_SC_7.mgf	331.36	7	13	20	2	0	0	0	0	0	13	0	0	0	0	0	-1.66667	-0.510826	0.225253	Green	3.2	1.16315	0.225014	Green	-1.66667	-0.510826	0.225253	Green
gb|KLL11046.1|	proteasome subunit alpha [Frankia sp. BMG5.1]	5.72297	26344.3	2	4	0.151835	0.00114187	F202496.dat	Q20459_SC_2.mgf	82.26	2	2	12.5	0	2	0	0	0	0	1	1	0	0	0	0	-1.66667	-0.510826	0.225253	Green	1	0	0.5	Red	-1.66667	-0.510826	0.225253	Green
gb|KLL12769.1|	50S ribosomal protein L22 [Frankia sp. BMG5.1]	11.5481	14303.8	2	3	0.209735	0.0015773	F202496.dat	Q20459_SC_2.mgf	62.6	2	3	16.6667	0	3	0	0	0	0	0	0	0	0	0	0	-2	-0.693147	0.205804	Green	-2	-0.693147	0.205804	Green	-2	-0.693147	0.205804	Green
gb|KLL10235.1|	dihydrolipoamide dehydrogenase [Frankia sp. BMG5.1]	5.3652	47924.3	8	57	1.18938	0.00894463	F202501.dat	Q20464_SC_7.mgf	354.65	5	8	16.7391	5	17	1	3	6	0	8	8	3	4	2	0	-2.16667	-0.77319	0.206386	Green	-1.18182	-0.167054	0.403113	Red	-2.88889	-1.06087	0.157821	Green
gb|KLL12701.1|	malate dehydrogenase [Frankia sp. BMG5.1]	4.84396	32233.9	3	4	0.124093	0.000933232	F202495.dat	Q20458_SC_1.mgf	84.44	3	4	10	4	0	0	0	0	0	0	0	0	0	0	0	-2.33333	-0.847298	0.197975	Green	-2.33333	-0.847298	0.197975	Green	-2.33333	-0.847298	0.197975	Green
gb|KLL09931.1|	superoxide dismutase [Frankia sp. BMG5.1]	4.85955	22044	2	6	0.272183	0.00204694	F202496.dat	Q20459_SC_2.mgf	141.1	2	3	19.2118	1	3	0	0	0	0	0	2	0	0	0	0	-2.33333	-0.847298	0.123643	Green	-1.4	-0.336472	0.289508	Red	-2.33333	-0.847298	0.123643	Green
gb|KLL12746.1|	chemical-damaging agent resistance protein C [Frankia sp. BMG5.1]	4.52735	20191	3	20	0.990539	0.00744929	F202496.dat	Q20459_SC_2.mgf	190.37	3	8	20.9424	1	8	0	1	1	0	1	3	2	1	1	1	-2.4	-0.875469	0.206354	Green	-1.33333	-0.287682	0.35913	Red	-2	-0.693147	0.238717	Green
gb|KLL13106.1|	enolase [Frankia sp. BMG5.1]	4.64568	46113.6	11	76	1.6481	0.0123945	F202496.dat	Q20459_SC_2.mgf	621.53	9	32	23.516	1	32	2	2	7	0	10	13	1	6	1	1	-3.16667	-1.15268	0.225392	Green	-1.40741	-0.341749	0.375553	Red	-3.45455	-1.23969	0.21591	Green
gb|KLL11371.1|	chemical-damaging agent resistance protein C [Frankia sp. BMG5.1]	4.49519	20701.4	3	17	0.821199	0.00617578	F202495.dat	Q20458_SC_1.mgf	215.54	3	5	21.134	5	6	0	0	0	0	0	5	0	1	0	0	-4.66667	-1.54045	0.06344	Green	-1.75	-0.559616	0.233802	Green	-3.5	-1.25276	0.0776996	Green
gb|KLL11080.1|	aconitate hydratase [Frankia sp. BMG5.1]	4.78201	99790.4	7	14	0.140294	0.00105507	F202496.dat	Q20459_SC_2.mgf	262.78	7	11	9.20771	0	11	2	0	0	0	0	0	0	0	0	1	-5.33333	-1.67398	0.136421	Green	-5.33333	-1.67398	0.136421	Green	-4	-1.38629	0.153016	Green
gb|KLL12681.1|	molecular chaperone GroES [Frankia sp. BMG5.1]	4.94533	10923.8	3	32	2.92937	0.0220302	F202503.dat	Q20466_SC_9.mgf	183.7	3	3	39.2157	3	2	1	5	2	3	3	3	3	3	2	2	1.44444	0.367725	0.137288	Red	1.33333	0.287682	0.119978	Red	1.11111	0.105361	0.334803	Red
gb|KLL12638.1|	30S ribosomal protein S12 [Frankia sp. BMG5.1]	11.3605	13841.8	2	189	13.6543	0.102686	F202499.dat	Q20462_SC_5.mgf	72.43	2	28	11.2903	0	22	17	0	28	24	38	0	0	41	19	0	1.30952	0.269664	0.356739	Red	-1.02439	-0.0240976	0.491266	Red	1.5	0.405465	0.316816	Green
ref|WP_052914783.1|	hypothetical protein [Frankia sp. BMG5.1]	9.9643	21102.7	2	21	0.995133	0.00748383	F202499.dat	Q20462_SC_5.mgf	40.39	2	3	7.17949	0	2	2	2	3	1	2	2	2	2	1	2	1.28571	0.251314	0.245884	Red	1.28571	0.251314	0.225253	Red	1.14286	0.133531	0.348813	Red
gb|KLL12641.1|	elongation factor Tu [Frankia sp. BMG5.1]	5.22105	43934.7	4	36	0.819398	0.00616223	F202505.dat	Q20468_SC_11.mgf	120.26	4	5	6.80101	2	2	3	3	3	3	4	4	3	4	5	0	1.2	0.182322	0.171534	Red	1.4	0.336472	0.0490381	0	1.2	0.182322	0.348207	Red
gb|KLL12667.1|	30S ribosomal protein S4 [Frankia sp. BMG5.1]	9.65678	23742.6	2	111	4.67515	0.0351591	F202504.dat	Q20467_SC_10.mgf	132.2	2	9	9.13462	9	11	5	13	8	9	9	11	10	9	5	12	1.17857	0.164303	0.257259	Red	1.17857	0.164303	0.20997	Red	1.03571	0.0350913	0.453635	Red
gb|KLL11531.1|	aminopeptidase N [Frankia sp. BMG5.1]	4.92841	94858.9	4	14	0.147588	0.00110992	F202496.dat	Q20459_SC_2.mgf	135.68	3	4	3.99061	0	4	0	2	2	0	2	2	0	2	0	0	1	0	0.5	Red	1	0	0.5	Red	-1.4	-0.336472	0.338934	Red
gb|KLL12682.1|	molecular chaperone GroEL [Frankia sp. BMG5.1]	5.05135	57234.5	3	35	0.61152	0.0045989	F202502.dat	Q20465_SC_8.mgf	123.46	3	35	6.94698	0	0	0	0	0	0	0	35	0	0	0	0	1	0	0.5	Red	12.6667	2.53897	0.187102	Green	1	0	0.5	Red
gb|KLL12727.1|	ATP synthase F0F1 subunit alpha [Frankia sp. BMG5.1]	5.0357	59925.2	3	11	0.183562	0.00138047	F202506.dat	Q20469_SC_12.mgf	81.48	2	2	3.63636	1	2	0	1	0	2	1	1	0	1	0	2	1	0	0.5	Red	-1.2	-0.182322	0.334803	Red	1	0	0.5	Red
gb|KLL10559.1|	fructose-bisphosphate aldolase [Frankia sp. BMG5.1]	6.98035	20686.9	2	202	9.76464	0.0734344	F202506.dat	Q20469_SC_12.mgf	47.06	2	18	9.18367	19	21	11	22	14	15	19	15	16	18	14	18	1	0	0.5	Red	-1.01887	-0.0186921	0.462006	Red	-1.01887	-0.0186921	0.462578	Red
gb|KLL12640.1|	elongation factor G [Frankia sp. BMG5.1]	4.99435	76417.6	2	7	0.0916019	0.000688887	F202495.dat	Q20458_SC_1.mgf	57.88	2	3	2.29226	3	0	0	3	0	0	1	0	0	0	0	0	1	0	0.5	Red	-1.5	-0.405465	0.287256	Green	-2	-0.693147	0.205804	Green
gb|KLL12820.1|	branched-chain amino acid aminotransferase [Frankia sp. BMG5.1]	4.98397	33988.1	2	2	0.0588441	0.000442533	F202502.dat	Q20465_SC_8.mgf	50.07	2	2	7.44337	0	0	0	0	0	0	0	2	0	0	0	0	1	0	0.5	Red	1.66667	0.510826	0.225253	Green	1	0	0.5	Red
gb|KLL11516.1|	ATP-dependent protease [Frankia sp. BMG5.1]	5.27841	46919.6	2	27	0.575452	0.00432765	F202501.dat	Q20464_SC_7.mgf	133.32	2	3	5.11628	3	4	0	1	3	2	3	4	2	2	0	3	-1.11111	-0.105361	0.407451	Red	1.2	0.182322	0.321665	Red	-1.25	-0.223144	0.338934	Red
gb|KLL12876.1|	polynucleotide phosphorylase [Frankia sp. BMG5.1]	4.97334	78211.8	3	15	0.191787	0.00144232	F202496.dat	Q20459_SC_2.mgf	96.13	2	2	2.45566	1	2	1	1	1	1	2	2	2	1	0	1	-1.16667	-0.154151	0.309783	Red	1.28571	0.251314	0.171534	Red	-1.4	-0.336472	0.171534	Red
gb|KLL12359.1|	bacterioferritin [Frankia sp. BMG5.1]	5.01142	17969.1	2	8	0.445208	0.00334816	F202496.dat	Q20459_SC_2.mgf	129.39	2	4	19.2308	0	4	0	0	3	0	0	1	0	0	0	0	-1.16667	-0.154151	0.425619	Red	-1.75	-0.559616	0.257776	Green	-2.33333	-0.847298	0.197975	Green
gb|KLL12648.1|	30S ribosomal protein S3 [Frankia sp. BMG5.1]	10.6472	33696.3	2	5	0.148384	0.00111591	F202495.dat	Q20458_SC_1.mgf	51.36	1	1	2.21519	1	0	1	1	0	0	1	0	0	1	0	0	-1.25	-0.223144	0.309783	Red	-1.25	-0.223144	0.309783	Red	-1.25	-0.223144	0.309783	Red
gb|KLL10844.1|	hypothetical protein FrCorBMG51_15700 [Frankia sp. BMG5.1]	5.67482	37287.7	2	3	0.0804555	0.000605061	F202504.dat	Q20467_SC_10.mgf	77.67	1	1	4.34783	0	1	0	0	0	0	1	0	0	1	0	0	-1.33333	-0.287682	0.309783	Red	1	0	0.5	Red	1	0	0.5	Red
gb|KLL09777.1|	hypothetical protein FrCorBMG51_22530 [Frankia sp. BMG5.1]	5.79975	176019	1	8	0.0454497	0.000341802	F202506.dat	Q20469_SC_12.mgf	38.35	1	8	0.416419	0	0	0	0	0	0	0	0	0	0	0	8
gb|KLL09899.1|	glycine dehydrogenase, partial [Frankia sp. BMG5.1]	5.86549	103300	1	1	0.00968052	7.28017e-05	F202505.dat	Q20468_SC_11.mgf	26.48	1	1	0.813835	0	0	0	0	0	0	0	0	0	0	1	0
gb|KLL09975.1|	FMN-linked alkanal monooxygenase [Frankia sp. BMG5.1]	5.85961	36684.9	1	1	0.0272592	0.000205001	F202496.dat	Q20459_SC_2.mgf	29.3	1	1	2.00573	0	1	0	0	0	0	0	0	0	0	0	0
gb|KLL10057.1|	PEP-utilizing protein mobile subunit [Frankia sp. BMG5.1]	5.74827	54263.3	1	27	0.497574	0.00374197	F202500.dat	Q20463_SC_6.mgf	27.59	1	27	1.38614	0	0	0	0	0	27	0	0	0	0	0	0
gb|KLL10060.1|	arginyl-tRNA synthetase [Frankia sp. BMG5.1]	5.72757	63020.9	1	1	0.0158678	0.000119332	F202504.dat	Q20467_SC_10.mgf	28.68	1	1	1.74216	0	0	0	0	0	0	0	0	0	1	0	0
gb|KLL10163.1|	cytochrome P450 [Frankia sp. BMG5.1]	5.13886	47269.1	1	2	0.0423109	0.000318197	F202496.dat	Q20459_SC_2.mgf	29.48	1	1	1.6317	0	1	0	0	0	0	0	0	0	0	0	1
gb|KLL10198.1|	XRE family transcriptional regulator [Frankia sp. BMG5.1]	5.95233	18149.5	1	1	0.0550981	0.000414362	F202502.dat	Q20465_SC_8.mgf	31.8	1	1	4.21687	0	0	0	0	0	0	0	1	0	0	0	0
gb|KLL10298.1|	prevent-host-death protein [Frankia sp. BMG5.1]	4.86855	10337.4	1	1	0.0967362	0.000727498	F202504.dat	Q20467_SC_10.mgf	26.59	1	1	11.828	0	0	0	0	0	0	0	0	0	1	0	0
gb|KLL10548.1|	cold-shock protein [Frankia sp. BMG5.1]	5.12311	7372.59	1	5	0.678187	0.00510027	F202495.dat	Q20458_SC_1.mgf	29.7	1	5	14.9254	5	0	0	0	0	0	0	0	0	0	0	0
gb|KLL10589.1|	lantibiotic dehydratase [Frankia sp. BMG5.1]	9.26548	103297	1	5	0.0484043	0.000364022	F202497.dat	Q20460_SC_3.mgf	43.25	1	5	0.747065	0	0	5	0	0	0	0	0	0	0	0	0
gb|KLL10876.1|	D-alanyl-D-alanine carboxypeptidase [Frankia sp. BMG5.1]	5.99077	46809.5	1	1	0.0213632	0.00016066	F202496.dat	Q20459_SC_2.mgf	34.99	1	1	1.48305	0	1	0	0	0	0	0	0	0	0	0	0
gb|KLL10923.1|	XRE family transcriptional regulator [Frankia sp. BMG5.1]	6.39628	32286.9	1	3	0.0929169	0.000698776	F202500.dat	Q20463_SC_6.mgf	33.88	1	1	2.72109	0	0	0	0	0	1	0	1	0	0	0	1
gb|KLL10925.1|	sulfate ABC transporter ATP-binding protein [Frankia sp. BMG5.1]	6.86917	28997.4	1	6	0.206915	0.00155609	F202500.dat	Q20463_SC_6.mgf	26.74	1	6	2.61194	0	0	0	0	0	6	0	0	0	0	0	0
gb|KLL11045.1|	proteasome subunit beta [Frankia sp. BMG5.1]	5.07471	27533	1	3	0.10896	0.000819429	F202496.dat	Q20459_SC_2.mgf	34.08	1	3	3.83142	0	3	0	0	0	0	0	0	0	0	0	0
gb|KLL11390.1|	NADPH-quinone reductase [Frankia sp. BMG5.1]	5.58296	33864.4	1	28	0.826827	0.0062181	F202501.dat	Q20464_SC_7.mgf	28.81	1	2	2.1875	2	3	2	3	2	3	2	3	0	2	3	3
gb|KLL11547.1|	acetyltransferase [Frankia sp. BMG5.1]	5.4199	21088.7	1	329	15.6008	0.117325	F202506.dat	Q20469_SC_12.mgf	33.97	1	65	4.18848	0	0	0	0	40	30	70	77	0	47	0	65
gb|KLL11580.1|	hypothetical protein FrCorBMG51_11135 [Frankia sp. BMG5.1]	6.12506	15527.9	1	4	0.2576	0.00193727	F202501.dat	Q20464_SC_7.mgf	51.77	1	4	9.93377	0	0	0	0	0	0	4	0	0	0	0	0
gb|KLL11626.1|	hypothetical protein FrCorBMG51_11070 [Frankia sp. BMG5.1]	6.22867	62984.7	1	7	0.111138	0.000835807	F202505.dat	Q20468_SC_11.mgf	34.17	1	1	1.26126	1	0	1	1	1	0	1	0	0	1	1	0
gb|KLL11726.1|	superoxide dismutase [Frankia sp. BMG5.1]	6.4106	14728.6	1	1	0.0678952	0.000510602	F202496.dat	Q20459_SC_2.mgf	42.58	1	1	5.34351	0	1	0	0	0	0	0	0	0	0	0	0
gb|KLL11929.1|	glyceraldehyde-3-phosphate dehydrogenase [Frankia sp. BMG5.1]	5.48579	35761.8	1	5	0.139814	0.00105146	F202504.dat	Q20467_SC_10.mgf	37.79	1	1	2.08955	0	0	0	1	0	0	0	1	1	1	0	1
gb|KLL12018.1|	hypothetical protein FrCorBMG51_06990 [Frankia sp. BMG5.1]	6.79551	27900.5	1	1	0.0358416	0.000269545	F202497.dat	Q20460_SC_3.mgf	27.31	1	1	2.82258	0	0	1	0	0	0	0	0	0	0	0	0
gb|KLL12312.1|	glycosyl transferase [Frankia sp. BMG5.1]	9.86165	55247.8	1	149	2.69694	0.0202822	F202497.dat	Q20460_SC_3.mgf	30.25	1	11	1.35135	12	11	11	11	14	15	14	13	11	12	14	11
gb|KLL12334.1|	adenylosuccinate lyase [Frankia sp. BMG5.1]	6.45093	50686.6	1	1	0.0197291	0.000148371	F202502.dat	Q20465_SC_8.mgf	27.06	1	1	1.71306	0	0	0	0	0	0	0	1	0	0	0	0
gb|KLL12632.1|	50S ribosomal protein L11 [Frankia sp. BMG5.1]	9.80962	15031.1	1	5	0.332643	0.00250162	F202504.dat	Q20467_SC_10.mgf	31.49	1	1	4.8951	2	0	0	1	0	0	1	0	0	1	0	0
gb|KLL12633.1|	50S ribosomal protein L1 [Frankia sp. BMG5.1]	9.63434	25634.8	1	168	6.55359	0.0492859	F202505.dat	Q20468_SC_11.mgf	38.56	1	16	2.94118	27	23	20	7	4	17	7	9	25	5	16	8
gb|KLL12635.1|	50S ribosomal protein L7 [Frankia sp. BMG5.1]	4.5573	13473.1	1	4	0.296887	0.00223272	F202498.dat	Q20461_SC_4.mgf	35.37	1	1	6.20155	1	0	0	1	0	0	1	0	0	0	0	1
gb|KLL12639.1|	30S ribosomal protein S7 [Frankia sp. BMG5.1]	10.5373	17380.4	1	7	0.402753	0.00302888	F202504.dat	Q20467_SC_10.mgf	55.82	1	1	8.33333	0	1	0	0	1	0	1	2	0	1	0	1
gb|KLL12643.1|	50S ribosomal protein L3 [Frankia sp. BMG5.1]	10.3331	25638.4	1	1	0.039004	0.000293327	F202498.dat	Q20461_SC_4.mgf	27.18	1	1	5.7377	0	0	0	1	0	0	0	0	0	0	0	0
gb|KLL12647.1|	30S ribosomal protein S19 [Frankia sp. BMG5.1]	11	10572.7	1	24	2.26999	0.0170713	F202501.dat	Q20464_SC_7.mgf	53.99	1	2	8.60215	2	2	2	2	2	2	2	2	2	2	2	2
gb|KLL12651.1|	30S ribosomal protein S17 [Frankia sp. BMG5.1]	9.69143	11880.3	1	9	0.757557	0.00569716	F202504.dat	Q20467_SC_10.mgf	40	1	3	8.33333	0	0	0	0	3	0	0	3	0	3	0	0
gb|KLL12653.1|	50S ribosomal protein L5 [Frankia sp. BMG5.1]	9.97069	21223.3	1	1	0.0471181	0.000354348	F202501.dat	Q20464_SC_7.mgf	39.13	1	1	4.2328	0	0	0	0	0	0	1	0	0	0	0	0
gb|KLL12656.1|	50S ribosomal protein L6 [Frankia sp. BMG5.1]	10.3011	19131.4	1	397	20.7512	0.156058	F202496.dat	Q20459_SC_2.mgf	45.57	1	28	3.93258	35	28	37	16	34	36	37	29	34	39	37	35
gb|KLL12719.1|	serine hydroxymethyltransferase [Frankia sp. BMG5.1]	5.75129	44433.8	1	1	0.0225054	0.000169251	F202496.dat	Q20459_SC_2.mgf	75.4	1	1	3.82775	0	1	0	0	0	0	0	0	0	0	0	0
gb|KLL12729.1|	ATP F0F1 synthase subunit beta [Frankia sp. BMG5.1]	4.94354	52381.1	1	6	0.114545	0.000861429	F202502.dat	Q20465_SC_8.mgf	54.35	1	1	2.29167	0	1	0	0	1	1	0	1	0	1	0	1
gb|KLL12788.1|	membrane protein [Frankia sp. BMG5.1]	4.71765	41882.3	1	14	0.33427	0.00251386	F202498.dat	Q20461_SC_4.mgf	38.84	1	2	2.27273	2	1	1	2	1	1	1	1	1	1	1	1
gb|KLL12803.1|	methylmalonyl-CoA mutase [Frankia sp. BMG5.1]	5.50659	118417	1	1	0.00844471	6.3508e-05	F202506.dat	Q20469_SC_12.mgf	27.34	1	1	0.642792	0	0	0	0	0	0	0	0	0	0	0	1
gb|KLL12900.1|	hypothetical protein FrCorBMG51_01985 [Frankia sp. BMG5.1]	9.21318	12244.2	1	1	0.0816712	0.000614204	F202506.dat	Q20469_SC_12.mgf	32.81	1	1	9.73451	0	0	0	0	0	0	0	0	0	0	0	1
gb|KLL12904.1|	hypothetical protein FrCorBMG51_02015 [Frankia sp. BMG5.1]	11.1477	45866.3	1	7	0.152617	0.00114775	F202502.dat	Q20465_SC_8.mgf	26.89	1	2	1.85185	0	1	1	0	0	0	0	2	1	0	0	2
gb|KLL12911.1|	acyl carrier protein [Frankia sp. BMG5.1]	3.87929	8634.35	1	27	3.12704	0.0235167	F202497.dat	Q20460_SC_3.mgf	66.01	1	1	13.4146	3	1	1	3	2	1	2	4	3	2	2	3
gb|KLL13021.1|	dehydratase [Frankia sp. BMG5.1]	6.44183	19021.5	1	460	24.1832	0.181868	F202502.dat	Q20465_SC_8.mgf	30.34	1	39	4.7619	34	40	39	26	38	43	39	39	42	39	42	39
ref|WP_047221569.1|	50S ribosomal protein L22 [Frankia sp. BMG5.1]	11.3076	15044.1	1	3	0.199413	0.00149967	F202499.dat	Q20462_SC_5.mgf	28.31	1	1	7.14286	0	0	0	0	1	0	0	0	0	2	0	0
ref|WP_047223392.1|	hypothetical protein [Frankia sp. BMG5.1]	8.76555	16763.7	1	96	5.72667	0.043067	F202496.dat	Q20459_SC_2.mgf	30.38	1	17	4.48718	0	17	0	13	12	0	17	10	13	14	0	0
ref|WP_052914249.1|	hypothetical protein [Frankia sp. BMG5.1]	10.7061	39546.6	1	10	0.252866	0.00190166	F202501.dat	Q20464_SC_7.mgf	31.81	1	4	2.03046	0	0	0	0	3	0	4	0	0	3	0	0
ref|WP_052914312.1|	GGDEF domain-containing protein [Frankia sp. BMG5.1]	4.80205	78516.2	1	6	0.0764173	0.000574692	F202497.dat	Q20460_SC_3.mgf	26.93	1	6	0.958904	0	0	6	0	0	0	0	0	0	0	0	0
ref|WP_052914846.1|	hypothetical protein [Frankia sp. BMG5.1]	4.53113	21156.4	1	1	0.047267	0.000355469	F202497.dat	Q20460_SC_3.mgf	41.76	1	1	5.20833	0	0	1	0	0	0	0	0	0	0	0	0
ref|WP_052914851.1|	CdaR family transcriptional regulator [Frankia sp. BMG5.1]	6.03095	72485.3	1	1	0.0137959	0.000103751	F202506.dat	Q20469_SC_12.mgf	28.26	1	1	1.05581	0	0	0	0	0	0	0	0	0	0	0	1
ref|WP_052914939.1|	hypothetical protein [Frankia sp. BMG5.1]	5.21574	51186.4	1	1	0.0195364	0.000146922	F202503.dat	Q20466_SC_9.mgf	25.84	1	1	1.38067	0	0	0	0	0	0	0	0	1	0	0	0
ref|WP_052914985.1|	hypothetical protein [Frankia sp. BMG5.1]	5.35943	98200.4	1	1	0.0101833	7.65826e-05	F202505.dat	Q20468_SC_11.mgf	26.03	1	1	0.770077	0	0	0	0	0	0	0	0	0	0	1	0
