# Supplementary material for: Host Plant Compatibility Shapes the Proteogenome of Frankia coriariae
Source: Front Microbiol. 2017 May 2;8:720. doi: 10.3389/fmicb.2017.00720 (PMC5411423; doi:10.3389/fmicb.2017.00720)
Supplement: Supplementary file 4 [file Table4.XLSX]

## Sheet: Table S10
Table S4_List of proteins from Frankia exoproteomes and their spectral count comparison against Dg1 database
	Database :	Frankia-symbiont-of-Datisca-glomerata_20160829.fasta				3894 seq	PatternLab's TFold module
	Enzyme :	Trypsin - Max missed cleavages: 2					Blue class: Identifications satisfied both, the fold (<1.3) and statistical criteria (p value <0.05).
	Fixed modifications :	Carbamidomethyl (C)					Orange class: These identifications did not meet the fold criterion but they deserve a second look because they have low p-values.
	Variable modifications :	Deamidated (NQ), Oxidation (M)					Green class: These identifications satisfied the fold criteria but, most likely, this happened by chance (should be disconsidered).
	MS/ MS² mass tol. :	± 5 ppm / ± 0.02 Da					Red class: These identifications did not meet the fold and p-value criteria (should be disconsidered).
	Instrument type :	ESI Q-exactive HF
				All Total peptides	All Total SC	All Total NSAF								Total spectral count			Total spectral count			Total spectral count			Total spectral count
				162	2673	118.428								195	352	184	159	207	241	253	260	177	254	186	205
														Spectral count
								Best hit						BMG5.1+BD-N 1	BMG5.1+BD-N 2	BMG5.1+BD-N 3	BMG5.1 + RE Alnus 1	BMG5.1 + RE Alnus 2	BMG5.1 + RE Alnus 3	BMG5.1 + RE Coriaria 1	BMG5.1 + RE Coriaria 2	BMG5.1 + RE Coriaria 3	BMG5.1 + RE Melon 1	BMG5.1 + RE Melon 2	BMG5.1 + RE Melon 3	Tfold comparison Alnus vs BD-N (PatternLab, standard normalization)				Tfold comparison Coriaria vs BD-N (PatternLab, standard normalization)				Tfold comparison Melo vs BD-N (PatternLab, standard normalization)
accession	description	pI	mass	Total peptides	Total SC	NSAF	% NSAF	Dat	Ech.	score	#peptides	SC_épuré	coverage (%)	Q20458_SC_1.mgf	Q20459_SC_2.mgf	Q20460_SC_3.mgf	Q20461_SC_4.mgf	Q20462_SC_5.mgf	Q20463_SC_6.mgf	Q20464_SC_7.mgf	Q20465_SC_8.mgf	Q20466_SC_9.mgf	Q20467_SC_10.mgf	Q20468_SC_11.mgf	Q20469_SC_12.mgf	Tfold	Ln(Tfold)*sign	p value	PatternLab Class	Tfold	Ln(Tfold)*sign	p value	PatternLab Class	Tfold	Ln(Tfold)*sign	p value	PatternLab Class
WP_013875114.1	MULTISPECIES: elongation factor Tu [Frankia]	5.22105	43934.7	4	39	0.887681	0.00749555	F203236.dat	Q20468_SC_11.mgf	120.26	4	6	6.80101	2	2	3	3	4	3	4	4	4	4	6	0	1.3	0.262364	0.0911432	Red	1.5	0.405465	0.0274306	Blue	1.3	0.262364	0.305735	Red
WP_013875066.1	molecular chaperone GroEL [Frankia symbiont of Datisca glomerata]	4.97958	57119.4	2	32	0.56023	0.00473057	F203233.dat	Q20465_SC_8.mgf	101.15	2	32	5.11883	0	0	0	0	0	0	0	32	0	0	0	0	1	0	0.5	Red	11.6667	2.45674	0.187132	Green	1	0	0.5	Red
WP_013874910.1	branched chain amino acid aminotransferase [Frankia symbiont of Datisca glomerata]	5.06218	34033.2	2	2	0.0587662	0.00049622	F203233.dat	Q20465_SC_8.mgf	50.07	2	2	7.44337	0	0	0	0	0	0	0	2	0	0	0	0	1	0	0.5	Red	1.66667	0.510826	0.225253	Green	1	0	0.5	Red
WP_013874230.1	bacterioferritin [Frankia symbiont of Datisca glomerata]	5.01142	17941.1	2	8	0.445903	0.00376519	F203227.dat	Q20459_SC_2.mgf	129.39	2	4	19.2308	0	4	0	0	3	0	0	1	0	0	0	0	-1.16667	-0.154151	0.425619	Red	-1.75	-0.559616	0.257776	Green	-2.33333	-0.847298	0.197975	Green
WP_013872102.1	MULTISPECIES: chemical-damaging agent resistance protein C [Frankia]	4.49519	20701.4	3	18	0.869505	0.00734207	F203226.dat	Q20458_SC_1.mgf	215.54	3	5	21.134	5	7	0	0	0	0	0	5	0	1	0	0	-5	-1.60944	0.0666222	Green	-1.875	-0.628609	0.215484	Green	-3.75	-1.32176	0.079942	Green
WP_013875107.1	50S ribosomal protein L22 [Frankia symbiont of Datisca glomerata]	11.3076	15030.1	3	6	0.399198	0.00337082	F203227.dat	Q20459_SC_2.mgf	62.6	2	3	15.7143	0	3	0	0	1	0	0	0	0	2	0	0	-1.5	-0.405465	0.287256	Green	-2	-0.693147	0.205804	Green	-1.2	-0.182322	0.397628	Red
WP_013875039.1	malate dehydrogenase [Frankia symbiont of Datisca glomerata]	4.84396	32219.9	2	3	0.0931101	0.000786219	F203226.dat	Q20458_SC_1.mgf	60.19	2	3	6.45161	3	0	0	0	0	0	0	0	0	0	0	0	-2	-0.693147	0.205804	Green	-2	-0.693147	0.205804	Green	-2	-0.693147	0.205804	Green
WP_013875111.1	50S ribosomal protein L4 [Frankia symbiont of Datisca glomerata]	10.0955	27837.6	2	4	0.14369	0.00121332	F203227.dat	Q20459_SC_2.mgf	78.51	2	4	6.08365	0	4	0	0	0	0	0	0	0	0	0	0	-2.33333	-0.847298	0.197975	Green	-2.33333	-0.847298	0.197975	Green	-2.33333	-0.847298	0.197975	Green
WP_013873515.1	aconitate hydratase [Frankia symbiont of Datisca glomerata]	4.79985	99788.5	5	12	0.120254	0.00101542	F203227.dat	Q20459_SC_2.mgf	156.88	5	9	4.81799	0	9	2	0	0	0	0	0	0	0	0	1	-4.66667	-1.54045	0.127621	Green	-4.66667	-1.54045	0.127621	Green	-3.5	-1.25276	0.147101	Green
WP_013874672.1	Crp/Fnr family transcriptional regulator [Frankia symbiont of Datisca glomerata]	5.17827	51158.4	11	70	1.3683	0.0115539	F203227.dat	Q20459_SC_2.mgf	531.065	9	15	22.9122	0	15	2	5	10	9	12	11	0	5	0	1	1.35	0.300105	0.330781	Red	1.3	0.262364	0.379228	Red	-2.22222	-0.798508	0.249749	Green
WP_013874794.1	polynucleotide phosphorylase [Frankia symbiont of Datisca glomerata]	5.05952	78121.9	2	15	0.192008	0.00162131	F203233.dat	Q20465_SC_8.mgf	66.33	2	2	1.90996	1	1	2	1	1	1	2	2	2	1	0	1	-1.16667	-0.154151	0.309783	Red	1.28571	0.251314	0.171534	Red	-1.4	-0.336472	0.171534	Red
WP_043604033.1	MULTISPECIES: co-chaperone GroES [Frankia]	4.94533	10923.8	4	33	3.02091	0.0255085	F203234.dat	Q20466_SC_9.mgf	183.7	3	3	39.2157	4	2	1	5	2	3	3	3	3	3	2	2	1.3	0.262364	0.233802	Red	1.2	0.182322	0.267821	Red	1	0	0.5	Red
WP_013872945.1	ATP-dependent Clp protease ATP-binding subunit ClpX [Frankia symbiont of Datisca glomerata]	5.27841	46931.7	2	27	0.575305	0.00485785	F203232.dat	Q20464_SC_7.mgf	133.32	2	3	5.11628	3	4	0	1	3	2	3	4	2	2	0	3	-1.11111	-0.105361	0.407451	Red	1.2	0.182322	0.321665	Red	-1.25	-0.223144	0.338934	Red
WP_013875087.1	30S ribosomal protein S4 [Frankia symbiont of Datisca glomerata]	9.65678	23756.6	2	111	4.67239	0.0394535	F203235.dat	Q20467_SC_10.mgf	132.2	2	9	9.13462	9	11	5	13	8	9	9	11	10	9	5	12	1.17857	0.164303	0.257259	Red	1.17857	0.164303	0.20997	Red	1.03571	0.0350913	0.453635	Red
WP_013874430.1	MULTISPECIES: type I glutamate--ammonia ligase [Frankia]	5.01597	53562.7	6	30	0.560091	0.00472939	F203227.dat	Q20459_SC_2.mgf	241.83	4	8	9.91561	0	8	0	2	2	0	4	5	0	4	1	4	-1.57143	-0.451985	0.326497	Green	1.09091	0.0870114	0.459425	Red	1.09091	0.0870114	0.456234	Red
WP_013871985.1	methylthioribulose-1-phosphate dehydratase [Frankia symbiont of Datisca glomerata]	5.69077	25499.3	2	269	10.5493	0.0890781	F203237.dat	Q20469_SC_12.mgf	47.06	2	29	7.46888	23	29	12	31	17	21	22	24	20	21	20	29	1.07463	0.0719735	0.404989	Red	1.02985	0.0294139	0.451248	Red	1.08955	0.0857668	0.372433	Red
WP_013873302.1	isocitrate dehydrogenase, NADP-dependent [Frankia symbiont of Datisca glomerata]	5.02262	79035.7	3	6	0.0759151	0.000641024	F203229.dat	Q20461_SC_4.mgf	48.99	1	1	1.62382	0	0	0	1	5	0	0	0	0	0	0	0	3	1.09861	0.138339	Green	1	0	0.5	Red	1	0	0.5	Red
WP_013873557.1	MULTISPECIES: proteasome subunit alpha [Frankia]	5.72297	26344.3	2	4	0.151835	0.00128209	F203227.dat	Q20459_SC_2.mgf	82.26	2	2	12.5	0	2	0	0	0	0	1	1	0	0	0	0	-1.66667	-0.510826	0.225253	Green	1	0	0.5	Red	-1.66667	-0.510826	0.225253	Green
WP_013875117.1	30S ribosomal protein S12 [Frankia symbiont of Datisca glomerata]	11.3605	13814.8	2	189	13.681	0.115522	F203230.dat	Q20462_SC_5.mgf	72.43	2	28	11.2903	0	22	17	0	28	24	38	0	0	41	19	0	1.30952	0.269664	0.356739	Red	-1.02439	-0.0240976	0.491266	Red	1.5	0.405465	0.316816	Green
WP_013874419.1	dihydrolipoyl dehydrogenase [Frankia symbiont of Datisca glomerata]	5.36106	47910.3	8	58	1.2106	0.0102222	F203232.dat	Q20464_SC_7.mgf	354.65	5	8	16.7391	5	17	1	3	6	0	8	9	3	4	2	0	-2.16667	-0.77319	0.206386	Green	-1.13043	-0.122602	0.427795	Red	-2.88889	-1.06087	0.157821	Green
WP_013875374.1	ABC transporter substrate-binding protein [Frankia symbiont of Datisca glomerata]	4.74163	29447	4	12	0.407512	0.00344102	F203227.dat	Q20459_SC_2.mgf	162.6	4	4	19.2308	1	4	0	1	1	0	0	4	0	1	0	0	-1.6	-0.470004	0.23906	Green	-1.14286	-0.133531	0.43086	Red	-2	-0.693147	0.178093	Green
WP_013872922.1	aminopeptidase N [Frankia symbiont of Datisca glomerata]	5.01265	94842	3	10	0.105439	0.00089032	F203227.dat	Q20459_SC_2.mgf	135.68	3	4	3.99061	0	4	0	1	1	0	1	2	0	1	0	0	-1.4	-0.336472	0.329796	Red	-1.16667	-0.154151	0.4149	Red	-1.75	-0.559616	0.257776	Green
WP_013874999.1	MULTISPECIES: F0F1 ATP synthase subunit beta [Frankia]	4.94354	52381.1	2	7	0.133636	0.00112842	F203233.dat	Q20465_SC_8.mgf	54.35	1	1	2.29167	0	2	0	0	1	1	0	1	0	1	0	1	1	0	0.5	Red	-1.25	-0.223144	0.348813	Red	1	0	0.5	Red
WP_013875106.1	30S ribosomal protein S3 [Frankia symbiont of Datisca glomerata]	10.7364	35315.1	2	5	0.141582	0.00119552	F203226.dat	Q20458_SC_1.mgf	51.36	1	1	2.08955	1	0	1	1	0	0	1	0	0	1	0	0	-1.25	-0.223144	0.309783	Red	-1.25	-0.223144	0.309783	Red	-1.25	-0.223144	0.309783	Red
WP_013875121.1	DNA-directed RNA polymerase subunit beta' [Frankia symbiont of Datisca glomerata]	8.64338	143657	2	6	0.0417662	0.000352672	F203237.dat	Q20469_SC_12.mgf	91.02	2	2	0.925212	0	0	1	2	1	0	0	0	0	0	0	2	1.5	0.405465	0.204956	Green	-1.33333	-0.287682	0.309783	Red	1.25	0.223144	0.348813	Red
WP_013873466.1	MULTISPECIES: superoxide dismutase [Frankia]	4.85955	22044	2	6	0.272183	0.00229831	F203227.dat	Q20459_SC_2.mgf	141.1	2	3	19.2118	1	3	0	0	0	0	0	2	0	0	0	0	-2.33333	-0.847298	0.123643	Green	-1.4	-0.336472	0.289508	Red	-2.33333	-0.847298	0.123643	Green
WP_013875001.1	ATP synthase subunit alpha [Frankia symbiont of Datisca glomerata]	5.00222	59895.2	3	12	0.20035	0.00169175	F203237.dat	Q20469_SC_12.mgf	81.48	2	2	3.63636	1	3	0	1	0	2	1	1	0	1	0	2	-1.16667	-0.154151	0.383822	Red	-1.4	-0.336472	0.267821	Red	-1.16667	-0.154151	0.383822	Red
WP_013874969.1	chemical-damaging agent resistance protein C [Frankia symbiont of Datisca glomerata]	4.52735	20161	4	21	1.04161	0.00879536	F203227.dat	Q20459_SC_2.mgf	190.37	3	8	20.9424	2	8	0	1	1	0	1	3	2	1	1	1	-2.6	-0.955511	0.16822	Green	-1.44444	-0.367725	0.30913	Red	-2.16667	-0.77319	0.19684	Green
WP_013872252.1	phosphopyruvate hydratase [Frankia symbiont of Datisca glomerata]	4.56011	44930.1	10	75	1.66926	0.0140952	F203227.dat	Q20459_SC_2.mgf	621.53	9	32	24.0654	1	32	2	2	7	0	9	13	1	6	1	1	-3.16667	-1.15268	0.225392	Green	-1.46154	-0.37949	0.364529	Red	-3.45455	-1.23969	0.21591	Green
WP_013875538.1	molecular chaperone GroEL [Frankia symbiont of Datisca glomerata]	4.91169	56622.3	8	208	3.67347	0.0310186	F203227.dat	Q20459_SC_2.mgf	115.95	4	34	8.33333	6	34	17	1	0	34	22	6	9	31	18	30	-1.57895	-0.456758	0.311936	Green	-1.5	-0.405465	0.260969	Red	1.36667	0.312375	0.233955	Red
WP_013871645.1	transcriptional regulator [Frankia symbiont of Datisca glomerata]	5.84417	29559.4	1	3	0.10149	0.000856982	F203231.dat	Q20463_SC_6.mgf	33.88	1	1	2.99625	0	0	0	0	0	1	0	1	0	0	0	1
WP_013871647.1	ABC transporter ATP-binding protein [Frankia symbiont of Datisca glomerata]	6.86917	28937.3	1	9	0.311017	0.00262622	F203231.dat	Q20463_SC_6.mgf	26.74	1	9	2.61194	0	0	0	0	0	9	0	0	0	0	0	0
WP_013871683.1	maturase [Frankia symbiont of Datisca glomerata]	9.97319	69408.4	1	3	0.0432224	0.000364969	F203235.dat	Q20467_SC_10.mgf	32.3	1	1	1.17253	0	1	0	0	0	0	0	1	0	1	0	0
WP_013871787.1	aminoglycoside phosphotransferase [Frankia symbiont of Datisca glomerata]	5.24457	224144	1	8	0.0356913	0.000301376	F203237.dat	Q20469_SC_12.mgf	38.35	1	8	0.331911	0	0	0	0	0	0	0	0	0	0	0	8
WP_013871882.1	hypothetical protein [Frankia symbiont of Datisca glomerata]	5.51196	37288.6	1	2	0.0536356	0.000452898	F203235.dat	Q20467_SC_10.mgf	77.67	1	1	4.34783	0	0	0	0	0	0	1	0	0	1	0	0
WP_013871958.1	cytochrome P450 [Frankia symbiont of Datisca glomerata]	5.255	47421.3	1	2	0.0421751	0.000356126	F203227.dat	Q20459_SC_2.mgf	29.48	1	1	1.6317	0	1	0	0	0	0	0	0	0	0	0	1
WP_013872098.1	cold-shock protein [Frankia symbiont of Datisca glomerata]	4.79326	7282.52	1	5	0.686576	0.00579742	F203236.dat	Q20468_SC_11.mgf	48.54	1	1	14.9254	1	0	1	0	1	0	0	0	0	1	1	0
WP_013872185.1	D-alanyl-D-alanine carboxypeptidase [Frankia symbiont of Datisca glomerata]	5.71714	49208.5	1	1	0.0203217	0.000171596	F203227.dat	Q20459_SC_2.mgf	34.99	1	1	1.38889	0	1	0	0	0	0	0	0	0	0	0	0
WP_013872201.1	glycine dehydrogenase [Frankia symbiont of Datisca glomerata]	6.27386	114745	1	1	0.00871496	7.35889e-05	F203236.dat	Q20468_SC_11.mgf	26.48	1	1	0.729262	0	0	0	0	0	0	0	0	0	0	1	0
WP_013872247.1	transcription-repair coupling factor [Frankia symbiont of Datisca glomerata]	5.51303	133447	1	1	0.00749359	6.32756e-05	F203226.dat	Q20458_SC_1.mgf	29.26	1	1	0.646204	1	0	0	0	0	0	0	0	0	0	0	0
WP_013872364.1	MULTISPECIES: MaoC family dehydratase [Frankia]	6.44183	19021.5	1	508	26.7066	0.22551	F203233.dat	Q20465_SC_8.mgf	30.34	1	47	4.7619	38	43	45	36	44	44	42	47	43	40	45	41
WP_013872465.1	MULTISPECIES: superoxide dismutase, Ni [Frankia]	6.4106	14728.6	1	1	0.0678952	0.000573305	F203227.dat	Q20459_SC_2.mgf	42.58	1	1	5.34351	0	1	0	0	0	0	0	0	0	0	0	0
WP_013872600.1	pilus assembly protein TadB [Frankia symbiont of Datisca glomerata]	11.2041	33680.5	1	3	0.0890722	0.000752123	F203228.dat	Q20460_SC_3.mgf	26.48	1	3	2.22222	0	0	3	0	0	0	0	0	0	0	0	0
WP_013872793.1	luciferase family oxidoreductase group 1 [Frankia symbiont of Datisca glomerata]	5.73606	36566.8	1	1	0.0273472	0.000230919	F203227.dat	Q20459_SC_2.mgf	29.3	1	1	2.00573	0	1	0	0	0	0	0	0	0	0	0	0
WP_013873088.1	methyltransferase FkbM [Frankia symbiont of Datisca glomerata]	9.87944	29665.9	1	1	0.0337088	0.000284636	F203233.dat	Q20465_SC_8.mgf	33.59	1	1	2.51799	0	0	0	0	0	0	0	1	0	0	0	0
WP_013873146.1	ABC transporter [Frankia symbiont of Datisca glomerata]	6.08769	58017.5	1	4	0.0689447	0.000582167	F203237.dat	Q20469_SC_12.mgf	36.97	1	1	1.30354	0	0	0	0	0	0	0	1	1	1	0	1
WP_013873150.1	transcriptional regulator [Frankia symbiont of Datisca glomerata]	10.9749	7820.23	1	12	1.53448	0.0129571	F203230.dat	Q20462_SC_5.mgf	40.47	1	3	13.8889	2	0	0	0	3	2	2	0	3	0	0	0
WP_013873460.1	extracellular ligand-binding receptor [Frankia symbiont of Datisca glomerata]	5.09894	54204.9	1	1	0.0184485	0.000155779	F203234.dat	Q20466_SC_9.mgf	25.84	1	1	1.28913	0	0	0	0	0	0	0	0	1	0	0	0
WP_013873628.1	cobalamin biosynthesis protein [Frankia symbiont of Datisca glomerata]	11.4496	35967	1	1	0.0278033	0.00023477	F203229.dat	Q20461_SC_4.mgf	41.78	1	1	1.9943	0	0	0	1	0	0	0	0	0	0	0	0
WP_013873973.1	SpoVT/AbrB domain-containing protein [Frankia symbiont of Datisca glomerata]	8.35902	8920.84	1	1	0.112097	0.000946544	F203237.dat	Q20469_SC_12.mgf	29.85	1	1	8.53659	0	0	0	0	0	0	0	0	0	0	0	1
WP_013874114.1	hypothetical protein [Frankia symbiont of Datisca glomerata]	5.8844	81913.5	1	3	0.036624	0.000309252	F203227.dat	Q20459_SC_2.mgf	26.04	1	2	1.1811	0	2	0	0	1	0	0	0	0	0	0	0
WP_013874339.1	MULTISPECIES: cold-shock protein [Frankia]	5.12311	7372.59	1	5	0.678187	0.00572659	F203226.dat	Q20458_SC_1.mgf	29.7	1	5	14.9254	5	0	0	0	0	0	0	0	0	0	0	0
WP_013874517.1	MULTISPECIES: transcriptional regulator [Frankia]	5.95233	18149.5	1	1	0.0550981	0.000465246	F203233.dat	Q20465_SC_8.mgf	31.8	1	1	4.21687	0	0	0	0	0	0	0	1	0	0	0	0
WP_013874650.1	hypothetical protein [Frankia symbiont of Datisca glomerata]	5.99282	104163	1	1	0.00960034	8.1065e-05	F203228.dat	Q20460_SC_3.mgf	31.61	1	1	0.720165	0	0	1	0	0	0	0	0	0	0	0	0
WP_013874665.1	aldehyde dehydrogenase [Frankia symbiont of Datisca glomerata]	5.05876	54666.9	1	3	0.0548778	0.000463387	F203227.dat	Q20459_SC_2.mgf	38.54	1	2	2.17822	0	2	0	0	0	0	0	0	0	0	0	1
WP_013874733.1	acyl carrier protein [Frankia symbiont of Datisca glomerata]	3.90152	8558.34	1	27	3.15482	0.0266392	F203228.dat	Q20460_SC_3.mgf	66.01	1	1	13.4146	3	1	1	3	2	1	2	4	3	2	2	3
WP_013874747.1	putative DNA-binding protein [Frankia symbiont of Datisca glomerata]	5.58306	42939.2	1	7	0.163021	0.00137654	F203233.dat	Q20465_SC_8.mgf	26.89	1	2	1.93237	0	1	1	0	0	0	0	2	1	0	0	2
WP_013874753.1	MULTISPECIES: hypothetical protein [Frankia]	9.21318	12244.2	1	1	0.0816712	0.000689629	F203237.dat	Q20469_SC_12.mgf	32.81	1	1	9.73451	0	0	0	0	0	0	0	0	0	0	0	1
WP_013874939.1	methylmalonyl-CoA mutase [Frankia symbiont of Datisca glomerata]	5.47112	117733	1	1	0.00849379	7.17213e-05	F203237.dat	Q20469_SC_12.mgf	27.34	1	1	0.645756	0	0	0	0	0	0	0	0	0	0	0	1
WP_013875009.1	serine hydroxymethyltransferase [Frankia symbiont of Datisca glomerata]	5.65212	44319.6	1	1	0.0225634	0.000190524	F203227.dat	Q20459_SC_2.mgf	75.4	1	1	3.82775	0	1	0	0	0	0	0	0	0	0	0	0
WP_013875097.1	50S ribosomal protein L6 [Frankia symbiont of Datisca glomerata]	10.3011	19131.4	1	447	23.3647	0.197291	F203227.dat	Q20459_SC_2.mgf	45.57	1	35	3.93258	37	35	39	19	37	40	44	34	38	45	41	38
WP_013875100.1	50S ribosomal protein L5 [Frankia symbiont of Datisca glomerata]	9.97069	21209.3	1	1	0.0471492	0.000398126	F203232.dat	Q20464_SC_7.mgf	39.13	1	1	4.2328	0	0	0	0	0	0	1	0	0	0	0	0
WP_013875108.1	MULTISPECIES: 30S ribosomal protein S19 [Frankia]	11	10572.7	1	24	2.26999	0.0191678	F203232.dat	Q20464_SC_7.mgf	53.99	1	2	8.60215	2	2	2	2	2	2	2	2	2	2	2	2
WP_013875112.1	50S ribosomal protein L3 [Frankia symbiont of Datisca glomerata]	10.3331	25624.4	1	1	0.0390253	0.000329529	F203229.dat	Q20461_SC_4.mgf	27.18	1	1	5.7377	0	0	0	1	0	0	0	0	0	0	0	0
WP_013875115.1	elongation factor G [Frankia symbiont of Datisca glomerata]	4.99762	76449.6	1	3	0.0392415	0.000331354	F203226.dat	Q20458_SC_1.mgf	33.35	1	2	1.2894	2	0	0	0	0	0	1	0	0	0	0	0
WP_013875116.1	30S ribosomal protein S7 [Frankia symbiont of Datisca glomerata]	10.5373	17414.4	1	7	0.401967	0.00339419	F203235.dat	Q20467_SC_10.mgf	55.82	1	1	8.33333	0	1	0	0	1	0	1	2	0	1	0	1
WP_013875123.1	50S ribosomal protein L7/L12 [Frankia symbiont of Datisca glomerata]	4.5573	13452.1	1	4	0.297351	0.00251083	F203229.dat	Q20461_SC_4.mgf	35.37	1	1	6.20155	1	0	0	1	0	0	1	0	0	0	0	1
WP_013875125.1	MULTISPECIES: 50S ribosomal protein L1 [Frankia]	9.63434	25634.8	1	168	6.55359	0.0553383	F203236.dat	Q20468_SC_11.mgf	38.56	1	16	2.94118	27	23	20	7	4	17	7	9	25	5	16	8
WP_013875126.1	MULTISPECIES: 50S ribosomal protein L11 [Frankia]	9.80962	15031.1	1	5	0.332643	0.00280883	F203235.dat	Q20467_SC_10.mgf	31.49	1	1	4.8951	2	0	0	1	0	0	1	0	0	1	0	0
WP_013875129.1	aspartate aminotransferase [Frankia symbiont of Datisca glomerata]	5.37231	42528.9	1	1	0.0235134	0.000198547	F203226.dat	Q20458_SC_1.mgf	34.52	1	1	2.73632	1	0	0	0	0	0	0	0	0	0	0	0
WP_043602701.1	arginine--tRNA ligase [Frankia symbiont of Datisca glomerata]	5.7977	63183.9	1	1	0.0158268	0.000133641	F203235.dat	Q20467_SC_10.mgf	28.68	1	1	1.74216	0	0	0	0	0	0	0	0	0	1	0	0
WP_043603010.1	glycosyl transferase family 2 [Frankia symbiont of Datisca glomerata]	9.58056	34001.9	1	26	0.764663	0.00645679	F203231.dat	Q20463_SC_6.mgf	60.26	1	2	2.32558	3	2	2	3	2	2	2	2	2	2	2	2
WP_043603047.1	hypothetical protein [Frankia symbiont of Datisca glomerata]	6.71817	30377.8	1	2	0.0658375	0.000555929	F203228.dat	Q20460_SC_3.mgf	27.31	1	2	2.65152	0	0	2	0	0	0	0	0	0	0	0	0
WP_043603462.1	proteasome subunit beta [Frankia symbiont of Datisca glomerata]	4.98965	27608.9	1	3	0.10866	0.000917526	F203227.dat	Q20459_SC_2.mgf	34.08	1	3	3.83142	0	3	0	0	0	0	0	0	0	0	0	0
WP_043603866.1	hypothetical protein [Frankia symbiont of Datisca glomerata]	4.47919	19879.2	1	4	0.201216	0.00169906	F203229.dat	Q20461_SC_4.mgf	35.58	1	1	3.74332	0	0	0	1	0	0	0	1	1	1	0	0
WP_043603974.1	hypothetical protein [Frankia symbiont of Datisca glomerata]	9.0859	24781	1	2	0.080707	0.000681488	F203229.dat	Q20461_SC_4.mgf	32.56	1	1	3.49345	0	0	0	1	0	1	0	0	0	0	0	0
WP_043604042.1	MULTISPECIES: 30S ribosomal protein S17 [Frankia]	9.69143	11880.3	1	11	0.925903	0.0078183	F203235.dat	Q20467_SC_10.mgf	40	1	5	8.33333	0	0	0	0	3	0	0	3	0	5	0	0
WP_043607069.1	hypothetical protein [Frankia symbiont of Datisca glomerata]	4.6901	42314.3	1	14	0.330857	0.00279375	F203229.dat	Q20461_SC_4.mgf	38.84	1	2	2.26131	2	1	1	2	1	1	1	1	1	1	1	1
WP_050803274.1	glycosyl transferase [Frankia symbiont of Datisca glomerata]	6.73948	23705.6	1	5	0.210921	0.00178101	F203231.dat	Q20463_SC_6.mgf	37.71	1	1	3.44828	0	0	0	0	1	1	0	1	0	1	0	1
WP_050803485.1	hypothetical protein [Frankia symbiont of Datisca glomerata]	5.22325	26503.7	1	6	0.226384	0.00191158	F203229.dat	Q20461_SC_4.mgf	25.15	1	6	2.90456	0	0	0	6	0	0	0	0	0	0	0	0
WP_050803499.1	hypothetical protein [Frankia symbiont of Datisca glomerata]	5.8867	35667.3	1	11	0.308406	0.00260417	F203231.dat	Q20463_SC_6.mgf	25.99	1	11	2.39521	0	0	0	0	0	11	0	0	0	0	0	0
WP_050803590.1	hypothetical protein [Frankia symbiont of Datisca glomerata]	9.2873	46352.9	1	10	0.215736	0.00182167	F203232.dat	Q20464_SC_7.mgf	31.81	1	4	1.69492	0	0	0	0	3	0	4	0	0	3	0	0
WP_050803624.1	adenylosuccinate lyase [Frankia symbiont of Datisca glomerata]	6.01204	52831.7	1	1	0.018928	0.000159828	F203233.dat	Q20465_SC_8.mgf	27.06	1	1	1.63599	0	0	0	0	0	0	0	1	0	0	0	0
