# Supplementary material for: Host Plant Compatibility Shapes the Proteogenome of Frankia coriariae
Source: Front Microbiol. 2017 May 2;8:720. doi: 10.3389/fmicb.2017.00720 (PMC5411423; doi:10.3389/fmicb.2017.00720)
Supplement: Supplementary file 6 [file Table6.XLS]

## Sheet: Sheet1
Supplementary Table S6: Pfam analysis of cumulative root-exudate expressed proteins (cREEPs)
Pfam ID	Pfam Name	Number of Proteins containing these domains
pfam00990	GGDEF - Diguanylate cyclase, GGDEF domain	320
pfam08448	PAS_4 - PAS fold	289
pfam07730	HisKA_3 - Histidine kinase	275
pfam00067	p450 - Cytochrome P450	210
pfam00989	PAS - PAS fold	120
pfam00408	PGM_PMM_IV - Phosphoglucomutase/phosphomannomutase, C-terminal domain	99
pfam00984	UDPG_MGDP_dh - UDP-glucose/GDP-mannose dehydrogenase family, central domain	89
pfam00342	PGI - Phosphoglucose isomerase	88
pfam00120	Gln-synt_C - Glutamine synthetase, catalytic domain	88
pfam13561	adh_short_C2 - Enoyl-(Acyl carrier protein) reductase	58
pfam02770	Acyl-CoA_dh_M - Acyl-CoA dehydrogenase, middle domain	32
pfam00296	Bac_luciferase - Luciferase-like monooxygenase	57
pfam00005	ABC_tran - ABC transporter	63
pfam00378	ECH_1 - Enoyl-CoA hydratase/isomerase	57
pfam02771	Acyl-CoA_dh_N - Acyl-CoA dehydrogenase, N-terminal domain	56
pfam00109	ketoacyl-synt - Beta-ketoacyl synthase, N-terminal domain	56
pfam02801	Ketoacyl-synt_C - Beta-ketoacyl synthase, C-terminal domain	56
pfam00106	adh_short - short chain dehydrogenase	55
pfam00528	BPD_transp_1 - Binding-protein-dependent transport system inner membrane component	53
pfam00393	6PGD - 6-phosphogluconate dehydrogenase, C-terminal domain	52
pfam00044	Gp_dh_N - Glyceraldehyde 3-phosphate dehydrogenase, NAD binding domain	39
pfam00293	NUDIX - NUDIX domain	45
pfam13193	AMP-binding_C - AMP-binding enzyme C-terminal domain	39
pfam00698	Acyl_transf_1 - Acyl transferase domain	37
pfam00501	AMP-binding - AMP-binding enzyme	36
pfam00069	Pkinase - Protein kinase domain	32
pfam00072	Response_reg - Response regulator receiver domain	32
pfam00486	Trans_reg_C - Transcriptional regulatory protein, C terminal	25
pfam00441	Acyl-CoA_dh_1 - Acyl-CoA dehydrogenase, C-terminal domain	22
pfam00196	GerE - Bacterial regulatory proteins, luxR family	21
pfam13560	HTH_31 - Helix-turn-helix domain	20
pfam07690	MFS_1 - Major Facilitator Superfamily	19
pfam04055	Radical_SAM - Radical SAM superfamily	17
pfam00440	TetR_N - Bacterial regulatory proteins, tetR family	16
pfam13676	TIR_2 - TIR domain	12
pfam00589	Phage_integrase - Phage integrase family	12
pfam00550	PP-binding - Phosphopantetheine attachment site	10
